# Supplementary material for: The exported chaperone Hsp70-x supports virulence functions for Plasmodium falciparum blood stage parasites
Source: PLoS One. 2017 Jul 21;12(7):e0181656. doi: 10.1371/journal.pone.0181656 (PMC5521827; doi:10.1371/journal.pone.0181656)
Supplement: S2 Table — (XLSX) [file pone.0181656.s004.xlsx]

## Sheet: Sheet1
PLASMODB_ID	PROTEIN_NAMES	MEAN_H/L	STD_H/L	OBSERVATIONS	ADJ_P.VALUE	Z-SCORE
PF3D7_0707300	Rhoptry-associated membrane antigen	0.30518	0.0424123	2	0.001998	-3.80222
PF3D7_1410400	Rhoptry-associated protein 1	0.327314	0.0493844	13	0.000999001	-3.56019
PF3D7_0501500	Rhoptry-associated protein 3	0.333303	0.0341219	4	0.000999001	-3.49751			TRUE Z-SCORE & P.VALUE
PF3D7_0501600	Rhoptry-associated protein 2	0.359042	0.0448716	6	0.000999001	-3.24037			TRUE P.VALUE ONLY
PF3D7_0115600	Rifin	0.379259	0.0420941	2	0.002997	-3.05102			NOT TRUE TO EITHER
PF3D7_1338500	Uncharacterized protein	0.389179	0.0125441	2	0.001998	-2.96176
PF3D7_1228600	Merozoite surface protein 9	0.392789	0.0573677	9	0.000999001	-2.92984
PF3D7_0930300	Merozoite surface protein 1	0.403471	0.0516563	18	0.000999001	-2.83709
PF3D7_1335100	Merozoite surface protein 7	0.432286	0.183303	6	0.000999001	-2.59864
PF3D7_0831700	Heat shock protein 70 (Hsp70-x)	0.434591	0.16738	15	0.000999001	-2.58025
PF3D7_0207500	Serine repeat antigen 6	0.440419	0.146772	9	0.000999001	-2.53421
PF3D7_0207600	Serine repeat antigen 5	0.442137	0.0800937	23	0.000999001	-2.52075
PF3D7_0935800	Cytoadherence linked asexual protein 9	0.444424	0.060056	4	0.000999001	-2.50292
PF3D7_0716300	Uncharacterized protein	0.447406	0.0447811	2	0.014985	-2.4798
PF3D7_0918400	Uncharacterized protein	0.458437	0.0253837	3	0.001998	-2.39561
PF3D7_0207700	Serine repeat antigen 4	0.470706	0.0739351	2	0.017982	-2.30432
PF3D7_1252100	Rhoptry neck protein 3	0.52748	0.0260834	4	0.003996	-1.91067
PF3D7_1446600	Centrin-2	0.527635	0.000827315	2	0.031968	-1.90966
PF3D7_0401800	Uncharacterized protein	0.537147	0.0835642	8	0.000999001	-1.8479
PF3D7_1246200	Actin I	0.540319	0.219901	17	0.000999001	-1.82754
PF3D7_0905900	Coatomer subunit beta, putative	0.541482	0.0442437	2	0.021978	-1.82011
PF3D7_1105000	Histone H4	0.60164	0.103596	50	0.000999001	-1.45595
PF3D7_1105100	Histone H2B	0.602987	0.0525426	15	0.000999001	-1.44822
PF3D7_0918000	Glideosome-associated protein 50	0.607805	0.00495682	2	0.0569431	-1.42071
PF3D7_0202000	Knob-associated histidine-rich protein	0.613042	0.239278	4	0.01998	-1.39105
PF3D7_1301700	Uncharacterized protein	0.615657	0.264797	5	0.010989	-1.37633
PF3D7_0610400	Histone H3	0.618649	0.0247282	6	0.010989	-1.35958
PF3D7_0310400	Parasite-infected erythrocyte surface protein	0.619224	0.0553917	11	0.000999001	-1.35637
PF3D7_0501200	Parasite-infected erythrocyte surface protein	0.62211	0.372301	5	0.011988	-1.34029
PF3D7_1135400	Conserved Plasmodium protein (Uncharacterized)	0.637041	0.120645	5	0.012987	-1.25831
PF3D7_1027300	Merozoite capping protein 1 (Peroxiredoxin)	0.655741	0.211663	6	0.014985	-1.1583
PF3D7_0617800	Histone H2A	0.664863	0.280424	7	0.011988	-1.11054
PF3D7_0929400	High molecular weight rhoptry protein 2	0.672818	0.146264	26	0.000999001	-1.06943
PF3D7_0905400	High molecular weight rhoptry protein 3	0.67335	0.163527	13	0.000999001	-1.0667
PF3D7_0532300	Uncharacterized protein	0.686348	0.337687	3	0.0899101	-1.00061
PF3D7_1352500	Thioredoxin-related protein, putative	0.688417	0.0635935	7	0.018981	-0.990204
PF3D7_0413600	26S protease regulatory subunit 6B, putative	0.690981	0.185853	3	0.0859141	-0.977351
PF3D7_0320900	Histone H2A	0.692064	0.068931	9	0.00799201	-0.971936
PF3D7_1201000	Uncharacterized protein	0.705289	0.34313	8	0.015984	-0.906507
PF3D7_0302200	Cytoadherence linked asexual protein 3.2	0.711813	0.102456	4	0.0619381	-0.874678
PF3D7_0714000	Histone H2B	0.7152	0.0544637	7	0.037962	-0.858268
PF3D7_1108700	Heat shock protein DnaJ homologue Pfj2	0.716747	0.0728437	7	0.033966	-0.850799
PF3D7_0512600	Ras-related protein Rab-1B	0.71813	0.0553321	5	0.041958	-0.844137
PF3D7_0817900	High mobility group protein B2	0.722128	0.088411	4	0.0589411	-0.824945
PF3D7_0708800	Heat shock protein 110	0.726468	0.299823	8	0.036963	-0.804231
PF3D7_1020900	ADP-ribosylation factor	0.728759	0.0929748	3	0.112887	-0.793347
PF3D7_1115600	Peptidyl-prolyl cis-trans isomerase (PPIase)	0.735898	0.101982	7	0.046953	-0.759649
PF3D7_1136500	Casein kinase 1	0.737229	0.0804405	2	0.192807	-0.753403
PF3D7_0932200	Profilin	0.739265	0.116747	6	0.0559441	-0.74387
PF3D7_1220900	Chromodomain protein (Heterochromatin protein 1)	0.746764	0.150118	6	0.0709291	-0.708982
PF3D7_1129100	Parasitophorous vacuolar protein 1 (Uncharacterized)	0.752282	0.164765	4	0.121878	-0.683534
PF3D7_0210000	Sec61 gamma subunit, putative	0.753737	0.112854	2	0.205794	-0.676852
PF3D7_0807800	26S proteasome regulatory subunit RPN10, putative	0.75754	0.0706239	4	0.124875	-0.659455
PF3D7_1105600	Translocon component PTEX88	0.757858	0.16564	2	0.1998	-0.658008
PF3D7_0831400	Uncharacterized protein	0.758165	0.644945	2	0.212787	-0.656606
PF3D7_1344200	Heat shock protein 110, putative	0.759191	0.119303	26	0.004995	-0.651933
PF3D7_0731600	Acyl-CoA synthetase	0.762163	0.0777861	12	0.043956	-0.638426
PF3D7_1203700	Nucleosome assembly protein 1	0.762356	0.129423	4	0.140859	-0.637552
PF3D7_0903200	Ras-related protein RAB7	0.769838	0.22074	3	0.18981	-0.603791
PF3D7_0205900	26S proteasome regulatory subunit RPN1, putative	0.775017	0.112671	6	0.112887	-0.580614
PF3D7_1108600	Endoplasmic reticulum-resident calcium binding protein	0.777386	0.0980929	41	0.000999001	-0.570064
PF3D7_1427900	Uncharacterized protein	0.779478	0.0254063	2	0.234765	-0.560774
PF3D7_1008700	Tubulin beta chain	0.780751	0.0632756	3	0.226773	-0.555133
PF3D7_0922200	S-adenosylmethionine synthase	0.787517	0.116156	25	0.00999001	-0.525307
PF3D7_1323600	Uncharacterized protein	0.792125	0.0632902	3	0.228771	-0.505141
PF3D7_0312300	26S proteasome regulatory subunit RPN12, putative	0.79399	0.00398101	2	0.28971	-0.49701
PF3D7_1222300	Endoplasmin homolog, putative	0.794509	0.136308	47	0.002997	-0.494751
PF3D7_1244100	N-alpha-acetyltransferase 15, NatA auxiliary subunit, putative	0.799176	0.293817	2	0.273726	-0.474506
PF3D7_1008400	26S protease regulatory subunit 4, putative	0.799725	0.0396051	2	0.266733	-0.472133
PF3D7_1130400	26S protease regulatory subunit 6A, putative	0.799751	0.0989804	4	0.213786	-0.472019
PF3D7_1414000	26S proteasome regulatory subunit RPN13, putative	0.801238	0.0613587	4	0.222777	-0.4656
PF3D7_0500800	Mature parasite-infected erythrocyte surface antigen	0.802244	0.334725	40	0.00599401	-0.461261
PF3D7_1134100	Protein disulfide isomerase	0.81019	0.0846308	5	0.196803	-0.427191
PF3D7_1368100	26S proteasome regulatory subunit RPN11, putative	0.812109	0.0723515	8	0.146853	-0.419015
PF3D7_1016300	Glycophorin binding protein	0.815164	0.221555	72	0.003996	-0.406035
PF3D7_0416800	Small GTP-binding protein sar1	0.824156	0.0851993	2	0.313686	-0.368112
PF3D7_1007900	Eukaryotic translation initiation factor 3 subunit D (eIF3d)	0.825407	0.0730333	4	0.284715	-0.36287
PF3D7_1306400	26S protease regulatory subunit 10B, putative	0.826999	0.0105633	3	0.297702	-0.356211
PF3D7_0616800	Malate:quinone oxidoreductase, putative	0.828205	0.143529	2	0.340659	-0.351172
PF3D7_1104400	Uncharacterized protein	0.835991	0.134457	19	0.101898	-0.318825
PF3D7_1219100	Clathrin heavy chain	0.84225	0.169637	6	0.276723	-0.293044
PF3D7_1360900	Polyadenylate-binding protein, putative	0.846224	0.211119	3	0.352647	-0.276773
PF3D7_1408000	Plasmepsin II	0.84833	0.234323	6	0.304695	-0.268179
PF3D7_1439800	Vesicle-associated membrane protein, putative	0.849088	0.0589266	3	0.357642	-0.265092
PF3D7_0619400	Cell division cycle protein 48 homologue,putative	0.851429	0.200159	13	0.178821	-0.255575
PF3D7_0520900	Adenosylhomocysteinase	0.852113	0.22007	5	0.303696	-0.2528
PF3D7_1144000	40S ribosomal protein S21	0.854245	0.0675892	5	0.324675	-0.244159
PF3D7_0418200	Eukaryotic translation initiation factor 3 subunit M (eIF3m)	0.855192	0.0127986	2	0.413586	-0.24033
PF3D7_1402300	26S proteasome regulatory subunit RPN6	0.857013	0.0806698	7	0.285714	-0.232978
PF3D7_1428300	Proliferation-associated protein 2g4, putative	0.857568	0.11197	2	0.417582	-0.230741
PF3D7_0917900	Heat shock protein 70	0.859458	0.199208	73	0.042957	-0.22313
PF3D7_1436300	Translocon component PTEX150	0.862366	0.186454	6	0.311688	-0.211455
PF3D7_1320000	Golgi protein 1	0.862922	0.288606	2	0.434565	-0.209225
PF3D7_1343000	Phosphoethanolamine N-methyltransferase	0.863076	0.209586	18	0.207792	-0.208607
PF3D7_0827900	Protein disulfide-isomerase	0.865556	0.112481	49	0.0859141	-0.198692
PF3D7_0406100	V-type proton ATPase subunit B	0.867212	0.224738	5	0.376623	-0.192083
PF3D7_1466300	26S proteasome regulatory subunit RPN2 ,putative	0.874986	0.182564	16	0.285714	-0.161233
PF3D7_0815200	Importin beta, putative	0.875446	0.0250669	2	0.477522	-0.159419
PF3D7_1323200	V-type proton ATPase subunit G, putative	0.876897	0.113773	2	0.486513	-0.153692
PF3D7_0730900	EMP1-trafficking protein	0.877392	0.0876265	3	0.44955	-0.151743
PF3D7_1451100	Elongation factor 2	0.87914	0.158421	19	0.293706	-0.144861
PF3D7_1248900	26S protease regulatory subunit 8, putative	0.880333	0.135909	4	0.445554	-0.140176
PF3D7_0517400	FACT complex subunit SPT16, putative	0.880565	0.110355	4	0.427572	-0.139264
PF3D7_0113000	Glutamic acid-rich protein	0.882399	0.385919	4	0.433566	-0.132072
PF3D7_0919000	Nucleosome assembly protein	0.88262	0.0881391	6	0.403596	-0.131205
PF3D7_1203900	Ubiquitin conjugating enzyme E2, putative	0.886991	0.115145	2	0.48951	-0.11413
PF3D7_1457300	Uncharacterized protein	0.888056	0.403411	2	0.506494	-0.109983
PF3D7_1117700	GTP-binding nuclear protein	0.890803	0.110476	11	0.398601	-0.0993045
PF3D7_1212000	Glutathione peroxidase	0.891758	0.05844	5	0.44955	-0.0956035
PF3D7_1417800	DNA helicase	0.892555	0.00735391	2	0.516484	-0.0925143
PF3D7_1468100	Uncharacterized protein	0.896043	0.218538	2	0.534466	-0.079033
PF3D7_0935900	Ring-exported protein 1	0.897052	0.181069	7	0.441558	-0.0751421
PF3D7_1338100	26S proteasome regulatory subunit RPN3, putative	0.898879	0.211757	2	0.546454	-0.0681085
PF3D7_1360800	Falcilysin	0.89904	0.160569	6	0.450549	-0.0674882
PF3D7_0727400	Proteasome subunit alpha type	0.90155	0.0629706	3	0.557443	-0.0578532
PF3D7_1238800	Acyl-CoA synthetase	0.903495	0.0688227	2	0.628372	-0.0504011
PF3D7_0912900	26S proteasome regulatory subunit RPN8,putative	0.903518	0.129437	3	0.526474	-0.0503153
PF3D7_1441400	FACT complex subunit SSRP1, putative	0.905388	0.198921	8	0.456543	-0.0431672
PF3D7_1010600	Eukaryotic translation initiation factor 2 subunit beta, putative	0.908461	0.140632	5	0.525475	-0.0314563
PF3D7_1345100	Thioredoxin 2 (Thioredoxin-2)	0.910444	0.0218142	2	0.59041	-0.0239163
PF3D7_1311900	V-type proton ATPase catalytic subunit A	0.911757	0.0830476	4	0.575425	-0.0189376
PF3D7_1410600	Eukaryotic translation initiation factor 2 gamma subunit, putative	0.912114	0.142158	20	0.462537	-0.0175844
PF3D7_1116800	Heat shock protein 101	0.912514	0.141635	18	0.475524	-0.0160682
PF3D7_1033200	Early transcribed membrane protein 10.2	0.924017	0.219656	2	0.644356	0.0272349
PF3D7_0818200	14-3-3 protein	0.932172	0.219849	7	0.598402	0.0576085
PF3D7_1026800	40S ribosomal protein SA	0.934672	0.120721	4	0.649351	0.0668668
PF3D7_1474800	Proteasome subunit alpha type-1, putative	0.935815	0.0526582	2	0.696304	0.0710901
PF3D7_0519400	40S ribosomal protein S24	0.936544	0.0303773	2	0.712288	0.0737825
PF3D7_1105800	Conserved Plasmodium protein (Uncharacterized)	0.942457	0.0815718	2	0.751249	0.095538
PF3D7_0627500	Protein DJ-1	0.945098	0.118501	3	0.726274	0.105211
PF3D7_1353900	Proteasome subunit alpha type	0.946401	0.0920158	2	0.775225	0.109975
PF3D7_0721100	Uncharacterized protein	0.946593	0.112775	13	0.65035	0.110675
PF3D7_0629200	DnaJ protein, putative	0.94688	0.144114	13	0.673327	0.111725
PF3D7_0617200	Uncharacterized protein	0.948111	0.0485115	3	0.742258	0.116216
PF3D7_1345700	Isocitrate dehydrogenase [NADP]	0.951594	0.0468561	4	0.759241	0.12889
PF3D7_0316600	Formate-nitrite transporter	0.959482	0.0667017	3	0.797203	0.157427
PF3D7_1304500	Small heat shock protein, putative	0.960713	0.0751839	4	0.791209	0.161858
PF3D7_1232100	60 kDa chaperonin (Chaperonin, cpn60)	0.963753	0.145126	15	0.77023	0.17278
PF3D7_1211400	Heat shock protein DNAJ homologue Pfj4	0.964508	0.0466455	5	0.783217	0.175486
PF3D7_1333000	20 kDa chaperonin	0.965153	0.0838949	4	0.803197	0.177796
PF3D7_1473200	DNAJ protein, putative	0.966775	0.03615	5	0.824176	0.183601
PF3D7_1149000	Antigen 332, DBL-like protein	0.970303	0.169337	11	0.802198	0.196191
PF3D7_1419700	Uncharacterized protein	0.970673	0.0672059	4	0.857143	0.197511
PF3D7_1444800	Fructose-bisphosphate aldolase	0.973001	0.335152	12	0.83017	0.205791
PF3D7_1325100	Phosphoribosylpyrophosphate synthetase	0.973739	0.145396	14	0.868132	0.208411
PF3D7_0503300	Serine/arginine-rich splicing factor 12	0.97717	0.0342664	2	0.902098	0.220569
PF3D7_0503800	60S ribosomal protein L31	0.977193	0.0119784	2	0.898102	0.220653
PF3D7_1022400	Pre-mRNA splicing factor, putative (Serine/arginine-rich splicing factor 4)	0.978581	0.0985983	3	0.905095	0.225559
PF3D7_1204300	Eukaryotic translation initiation factor 5A (eIF-5A)	0.979844	0.00527759	3	0.891109	0.230016
PF3D7_1106000	RuvB-like helicase	0.980221	0.333146	2	0.897103	0.231346
PF3D7_0826700	Receptor for activated c kinase	0.983537	0.0948568	5	0.91009	0.24302
PF3D7_1420700	Surface protein P113	0.98604	0.52629	8	0.932068	0.251808
PF3D7_1471100	Exported protein 2	0.987544	0.0633579	9	0.927073	0.257075
PF3D7_1212700	Eukaryotic translation initiation factor 3 subunit A (eIF3a)	0.988503	0.216272	10	0.92008	0.260432
PF3D7_1361900	Proliferating cell nuclear antigen	0.990929	0.0134673	3	0.959041	0.268903
PF3D7_1408600	40S ribosomal protein S8	0.990965	0.107297	8	0.946054	0.269027
PF3D7_0933600	Mitochondrial-processing peptidase subunit beta, putative	0.991485	0.160945	2	0.958042	0.270842
PF3D7_1351400	60S ribosomal protein L17, putative	0.991834	0.151265	6	0.949051	0.272058
PF3D7_0310600	Eukaryotic translation initiation factor 3 subunit K (eIF3k)	0.994201	0.241896	4	0.96004	0.2803
PF3D7_0307200	60S ribosomal protein L7, putative	0.994316	0.10777	6	0.968032	0.280699
PF3D7_0814000	60S ribosomal protein L13	0.995023	0.111386	9	0.973027	0.283154
PF3D7_0813900	40S ribosomal protein S16, putative	0.995636	0.109192	9	0.974026	0.285283
PF3D7_0621200	Pyridoxal 5'-phosphate synthase subunit Pdx1	0.996031	0.247725	10	0.983017	0.286654
PF3D7_0916700	RNA-binding protein musashi, putative	0.996157	0.187221	2	0.982018	0.287092
PF3D7_1468700	Eukaryotic initiation factor 4A (Helicase 45)	0.99711	0.138234	16	0.986014	0.290399
PF3D7_1408100	HAP protein (Plasmepsin III)	0.997363	0.120631	14	0.982018	0.291274
PF3D7_1358800	40S ribosomal protein S15	0.999967	0.144192	11	1	0.300287
PF3D7_0307100	40S ribosomal protein S12	1.00035	0.171985	9	1	0.301603
PF3D7_1342000	40S ribosomal protein S6	1.00426	0.105058	9	0.971029	0.315096
PF3D7_0516200	40S ribosomal protein S11	1.00495	0.422275	12	0.972028	0.317475
PF3D7_1342400	Casein kinase II subunit beta (CK II beta)	1.00511	0.136564	2	0.97003	0.318011
PF3D7_0309600	60S acidic ribosomal protein P2	1.00517	0.166033	12	0.966034	0.318214
PF3D7_0728000	Eukaryotic translation initiation factor 2 subunit alpha, putative	1.00625	0.0833396	2	0.962038	0.321925
PF3D7_0316800	40S ribosomal protein S15A, putative	1.00946	0.204136	10	0.934066	0.332938
PF3D7_0202400	Gamete antigen 27/25, putative	1.01036	0.162438	16	0.939061	0.336047
PF3D7_0814200	DNA/RNA-binding protein Alba 1	1.01071	0.0748864	16	0.939061	0.337212
PF3D7_0719600	60S ribosomal protein L11a, putative	1.01195	0.0971777	7	0.924076	0.341479
PF3D7_1105400	40S ribosomal protein S4	1.01329	0.163656	12	0.9001	0.346052
PF3D7_1414800	Small nuclear ribonucleoprotein-associated protein B, putative	1.01417	0.00996945	3	0.928072	0.349032
PF3D7_1407800	Plasmepsin IV	1.0146	0.170911	11	0.899101	0.350519
PF3D7_1008900	Adenylate kinase	1.01559	0.361278	11	0.893107	0.353887
PF3D7_1447000	40S ribosomal protein S2, putative	1.01858	0.09485	6	0.89011	0.364049
PF3D7_1443900	HSP90 (Heat shock protein 90, putative)	1.01922	0.159474	7	0.901099	0.366224
PF3D7_0513300	Purine nucleoside phosphorylase	1.02726	0.136729	4	0.85015	0.393354
PF3D7_1438900	Thioredoxin peroxidase 1	1.02858	0.128108	4	0.842158	0.397814
PF3D7_0706000	Importin-7, putative	1.02884	0.22479	3	0.863137	0.39867
PF3D7_1454400	Peptidase, putative	1.02932	0.160404	14	0.8002	0.400301
PF3D7_0818900	Heat shock protein 70	1.02973	0.144852	73	0.919081	0.401676
PF3D7_1404100	Cytochrome c, putative	1.03109	0.0755946	3	0.84016	0.406226
PF3D7_0320800	ATP-dependent RNA helicase DDX6	1.03144	0.0386826	3	0.848152	0.407419
PF3D7_0517300	Serine/arginine-rich splicing factor 1	1.03185	0.0553591	8	0.795205	0.408771
PF3D7_1103100	60S acidic ribosomal protein P1, putative	1.03406	0.066552	10	0.814186	0.416186
PF3D7_1324900	L-lactate dehydrogenase	1.03447	0.39196	38	0.837163	0.417562
PF3D7_0524000	Karyopherin beta	1.03474	0.172611	9	0.781219	0.418448
PF3D7_1311800	M1-family alanyl aminopeptidase	1.03488	0.212512	8	0.791209	0.418929
PF3D7_1012400	Hypoxanthine phosphoribosyltransferase	1.03695	0.131656	14	0.78022	0.425825
PF3D7_0422400	40S ribosomal protein S19	1.03797	0.181392	19	0.789211	0.429218
PF3D7_1424100	60S ribosomal protein L5, putative	1.03828	0.491225	19	0.767233	0.430247
PF3D7_0322900	40S ribosomal protein S3a	1.03843	0.169266	15	0.763237	0.430751
PF3D7_0812400	Importin subunit alpha	1.04004	0.184574	5	0.786214	0.436105
PF3D7_0719700	40S ribosomal protein S10, putative	1.0406	0.228153	6	0.794206	0.437979
PF3D7_0517000	60S ribosomal protein L12, putative	1.04362	0.174772	9	0.721279	0.447976
PF3D7_0716800	Eukaryotic translation initiation factor 3 subunit I (eIF3i)	1.0482	0.126035	6	0.749251	0.463131
PF3D7_1302800	40S ribosomal protein S7, putative	1.04878	0.0398456	4	0.745255	0.465046
PF3D7_1224300	Polyadenylate-binding protein (PABP)	1.05024	0.561302	14	0.669331	0.469853
PF3D7_0520000	40S ribosomal protein S9, putative	1.05094	0.027367	6	0.73027	0.472139
PF3D7_1108400	Casein kinase 2, alpha subunit	1.05252	0.246454	12	0.691309	0.477338
PF3D7_1008800	Nucleolar protein 5, putative	1.05667	0.288521	2	0.747253	0.490946
PF3D7_1445900	ATP-dependent RNA helicase DDX5, putative	1.05695	0.00148492	2	0.758242	0.491859
PF3D7_1357000	Elongation factor 1-alpha	1.05775	0.404316	90	0.794206	0.494477
PF3D7_1434300	Hsp70/Hsp90 organizing protein	1.05887	0.180633	11	0.656344	0.498126
PF3D7_1206200	Eukaryotic translation initiation factor 3 subunit C (eIF3c)	1.06038	0.212054	5	0.705295	0.503058
PF3D7_1409800	CUGBP Elav-like family member 2, putative (RNA binding protein)	1.0622	0.101065	5	0.692308	0.508985
PF3D7_1323100	60S ribosomal protein L6, putative	1.06368	0.101757	11	0.608392	0.513805
PF3D7_1002400	RNA-binding protein, putative	1.06866	0.0465732	3	0.685315	0.529952
PF3D7_1242700	40S ribosomal protein S17, putative	1.07103	0.0985832	6	0.636364	0.53759
PF3D7_1431700	60S ribosomal protein L14, putative	1.07199	0.0059397	2	0.703297	0.540708
PF3D7_0626800	Pyruvate kinase	1.07338	0.332105	12	0.58042	0.545169
PF3D7_1130200	60S acidic ribosomal protein P0	1.07606	0.171268	22	0.531469	0.553817
PF3D7_1234800	Splicing factor 3B subunit 3, putative	1.07714	0.039598	2	0.671329	0.557257
PF3D7_0532100	Early transcribed membrane protein 5	1.07724	0.171542	8	0.606394	0.55758
PF3D7_0528200	Eukaryotic translation initiation factor 3 subunit E (eIF3e)	1.07943	0.0930482	4	0.611389	0.564626
PF3D7_1011800	PRE-binding protein (QF122 antigen)	1.08019	0.119129	21	0.513487	0.567052
PF3D7_1142600	60S ribosomal protein L35Ae, putative	1.08225	0.0569456	4	0.578422	0.573626
PF3D7_1421200	40S ribosomal protein S25	1.08413	0.103953	5	0.602398	0.579635
PF3D7_1120100	Phosphoglycerate mutase	1.08507	0.480047	7	0.55045	0.582631
PF3D7_1106000	RuvB-like helicase (Fragment)	1.08522	0.0642824	4	0.595405	0.583092
PF3D7_1456800	V-type H(+)-translocating pyrophosphatase, putative	1.08545	0.391021	3	0.626374	0.583821
PF3D7_1462800	Glyceraldehyde-3-phosphate dehydrogenase	1.08602	0.358148	55	0.486513	0.585654
PF3D7_1460700	60S ribosomal protein L27	1.08682	0.172555	12	0.51049	0.588194
PF3D7_1343700	Kelch protein K13	1.08794	0.178177	2	0.646354	0.591753
PF3D7_1404900	Uncharacterized protein	1.09293	0.109056	8	0.5005	0.607566
PF3D7_0823200	RNA-binding protein, putative	1.09504	0.154024	12	0.491508	0.614228
PF3D7_1338200	60S ribosomal protein L6-2, putative	1.09542	0.10374	15	0.466533	0.61544
PF3D7_1004000	60S ribosomal protein L13, putative	1.09953	0.131897	6	0.501499	0.628373
PF3D7_0614500	60S ribosomal protein L19	1.10019	0.0959936	4	0.552448	0.630447
PF3D7_1437900	HSP40, subfamily A, putative	1.10139	0.143349	13	0.437562	0.634227
PF3D7_0415900	Ribosomal protein L15	1.10445	0.0631446	2	0.587413	0.643812
PF3D7_1116700	Dipeptidyl aminopeptidase 1	1.10713	0.0511125	4	0.523477	0.652199
PF3D7_1465900	40S ribosomal protein S3	1.10981	0.312635	18	0.365634	0.66054
PF3D7_0922500	Phosphoglycerate kinase	1.10985	0.251616	62	0.28971	0.660672
PF3D7_1218500	Uncharacterized protein	1.11133	0.350402	4	0.492507	0.665276
PF3D7_0209800	ATP-dependent RNA helicase UAP56 (DEAD box helicase)	1.11518	0.399329	7	0.430569	0.677241
PF3D7_0507100	60S ribosomal protein L4	1.11703	0.215563	19	0.358641	0.682979
PF3D7_1407900	Plasmepsin I	1.11756	0.106168	8	0.422577	0.684618
PF3D7_1417500	H/ACA ribonucleoprotein complex subunit 4,putative (Pseudouridine synthase)	1.12439	0.0981632	3	0.507493	0.705678
PF3D7_1015900	Enolase	1.12893	0.410985	37	0.241758	0.719614
PF3D7_1130100	60S ribosomal protein L38	1.12972	0.0827862	5	0.426573	0.722006
PF3D7_0918300	Eukaryotic translation initiation factor 3 subunit F, putative	1.1322	0.259808	7	0.368631	0.72961
PF3D7_0516900	60S ribosomal protein L2	1.13273	0.076704	6	0.408591	0.731223
PF3D7_1027800	60S ribosomal protein L3	1.13385	0.183691	11	0.335664	0.734625
PF3D7_0527500	Hsc70-interacting protein	1.13407	0.173665	2	0.513487	0.735305
PF3D7_0915400	Probable ATP-dependent 6-phosphofructokinase (ATP-PFK)	1.13499	0.421772	3	0.46953	0.738096
PF3D7_0517700	Eukaryotic translation initiation factor 3 subunit B (eIF3b)	1.13513	0.223007	6	0.392607	0.738544
PF3D7_1347500	DNA/RNA-binding protein Alba 4	1.13586	0.155606	5	0.390609	0.74076
PF3D7_1441200	60S ribosomal protein L1, putative	1.13752	0.16221	6	0.37962	0.745806
PF3D7_1453700	Co-chaperone p23 (p23 co-chaperone, putative)	1.13885	0.0608937	6	0.391608	0.749835
PF3D7_1019400	60S ribosomal protein L30e, putative	1.14334	0.00487904	2	0.45954	0.763458
PF3D7_1211900	p-type ATPase, putative	1.14362	0.047409	5	0.415584	0.764281
PF3D7_0705700	40S ribosomal protein S29, putative	1.14482	0.263235	4	0.424575	0.767912
PF3D7_0816600	Chaperone protein ClpB1	1.1483	0.123378	4	0.408591	0.778416
PF3D7_0320300	T-complex protein 1 subunit epsilon	1.14847	0.0910818	3	0.441558	0.778932
PF3D7_1317800	40S ribosomal protein S19	1.14916	0.307183	4	0.394605	0.781
PF3D7_1354500	Adenylosuccinate synthetase	1.14924	0.19403	2	0.458541	0.781233
PF3D7_1126200	40S ribosomal protein S18, putative	1.15011	0.253451	11	0.25974	0.783846
PF3D7_1015600	Heat shock protein 60 (Hsp60)	1.15352	0.104497	28	0.165834	0.794074
PF3D7_0925900	Uncharacterized protein	1.15373	0.0774186	5	0.360639	0.794706
PF3D7_0708400	Heat shock protein 90	1.15591	0.339971	92	0.033966	0.801238
PF3D7_1323400	60S ribosomal protein L23	1.15811	0.0897556	5	0.350649	0.807824
PF3D7_0315100	Eukaryotic translation initiation factor 4E	1.1626	0.0480833	2	0.412587	0.821197
PF3D7_0705400	DNA helicase	1.16343	0.543419	2	0.423576	0.82366
PF3D7_1109900	60S ribosomal protein L36	1.17063	0.0748916	4	0.341658	0.844995
PF3D7_0523000	Multidrug resistance protein 1	1.17689	0.489439	10	0.20979	0.863415
PF3D7_1006800	RNA binding protein, putative (Single-strand telomeric DNA-binding protein GBP2)	1.177	0.165853	4	0.380619	0.863752
PF3D7_1424400	60S ribosomal protein L7-3, putative	1.19062	0.225871	7	0.247752	0.903514
PF3D7_1334500	MSP7-like protein	1.19145	0.198277	5	0.268731	0.90591
PF3D7_1341200	60S ribosomal protein L18a	1.19195	0.267271	5	0.281718	0.907359
PF3D7_0324500	Rifin	1.20162	0.0898026	2	0.351648	0.935311
PF3D7_1115300	Cysteine proteinase falcipain 2b	1.20604	0.00700036	2	0.346653	0.947992
PF3D7_0424600	Uncharacterized protein	1.23043	0.100614	11	0.100899	1.01721
PF3D7_0813300	Uncharacterized protein	1.23378	0.373124	14	0.0819181	1.02661
PF3D7_1121600	Circumsporozoite-related antigen (Exported protein 1)	1.23708	0.12507	4	0.234765	1.03584
PF3D7_1370300	Membrane associated histidine-rich protein	1.23724	0.100957	6	0.14985	1.03628
PF3D7_1434800	Mitochondrial acidic protein MAM33, putative	1.24632	0.094328	2	0.306693	1.06155
PF3D7_1132200	T-complex protein 1 subunit alpha	1.26223	0.793762	4	0.185814	1.10541
PF3D7_1238100	Calcyclin binding protein, putative	1.26753	0.214819	2	0.263736	1.11989
PF3D7_1414300	60S ribosomal protein L10, putative	1.28731	0.102601	2	0.256743	1.17341
PF3D7_1124700	GrpE protein homolog	1.29934	0.579572	9	0.0699301	1.20556
PF3D7_1134000	Heat shock protein 70 homologue	1.30871	0.165724	35	0.001998	1.23041
PF3D7_0532400	Lysine-rich membrane-associated PHISTb protein	1.31662	0.16987	16	0.013986	1.25123
PF3D7_1351800	Uncharacterized protein	1.33748	0.0188798	2	0.207792	1.30558
PF3D7_1123900	High mobility group-like protein NHP2, putative (Splicing factor)	1.36112	0.258094	2	0.173826	1.36614
PF3D7_0731300	Uncharacterized protein	1.36359	0.371669	4	0.0879121	1.37241
PF3D7_0801000	Uncharacterized protein	1.40375	0.370618	3	0.10989	1.47275
PF3D7_0815600	Eukaryotic translation initiation factor 3 subunit G (eIF3g)	1.40548	0.419552	4	0.0779221	1.477
PF3D7_1353200	Membrane associated histidine-rich protein	1.40909	0.136947	9	0.00999001	1.48586
PF3D7_1149400	Plasmodium exported protein (Uncharacterized)	1.4282	0.230305	2	0.130869	1.53242
PF3D7_0810600	ATP-dependent RNA helicase DBP1, putative	1.44326	0.170696	2	0.12987	1.56869
PF3D7_1118200	Heat shock protein 90, putative	1.44389	0.486425	3	0.0929071	1.5702
PF3D7_0110700	Chromatin assembly factor 1 protein WD40 domain, putative	1.46389	0.253781	2	0.10989	1.61776
PF3D7_1006200	DNA/RNA-binding protein Alba 3 (Uncharacterized)	1.56967	1.32225	2	0.0979021	1.85892
PF3D7_0922600	Glutamine synthetase, putative	1.57533	0.283126	2	0.0759241	1.87136
PF3D7_0102200	Ring-infected erythrocyte surface antigen	1.80423	0.196	7	0.001998	2.34032
PF3D7_0501000	Uncharacterized protein	2.39941	0.0967885	3	0.001998	3.32581
