# Supplementary material for: The exported chaperone Hsp70-x supports virulence functions for Plasmodium falciparum blood stage parasites
Source: PLoS One. 2017 Jul 21;12(7):e0181656. doi: 10.1371/journal.pone.0181656 (PMC5521827; doi:10.1371/journal.pone.0181656)
Supplement: S3 Table — CS2 (WT) and ΔHsp70-x (KO) synchronised with sorbitol to within 8 hours window and grown separately for at least three cycles to get biological replicates 1 and 2 at three life stages; rings, trophozoites (trophs) and schizonts (schiz). Tab1 indicates RPKM, Tab2 indicates Degust differential expression analysis of WT and KO trophozoite stage shown with false discovery rate (FDR). (XLSX) [file pone.0181656.s005.xlsx]

## Sheet: RPKM
gene_id	WT_rings.1	WT_rings.2	KO_rings.1	KO_rings.2	WT_trophs.1	WT_trophs.2	KO_trophs.1	KO_trophs.2	WT_schiz.1	WT_schiz.2	KO_schiz.1	KO_schiz.2
PF3D7_0100100	0.0509584	0.0619399	0.00609204	0.0463093	0.352873	0.384735	0.213553	0.175353	1.18625	1.13241	1.15431	0.825198
PF3D7_0100200	0.033215	0	0	0	0	0.169441	0.0347989	0	0	0	0.0696655	0
PF3D7_0100300	31.7702	11.2876	12.5975	14.4048	4.91157	5.456	5.41992	5.81304	1.30325	1.15126	1.15819	1.13048
PF3D7_0100400	0.177384	0.209621	0.106031	0.0597041	0	0	0	0	0	0	0	0
PF3D7_0100500	1.47688	0	1.05936	2.98254	0.284084	0	0	0	0	0	0	0
PF3D7_0100600	0	0.0310273	0	0.0927901	0	0	0	0	0	0	0	0
PF3D7_0100700	1.13517	0	0.19387	0.491242	0	0	0	0	0	0	0	0
PF3D7_0100800	0	0	0	0	0.122966	0	0	0	0	0	0	0
PF3D7_0100900	0.219919	0	0.112677	0.0634463	0	0	0	0	0	0	0	0
PF3D7_0101000	0.0614339	0	0	0	0.0295426	0	0	0	0	0	0	0.0440193
PF3D7_0101100	0.106717	0.0720634	0.170106	0.323269	0.102637	0	0.260879	0.15301	0.0374695	0.0349777	0.373047	0.203909
PF3D7_0101200	2.33914	2.75619	2.2828	1.49428	0.872338	0.925398	1.10031	0.256672	0.502838	0.516338	0.20025	0.0684109
PF3D7_0101300	0.841072	1.65654	1.89927	2.64216	96.98	95.4419	120.281	104.664	0.344529	0.459453	0.686028	0.401769
PF3D7_0101400	0	0	0.0477651	0	0	0	0	0	0	0	0	0
PF3D7_0101500	0	0	0	0	0	0	0	0	0	0	0	0
PF3D7_0101600	0.506664	0.211321	0.391932	0.300941	3.52571	3.07119	2.31065	1.57042	0	0	0.0625106	0
PF3D7_0101700	0	0.0246574	0	0	0	0	0	0	0	0	0	0
PF3D7_0101800	0.41828	0.269616	0.409133	0.19198	0.21943	0.116388	0.159355	0.327124	0	0	0	0
PF3D7_0101900	0.256451	0.0974113	0.0766464	0.517898	0	0	0.738869	0.517075	0	0	0.0336176	0
PF3D7_0102000	1.69987	1.72183	1.92798	6.07354	1.08992	0.711519	16.9417	14.8111	0.36729	0.171432	0.914187	0.124924
PF3D7_0102100	3.36296	2.65382	3.45942	17.0971	2.25655	1.83525	46.2539	47.6012	0.20595	0.0384507	2.13245	0.616426
PF3D7_0102200	1049.67	723.406	486.661	568.142	44.1517	47.9976	12.3298	17.6673	3175.11	2368.34	3141.24	2353.86
PF3D7_0102300	9.06489	6.24753	8.60258	8.39829	163.761	203.851	154.304	211.74	184.865	188.1	277.351	47.2748
PF3D7_0102400	2.46968	1.48349	2.47185	2.58073	1.04953	1.69935	1.5645	1.08083	5.23305	4.60267	3.13204	7.07839
PF3D7_0102500	5.08469	3.02041	3.21172	3.56485	5.33671	3.28629	0.567346	1.03608	290.204	313.634	221.384	427.324
PF3D7_0102600	19.1712	28.907	19.6808	13.2877	45.7175	36.3559	57.7295	37.0594	1.52788	1.8215	2.38254	1.27726
PF3D7_0102700	38.576	34.6386	34.8379	35.4947	4.70943	6.74241	6.9653	5.56524	110.327	91.7161	143.742	89.683
PF3D7_0102800	3.19214	2.24131	1.79968	1.90464	5.23312	7.95704	6.47969	8.17205	3.62986	3.51331	3.97529	2.05334
PF3D7_0102900	171.602	238.824	216.755	217.653	395.865	424.609	433.79	402.594	43.0165	43.2513	45.0221	25.0024
PF3D7_0103000	3.68993	2.70653	3.54932	4.92502	5.18052	7.35635	3.15492	5.7923	29.843	29.4432	28.4664	26.3787
PF3D7_0103100	3.85115	2.42525	2.80596	2.83989	2.54928	3.1241	2.31771	2.54571	7.13984	9.51009	7.26404	9.66539
PF3D7_0103200	83.9602	94.0576	109.799	93.8396	341.482	418.585	514.929	452.849	41.3354	48.7067	54.2599	34.9844
PF3D7_0103300	52.2691	45.4086	49.8924	59.2363	63.8194	55.9729	57.125	59.9622	30.2333	30.4763	32.8184	29.6971
PF3D7_0103400	7.55794	4.25156	4.84712	5.37851	60.9653	57.4829	54.901	58.7645	90.9682	86.0558	85.1889	106.799
PF3D7_0103500	5.82203	3.01291	3.82341	2.66161	0.755895	1.1843	0.804419	0.702133	1.7003	2.15792	1.99081	2.95438
PF3D7_0103600	10.0576	5.12284	6.0634	5.0415	39.7078	34.3537	32.8985	35.4898	7.56714	7.25463	6.57705	8.7508
PF3D7_0103700	22.0959	23.2357	21.767	26.0297	29.5617	34.2354	30.6074	30.3093	8.95005	8.88082	9.25589	6.27989
PF3D7_0103800	3.70474	2.28674	3.04493	3.56548	1.14131	0.531538	0.212264	0.186744	13.8716	16.2504	13.0214	10.8256
PF3D7_0103900	11.908	10.9371	13.5494	12.2947	47.6892	51.1954	45.3504	49.5535	16.536	20.6885	23.7112	13.9922
PF3D7_0104000	3.63097	1.63461	2.89387	1.3579	0.840703	1.64647	0.774911	1.87997	1.48736	2.51242	2.53854	1.44539
PF3D7_0104100	4.13527	1.96036	2.13062	1.64492	2.73179	2.34393	0.262573	0.793544	33.1161	38.5806	33.4377	28.2936
PF3D7_0104200	14.7819	11.7917	10.5861	7.9875	67.8135	68.5413	114.468	80.2399	657.087	766.586	499.402	1246.84
PF3D7_0104300	141.878	90.533	77.4455	84.6023	64.162	55.7915	50.953	58.0647	194.829	168.861	185.99	315.702
PF3D7_0104400	11.2537	9.1901	9.61684	7.83177	35.6758	45.5073	40.307	41.7472	39.4625	44.3029	44.2513	34.0529
PF3D7_0104500	95.4385	130.261	158.056	165.06	227.3	254.683	258.161	259.73	12.1169	12.8323	24.7097	5.45712
PF3D7_0104600	8.4269	4.55129	5.60777	5.30981	22.5254	21.7545	22.934	22.5661	2.2451	1.91777	1.54481	1.63926
PF3D7_0104700	5.77699	2.58851	3.40689	2.36146	0.0148958	0.142216	0.0486793	0.0666193	0	0.0304581	0.0487267	0
PF3D7_0104800	5.91434	2.82144	3.33001	2.17688	7.54149	7.82501	6.17638	7.07802	79.4801	84.7938	70.4072	89.0213
PF3D7_0105100	6.27948	4.26625	5.58454	3.32498	12.7417	18.1264	8.90561	17.458	25.8123	31.0233	39.6725	9.98656
PF3D7_0105200	5.2133	4.78987	5.25937	5.87073	140.746	167.616	179.308	178.77	27.9263	32.2816	31.7261	28.2175
PF3D7_0105300	3.65324	2.94664	2.50723	4.6452	31.2968	20.7762	3.68569	7.566	700.069	684.113	1230.94	476.123
PF3D7_0105400.1	3.6758	2.1389	2.61794	1.97426	6.92009	2.71298	1.39294	1.09331	271.853	269.462	332.827	163.409
PF3D7_0105400.2	3.86782	2.25064	2.75469	2.07739	7.28159	2.8547	1.46571	1.15043	286.055	283.539	350.213	171.945
PF3D7_0105500	5.05022	2.07208	2.71306	3.13066	1.96745	2.9024	4.01851	3.54029	0.673366	1.22574	0.871525	0.870305
PF3D7_0105600	38.1593	27.61	29.8855	22.0697	26.64	26.5613	33.0941	28.9051	6.04009	7.28479	5.01284	5.88255
PF3D7_0105700	5.91678	2.50811	3.42487	2.71466	3.05643	3.22398	2.41321	3.3748	6.02007	6.60353	5.01605	9.39201
PF3D7_0105800	3.56107	2.27956	2.57966	2.60659	23.3506	25.2436	12.0525	17.1254	186.309	172.526	162.666	118.323
PF3D7_0105900	6.82765	3.50767	3.81696	2.9263	15.6134	19.6201	14.538	19.4116	62.5791	62.6436	52.6196	47.8311
PF3D7_0106000	3.93067	1.98467	2.32812	3.11244	8.19277	6.93581	5.90804	6.4109	127.268	147.797	122.736	118.051
PF3D7_0106100	90.7749	128.337	86.034	77.7407	141.217	159.153	177.33	146.437	159.109	198.282	118.596	130.456
PF3D7_0106200	10.2105	6.56744	5.43196	5.77361	8.24895	6.45884	2.086	3.12926	77.5446	72.3877	86.6264	62.6264
PF3D7_0106300	114.886	118.324	99.9841	86.8045	67.0434	73.9043	73.277	65.4278	64.5897	74.2165	58.6316	64.1889
PF3D7_0106400	509.226	744.038	863.12	934.544	829.413	846.181	900.195	934.535	38.5459	23.8272	51.414	19.5272
PF3D7_0106500	5.9979	3.58352	4.17343	3.76944	4.77711	4.2151	2.00463	3.34248	12.6274	13.216	13.3417	8.81919
PF3D7_0106600	4.19041	2.2712	2.59269	2.3012	0.636347	0.412533	0.0770215	0.15811	9.79578	6.21671	8.51916	7.16399
PF3D7_0106700	86.2288	72.4754	71.0973	70.5179	108.371	98.3571	108.649	110.36	58.7172	60.7591	46.6447	55.1615
PF3D7_0106800	5.43676	4.98746	6.13171	4.81646	23.0368	29.357	25.4708	24.3232	35.2248	48.4157	38.6737	40.7201
PF3D7_0106900	3.07567	1.58049	2.27791	1.84823	16.3344	21.2466	10.0285	13.3587	41.1839	40.0383	38.5482	24.9407
PF3D7_0107000.1	4.82856	2.84203	3.74434	3.03078	42.8624	55.389	21.5341	34.4521	117.393	105.48	202.823	74.1521
PF3D7_0107100	3.6285	1.82742	1.84177	2.49715	25.9491	31.064	30.7944	30.6919	4.20637	4.18575	5.42084	3.60214
PF3D7_0107200	2.34903	2.34632	3.70533	3.09667	22.2784	24.1994	24.713	24.9093	4.22696	4.77994	7.3561	2.01043
PF3D7_0107300	4.025	1.84302	3.13101	2.7837	1.40527	1.43449	0.346597	1.30441	7.81146	8.51183	10.1767	4.42482
PF3D7_0107400	3.43711	2.97378	2.56815	3.75981	15.22	21.4059	11.1031	12.3203	35.7518	44.9214	60.9012	27.2959
PF3D7_0107500	320.686	277.438	172.833	165.91	198.338	196.382	230.499	185.113	408.661	437.513	313.184	464.301
PF3D7_0107600	3.33033	1.88963	2.10634	1.88371	1.16956	1.40989	0.340227	0.534958	2.08148	1.52184	1.86944	2.16845
PF3D7_0107700	3.30575	2.07404	2.30042	1.86826	8.44667	12.2577	9.6923	11.0889	6.28851	7.54408	7.70964	3.74745
PF3D7_0107800	4.90603	4.55302	4.94636	4.99894	50.3474	47.9485	44.5277	43.3297	10.6743	11.2121	12.108	6.42874
PF3D7_0107900	9.54908	10.239	12.9921	8.31077	60.7527	62.1652	65.9706	66.3374	8.66958	10.0967	10.098	5.66844
PF3D7_0108000	88.9744	116.748	152.901	155.786	351.25	385.921	329.979	349.033	244.139	270.731	346.3	131.98
PF3D7_0108100	3.35689	1.83614	2.54835	1.6948	7.73238	7.75746	6.80532	6.9128	6.68292	6.65109	6.74154	5.72465
PF3D7_0108300	217.848	168.638	166.979	155.958	330.899	305.475	321.489	337.213	109.668	101.653	95.9455	128.187
PF3D7_0108400.1	51.6055	65.3317	67.8675	76.2954	52.6765	54.113	56.0209	50.5498	15.967	16.019	19.9146	10.6467
PF3D7_0108400.2	53.9397	69.8912	73.9765	84.052	57.15	56.0616	55.3895	49.6691	15.5317	17.1631	22.0055	9.66235
PF3D7_0108500	2249.65	2636.82	2119.05	2810.8	196.207	218.017	150.577	163.314	4396.68	2868.36	4200.28	2910.98
PF3D7_0108600	3.34054	2.03749	3.09182	3.73579	18.4133	19.8998	19.5313	18.7337	14.6424	15.1521	13.8623	6.38294
PF3D7_0108700	67.0633	45.5221	39.3209	42.3084	72.4928	60.7236	61.7141	62.5206	20.7226	25.0247	22.2062	28.6865
PF3D7_0108800	15.8538	12.7478	15.9221	16.3475	40.3372	42.4168	49.1572	41.0276	26.867	30.5469	25.3713	21.9752
PF3D7_0109000	5.73424	4.26935	3.80847	4.20649	6.97625	3.50028	0.359434	1.95002	521.461	565.046	298.774	565.885
PF3D7_0109100	4.20754	2.71112	2.80303	3.17829	1.3077	0.873855	0.246768	0.425976	60.8971	67.0903	56.8455	67.7224
PF3D7_0109200	6.67323	4.79392	6.45014	6.97718	29.2228	35.5393	46.3121	39.1882	10.2695	9.54006	8.38796	7.39278
PF3D7_0109300	4.50655	2.66278	3.55089	3.17153	1.6746	1.74162	1.9315	2.09263	1.79807	2.41704	2.86426	1.27206
PF3D7_0109400	13.1404	18.3265	18.3933	18.3358	166.644	264.699	231.618	241.07	86.9428	89.6016	84.5522	55.736
PF3D7_0109500	107.093	137.045	201.044	176.23	158.543	160.83	177.594	150.584	36.1125	32.8073	32.3212	27.3512
PF3D7_0109600	8.76349	6.36162	6.19871	8.48016	26.6198	30.7723	33.8181	38.5589	8.92321	9.47873	11.1815	8.58172
PF3D7_0109700	281.258	346.204	430.818	483.82	258.574	204.045	232.069	230.011	51.0074	35.4168	60.2735	22.6737
PF3D7_0109800	82.8394	79.2165	67.3807	74.9667	50.2854	45.277	51.8892	49.0388	12.8255	13.1021	12.9297	11.4132
PF3D7_0109900.1	3.6758	1.94959	2.14529	3.62393	4.774	4.8429	2.54717	5.04209	14.7862	18.9683	16.4968	13.2728
PF3D7_0109900.2	3.64935	1.99289	2.01067	3.57275	4.6696	4.72699	2.29402	4.65799	15.3593	19.8764	16.939	14.143
PF3D7_0110000	5.44331	3.61237	3.9269	5.73325	21.4372	23.555	19.1734	20.7393	17.0526	16.4261	23.5718	10.0197
PF3D7_0110100	19.5662	13.3321	15.7916	19.34	28.6867	27.303	27.8389	28.8656	4.11203	3.52546	4.37842	2.75495
PF3D7_0110200	40.8932	32.8889	36.0706	46.5497	85.6565	90.4759	84.8841	93.5484	21.0532	14.5328	28.9915	10.7548
PF3D7_0110400	174.586	153.205	140.164	176.331	115.603	142.391	151.994	137.935	23.2776	25.5897	36.96	29.4566
PF3D7_0110500	15.8223	13.9452	11.9433	10.0145	47.3688	42.5673	47.1024	46.2347	19.2526	20.2395	16.9471	25.9925
PF3D7_0110600	154.023	123.612	84.9549	70.4598	46.8675	46.437	49.3325	41.3271	56.7879	70.4199	53.1587	85.7107
PF3D7_0110700	20.3032	25.888	23.712	21.3729	214.536	260.457	237.216	281.759	93.4701	85.3621	93.0849	65.8985
PF3D7_0110800	111.502	149.73	157.84	175.222	232.434	225.048	238.254	223.083	378.105	327.856	325.816	296.777
PF3D7_0110900	80.2582	93.0022	94.6792	114.742	215.575	215.993	209.564	184.469	11.9882	10.2053	19.4184	3.80284
PF3D7_0111000	3.75527	2.45535	2.98502	2.60147	1.35041	1.63526	0.763276	0.961479	13.3457	17.7462	9.1335	13.2118
PF3D7_0111200	3.03816	1.70967	0.941656	4.54482	12.8785	19.9761	12.4963	19.1184	13.6305	14.2731	34.1034	8.54647
PF3D7_0111300	3.1817	1.96046	2.44927	2.70744	32.7708	33.9164	28.161	34.9453	26.9206	29.0294	29.8716	23.0549
PF3D7_0111400	3.42018	1.6778	2.25526	2.9889	27.1266	31.3116	24.408	31.3856	22.9888	18.5795	18.1268	14.638
PF3D7_0111500	4.47617	3.6332	4.74878	3.44221	41.1972	45.8201	41.4612	50.3657	249.297	302.208	281.589	186.831
PF3D7_0111600	32.3736	39.2962	32.3491	30.0953	87.5723	99.541	95.8593	81.8171	28.2692	29.3068	26.8444	18.3415
PF3D7_0111700	33.456	42.8808	35.9744	35.6692	100.395	92.3908	100.846	65.3208	22.0499	28.0266	22.3449	13.7941
PF3D7_0111800	25.0735	30.4877	32.6289	27.5233	149.642	150.338	159.122	142.337	24.2037	28.199	28.5108	23.2081
PF3D7_0111900	27.7029	23.5656	24.7587	29.0592	102.436	124.72	102.852	126.97	86.1251	96.6622	124.812	68.6078
PF3D7_0112000	32.5653	29.9441	29.721	29.2537	35.9129	43.5721	38.2443	40.8157	14.4417	15.9742	18.4825	11.6405
PF3D7_0112100	15.5997	12.7363	13.987	14.8691	2.91012	1.98949	2.53607	1.95227	30.0305	25.0581	43.2962	16.1884
PF3D7_0112200	7.11971	5.52058	5.6551	4.82529	38.6067	41.3623	46.4918	45.9564	4.21167	4.80594	4.4913	3.98757
PF3D7_0112800	22.9197	24.1465	27.5296	38.0985	3.06736	2.59212	1.699	1.80199	18.5621	14.6701	22.562	10.5353
PF3D7_0112900	5.48452	4.19607	2.79009	4.00618	9.09068	3.27407	2.20061	3.38807	444.587	413.644	342.528	387.715
PF3D7_0113000	1003.82	1113.47	851.587	708.779	2332.68	1697.05	2083.18	2064.83	37.1732	32.4167	49.8954	18.4993
PF3D7_0113100	4.59947	2.82117	3.0162	3.50647	0.388515	0.260303	0.319273	0.381049	0.552411	0.313586	0.483091	0.304683
PF3D7_0113200	12.3477	13.5432	12.5607	8.7689	258.17	221.622	251.716	242.044	26.1497	30.4996	23.8895	20.9195
PF3D7_0113300	241.245	258.529	271.619	289.315	21.0122	25.4443	23.0275	22.6016	27.4008	15.3472	24.5523	17.2887
PF3D7_0113400	4.69685	3.38715	3.60096	3.53118	2.50414	3.85447	3.44992	3.541	1.42506	0.853392	0.936936	0.329227
PF3D7_0113600	3.53412	1.46847	2.47794	2.48094	0.0951945	0.166328	0.0975985	0.0751314	0.208516	0.143124	0.140434	0.125155
PF3D7_0113700	216.799	252.665	268.309	251.155	70.6877	64.9369	68.0293	66.2944	14.7572	10.9776	13.8888	13.803
PF3D7_0113800	3.85826	2.20624	2.64482	2.23003	0.983439	1.12858	0.884114	1.14863	0.57257	0.627935	0.490324	0.337739
PF3D7_0113900	122.296	112.064	86.285	44.3111	6.78075	4.42658	9.7066	5.88052	4.09401	3.4218	3.74423	3.4326
PF3D7_0114000	6.20667	4.08187	4.62852	3.34653	1.79661	1.93663	0.978552	0.809989	3.17365	3.17738	2.19598	3.67008
PF3D7_0114100	2.20548	1.84545	3.43909	4.59916	120.768	110.895	222.676	161.942	0.252512	0.518583	1.45813	1.23675
PF3D7_0114200	13.7209	9.82174	13.1074	14.2065	112.519	108.047	113.872	97.2172	2.50335	2.11877	3.52251	1.77102
PF3D7_0114300	7.20226	9.2151	9.18703	12.5615	650.035	687.711	668.787	640.79	14.1202	12.3679	17.7081	5.08656
PF3D7_0114400	2.94863	1.16555	1.34698	1.79125	0.0922242	0.195668	0.0753471	0.0773364	0	0.0235719	0	0
PF3D7_0114500	5.16598	4.12579	3.56302	3.21004	27.8044	21.2855	12.8022	11.8582	1.25574	0.976855	0.416738	0.427106
PF3D7_0114600	2.85373	2.31961	2.86408	1.60085	0.847108	1.15025	2.50997	2.80355	0.333994	0	0	0
PF3D7_0114700	3.23334	1.93059	2.40064	2.5775	0.0327339	0	0.106974	0	0	0	0.0356928	0
PF3D7_0114800	19.8598	26.9452	30.9274	26.4914	187.285	147.648	261.399	163.262	2.6424	1.54167	1.58943	2.09707
PF3D7_0114900	2.70483	1.79139	1.61681	2.15343	0.150082	0	0.0544963	0.22374	0.219161	0	0	0.149084
PF3D7_0115000	1.90088	1.1657	1.21154	1.56674	0.143173	0.356337	0.119971	0.203179	0.223144	0.118227	0.0720527	0.123076
PF3D7_0115100	1.16275	1.17777	1.16586	2.38603	0.144296	0.420952	0.47156	0.322673	1.06673	0.700744	1.6914	1.18253
PF3D7_0115200	0	0.0302705	0.0357268	0.150878	0	0	0	0	0	0	0	0
PF3D7_0115300	0.229056	0.13258	0.312954	0.396492	0	0	0	0	0.0344675	0	0	0
PF3D7_0115400	0	0	0	0	0	0	0	0	0	0	0	0
PF3D7_0115500	0	0	0	0	0	0	0	0	0	0	0	0
PF3D7_0115600	0.145097	0.352731	0.346926	0.293022	1.59087	2.30939	2.18903	1.21703	0.213971	0.114138	0	0.0415866
PF3D7_0115700	0.0400268	0.0456118	0.0478518	0.0505209	0.0577448	0.0918857	0.0419355	0.0807049	0.210809	0.295184	0.23087	0.193593
PF3D7_0200100	0.0901772	0.137013	0.0924055	0.0455279	0.0247799	0.0197153	0.00674838	0.0138531	0.122126	0.0696694	0.0472846	0.0184613
PF3D7_0200200	0.230423	0.0333428	0.0787056	0.166191	0	0.0335847	0	0	0	0	0	0
PF3D7_0200300	0	0	0	0	0	0	0	0	0	0	0	0
PF3D7_0200400	0	0	0	0	0	0	0.0378794	0.0388795	0	0	0	0
PF3D7_0200500	0	0	0	0.030013	0.200109	0.0606517	1.55704	0.990851	0	0	0.0311711	0
PF3D7_0200600	0.0586563	0.029707	0	0.0592278	0.310276	0.418916	0.307267	0.189227	0	0	0	0
PF3D7_0200700	0	0	0	0.0672799	0	0	0	0	0.0350923	0.0655172	0	0
PF3D7_0200800	0	0.0941277	0.111094	0.0625552	0	0	0	0.0333097	0	0	0	0
PF3D7_0200900	0	0.0749653	0	0	0	0.0755093	0	0	0	0	0	0
PF3D7_0201000	0.140925	0.178432	0.463307	0.142298	0.271074	0.287563	0.369113	0.189429	0	0	0	0
PF3D7_0201100	1.08721	1.41589	1.85679	0.313657	0	0	0	0	0	0	0	0
PF3D7_0201200	0	0	0	0	0	0	0	0	0	0	0	0
PF3D7_0201300	0.540558	0.255519	0.344658	0.21833	1.55967	1.2501	0.943891	0.813801	0.0379593	0.0708699	0.0755847	0
PF3D7_0201400	3.16072	1.42291	1.67939	1.9149	7.63347	6.59288	6.25493	4.0031	0	0.414386	0.441954	0.201311
PF3D7_0201500	99.9816	151.121	175.983	167.677	476.678	343.218	377.949	331.24	58.5333	52.8973	45.5776	24.2311
PF3D7_0201600	165.139	187.083	188.471	238.207	205.853	164.295	169.495	163.234	4.30206	3.59205	4.73524	2.56879
PF3D7_0201700	448.439	347.269	275.837	249.526	4.10812	6.28102	4.14172	4.06681	44.9281	31.6628	28.0833	42.0943
PF3D7_0201800	806.881	1272.06	1470.05	1298.68	458.989	403.539	450.959	393.963	21.3594	12.7702	15.0722	7.33974
PF3D7_0201900	279.026	170.15	149.377	129.122	156.051	114.997	112.585	110.75	5.2798	5.57696	7.17452	6.89841
PF3D7_0202000	6801.22	7012.88	4217.45	3475.97	1536.2	1359.21	1620.89	1458.4	58.7871	63.9329	60.4177	37.2756
PF3D7_0202100	275.248	343.315	308.739	396.186	244.983	214.807	272.969	264.795	969.841	526.624	657.877	330.662
PF3D7_0202200	1095.99	1291.09	1193.92	926.141	22.0498	29.0745	31.0865	24.5722	136.632	120.206	101.616	102.475
PF3D7_0202300	21.0672	16.4213	17.6596	13.2122	132.533	150.795	173.212	161.591	1.86369	1.49699	2.45961	1.94588
PF3D7_0202400	77.0623	68.9477	79.961	69.7023	1055.82	831.906	974.984	994.89	22.1893	22.6133	23.9238	17.0216
PF3D7_0202500	8048.24	8595.44	8918.36	7821.95	469.727	346.149	357.934	289.363	19397.7	14613.2	23493.9	12786.3
PF3D7_0202600.1	8.16783	4.50289	5.49135	5.32679	36.9148	37.7684	32.6452	37.1476	9.58153	12.0147	10.0823	10.916
PF3D7_0202600.2	8.16569	4.50625	5.49545	5.33076	36.9423	37.7966	32.6695	37.1753	9.58868	12.0236	10.0898	10.9242
PF3D7_0202700	7.44707	3.06704	4.37809	3.55323	24.3402	25.1527	26.8146	26.5985	15.1929	14.947	13.002	9.76321
PF3D7_0202800	5.01245	3.60019	3.48646	6.25758	6.13558	8.27545	1.5277	3.72408	48.9581	57.8	66.8063	23.1167
PF3D7_0202900	11.4103	5.93397	6.45427	5.79938	5.15559	4.53161	1.043	1.85285	33.8787	32.5669	36.2594	17.3393
PF3D7_0203000	4.34969	2.89964	2.95623	2.87931	9.5345	7.63697	2.0364	4.33604	145.218	140.522	113.811	179.435
PF3D7_0203100	7.7449	4.32235	4.70904	4.74775	6.67661	5.22718	4.56831	5.48074	89.4015	86.6793	71.4848	100.634
PF3D7_0203200	74.3915	78.3647	76.5559	98.8763	59.7515	54.1283	53.4678	56.8169	35.9899	38.335	31.3015	20.7802
PF3D7_0203300	16.5638	12.9165	14.9192	11.5014	27.191	32.1785	26.5772	33.8668	34.2253	34.1357	45.1157	19.5098
PF3D7_0203400	2.99657	2.06399	4.72875	3.99401	52.9137	85.4823	44.9571	58.7756	187.743	184.097	189.934	125.908
PF3D7_0203600	3.50241	1.24695	2.25938	1.57568	1.0339	1.14985	0.127158	0.484771	1.84461	3.93829	2.98203	4.00042
PF3D7_0203700	212.703	206.87	167.636	131.163	197.051	189.756	186.322	209.002	46.779	32.0364	41.9475	32.396
PF3D7_0203800	3.96011	2.77703	3.15619	3.75262	5.42985	6.34028	5.06384	6.24578	7.23031	7.14885	6.87905	3.8707
PF3D7_0203900	5.91434	2.68617	4.15111	3.23642	33.0651	37.6068	33.1006	34.631	6.7322	8.0479	7.88304	5.96027
PF3D7_0204000	8.31891	3.62529	4.42743	3.5023	21.4907	22.9247	21.1375	21.8887	4.58509	6.45422	5.4779	4.89138
PF3D7_0204100	4.49068	2.81678	3.02593	3.21532	9.10453	7.94814	4.418	6.55406	88.346	109.465	76.9118	136.039
PF3D7_0204200	195.866	237.671	212.501	186.116	236.046	266.772	270.729	250.864	683.179	711.965	687.814	680.552
PF3D7_0204300	110.147	79.4227	73.6707	69.8762	121.776	106.875	120.024	123.771	14.1986	13.1144	16.9236	8.8197
PF3D7_0204400	145.602	106.527	97.7753	104.75	155.552	154.283	148.587	164.259	14.3043	14.4575	15.3122	8.92572
PF3D7_0204500	117.607	95.6863	91.6978	94.9476	115.253	127.141	126.659	133.128	16.4792	13.7275	14.4983	11.2878
PF3D7_0204600	7.0579	3.68257	4.29091	4.07371	33.2267	34.434	34.6985	33.989	5.9592	7.44152	6.54574	7.60241
PF3D7_0204700	70.8155	86.3062	80.4305	55.4315	34.4846	27.0912	47.4025	35.9739	23.0701	32.1857	21.0908	38.3338
PF3D7_0204800	3.25268	2.41075	1.67556	2.53671	36.9041	38.5012	39.6467	41.8024	10.2228	11.2071	10.788	5.91188
PF3D7_0204900	3.60332	1.66761	2.56236	2.38379	16.2821	21.4876	19.9171	24.1841	10.274	11.9427	12.7698	7.12244
PF3D7_0205000	3.79134	1.93113	3.21162	3.06262	2.10449	3.00613	1.0668	2.4462	2.98947	2.3646	3.11264	1.33502
PF3D7_0205100	4.87329	2.43648	3.36115	3.20165	0.796185	1.06772	0.441837	0.772633	1.10233	1.19796	1.31042	0.626745
PF3D7_0205200	4.5341	2.77828	3.27907	3.22175	0	0.399778	0	0.361165	3.41981	2.03652	0.587029	1.20327
PF3D7_0205300	2.94898	1.84655	2.88449	2.90552	0.275029	0.401166	0.0936242	0.172973	1.50607	1.08958	0.880924	0.461025
PF3D7_0205400	51.4531	63.3607	64.6206	63.2108	64.7926	73.794	74.6167	70.8129	10.4489	9.49363	10.2262	6.27976
PF3D7_0205500	159.856	216.426	294.292	310.1	197.044	210.214	222.552	218.53	48.0343	42.231	47.3882	27.0907
PF3D7_0205600	6.69272	6.86698	5.70027	3.86917	6.6036	9.11039	9.35521	9.67677	8.72993	11.866	8.05512	11.7031
PF3D7_0205700.1	164.501	247.309	226.61	244.642	68.7832	62.5353	68.0294	58.6004	24.528	22.7389	34.3566	13.7317
PF3D7_0205700.2	152.949	229.457	210.34	226.99	63.6347	58.1716	63.1024	54.399	22.7102	21.0055	31.893	12.6849
PF3D7_0205800	5.37699	3.78482	6.21026	5.5214	25.3312	25.6632	20.5285	22.8345	63.6456	75.2744	111.439	43.7519
PF3D7_0205900	43.3227	40.2899	40.0131	42.029	189.588	200.352	189.965	185.881	166.257	167.109	162.297	114.477
PF3D7_0206000	37.6327	24.1657	23.2639	27.8848	50.5051	44.4176	40.2878	43.376	138.253	119.774	112.672	144.528
PF3D7_0206100	54.2106	52.2748	59.377	65.8736	81.1131	97.4327	95.2448	87.9882	101.473	103.877	118.374	83.9451
PF3D7_0206200	5.53318	4.3811	3.35402	3.97391	5.52775	4.15448	1.93915	2.66077	195.125	259.832	269.293	342.946
PF3D7_0206300	67.6996	49.188	37.4863	44.4122	60.2977	54.0461	51.8257	54.9609	8.23731	7.30769	8.75913	8.72329
PF3D7_0206500	85.5332	65.5809	56.8152	58.2544	77.9972	74.8572	76.6838	69.8869	33.7312	29.7902	23.475	40.7225
PF3D7_0206600	26.2802	27.6636	34.1284	42.8742	48.1721	66.9796	63.0569	54.0825	18.5632	14.7953	14.1584	14.6214
PF3D7_0206700	52.9642	53.3643	56.6988	57.2783	85.9698	86.9798	93.0377	91.5497	5.93082	7.37422	11.344	2.94631
PF3D7_0206800	12.9259	19.0664	9.12682	12.7663	198.713	56.8314	9.60653	18.1566	7190.28	7007.82	9291.77	3406.43
PF3D7_0206900.1	8.03828	8.14211	5.74651	6.97456	57.9628	47.1878	34.9982	41.7862	1398.97	1360.71	2442.94	745.573
PF3D7_0206900.2	8.50203	8.69711	5.93746	7.35238	60.8416	49.9419	36.9527	44.4458	1458.95	1418.67	2547.67	778.444
PF3D7_0207000	8.03828	9.36956	5.45677	5.5878	103.882	70.1017	21.8369	34.6191	1808.41	1997.83	2525.42	1134.22
PF3D7_0207100	6.44843	4.56133	4.43215	3.60319	29.2904	25.6077	15.2521	20.1441	448.376	417.863	336.383	440.174
PF3D7_0207200	9.04109	4.23205	3.93039	6.57023	33.7277	38.2251	37.6736	33.2915	346.591	302.192	589.357	157.44
PF3D7_0207300	6.94077	3.33452	4.42024	4.04456	0.140371	0.248181	0.01699	0	0.751595	0.287023	0.561217	0.697187
PF3D7_0207400	6.62575	3.52669	3.9118	3.66849	15.1415	16.5259	3.15975	6.29852	56.6182	62.7113	57.224	44.0212
PF3D7_0207500	7.92861	4.35104	5.05866	4.52082	31.9201	40.5446	3.98542	12.0881	121.277	146.245	173.288	106.823
PF3D7_0207600	12.9168	9.28953	7.00109	6.85048	153.763	147.975	15.4892	54.8592	1014.65	1369.78	906.443	1168.45
PF3D7_0207700	6.55002	3.60728	4.1206	3.26066	15.2974	15.7139	1.54763	4.70389	90.4035	116.921	83.7493	83.2648
PF3D7_0207800	10.139	6.35876	6.72611	5.26243	12.5196	12.1693	1.22854	3.40081	100.448	110.225	133.743	87.3149
PF3D7_0207900	6.85971	2.59552	4.08845	2.77867	0.920575	1.41399	0.208919	0.589696	6.98404	7.34311	5.56265	4.94377
PF3D7_0208000	6.45019	3.05346	4.12057	3.0327	6.05436	5.19011	0.394784	1.71617	69.3431	72.1965	69.5844	64.1487
PF3D7_0208100.1	5.28575	3.36343	4.03597	4.66543	15.0851	17.0838	9.08122	13.2229	25.6775	24.4485	20.3961	18.884
PF3D7_0208100.2	5.28575	3.36343	4.03597	4.67165	15.0851	17.0838	9.08122	13.2229	25.6775	24.4485	20.3961	18.884
PF3D7_0208200	371.158	441.152	557.46	579.861	464.47	426.861	458.751	469.839	103.151	67.4722	101.621	56.7015
PF3D7_0208300	43.3328	27.0294	30.5414	31.6444	31.1174	29.0476	30.783	29.6752	6.85466	6.32664	5.58661	8.74726
PF3D7_0208400	80.6354	54.3828	52.0509	54.7217	64.2043	61.3288	57.6455	60.1816	48.5531	47.3947	42.1807	57.6873
PF3D7_0208500	4.15525	3.39951	5.3497	4.11504	26.0533	36.1985	22.6041	26.0366	54.5426	50.6011	67.4594	42.8282
PF3D7_0208600	5.21536	3.62628	3.35524	3.61491	64.0173	71.203	57.1873	71.0069	45.2052	48.3267	64.8213	27.9639
PF3D7_0208700.1	116.453	148.176	208.702	201.449	294.195	357.909	333.537	335.296	44.8349	41.4342	65.6996	18.7039
PF3D7_0208700.2	114.18	143.755	204.901	196.582	289.543	350.695	331.106	330.595	44.3266	40.455	65.4455	18.3541
PF3D7_0208800	62.6599	81.4072	71.7813	59.0711	56.7589	72.8447	72.5014	69.6923	25.3967	31.7023	27.2451	23.6374
PF3D7_0208900	8.14418	4.67895	5.63792	4.61991	1.09482	0.928232	1.10053	1.06341	0.115739	0.164224	0.161322	0.170059
PF3D7_0209000	7.00464	3.64729	4.31732	3.72462	0.111604	0.276249	0.103154	0.204192	0.0333355	0.07261	0.0331888	0.0503919
PF3D7_0209100	67.0562	68.3002	62.4069	66.5469	38.2588	42.621	38.1256	38.8532	26.3741	25.6886	22.4657	18.8473
PF3D7_0209200	91.0159	110.727	122.47	135.756	130.036	121.722	130.978	123.523	26.8084	29.8185	42.403	16.261
PF3D7_0209300	23.0614	22.4323	24.2877	29.1076	105.53	122.546	115.293	103.821	21.5924	24.4757	34.9333	10.885
PF3D7_0209400	71.079	103.352	112.189	118.138	57.5205	64.5616	62.121	65.6016	17.3847	19.6907	20.7955	9.56584
PF3D7_0209500	3.84321	3.25141	3.39369	3.32942	1.93214	2.09422	0.274532	0.352225	54.9266	46.0563	62.3565	30.98
PF3D7_0209600	4.71073	2.63225	3.24634	3.30212	7.19846	6.67308	1.28482	2.75262	93.5088	92.1232	71.3363	64.0067
PF3D7_0209700	213.086	264.699	280.67	267.059	120.541	118.935	123.654	118.186	131.691	120.36	107.495	93.0956
PF3D7_0209800	1117.79	1525.24	1834.76	1900.72	1630.81	1669.5	1725.39	1729.78	266.625	231.848	316.634	176.385
PF3D7_0210000	451.854	430.038	538.26	607.798	550.725	711.687	632.328	654.806	251.859	271.871	321.972	314.517
PF3D7_0210100.1	3224.54	3946.06	5174.06	6017.51	3713.34	3859.87	4444.54	4712.12	704.956	606.431	1595.54	461.217
PF3D7_0210100.2	7588.68	9119.23	11892	13664.3	8357.66	8860.7	10241.6	10952.4	1651.99	1447.55	3879.56	1081.18
PF3D7_0210200	2.84949	1.82065	1.93496	2.38265	26.7131	31.4277	25.1904	31.4617	28.2874	28.894	23.2451	26.857
PF3D7_0210300	2.55219	1.19502	2.1876	2.13944	13.4541	18.4976	17.5569	15.2759	5.37663	8.12048	6.13573	4.34753
PF3D7_0210400	3.12443	1.30315	2.1972	2.13417	58.8621	95.8201	75.3848	85.2805	16.649	15.4514	20.4306	9.87682
PF3D7_0210500	11.6741	7.47143	8.45603	8.21678	51.3676	49.4889	54.6098	51.6234	6.20014	6.2869	6.43901	5.70172
PF3D7_0210600	5.45202	6.67191	3.09672	4.50873	28.6855	15.0264	2.06769	5.35876	1356.16	1237.84	1430.94	1133.04
PF3D7_0210700	3.08067	2.05667	2.17627	2.05022	9.19168	8.1435	4.98806	7.30317	202.406	219.099	221.377	215.622
PF3D7_0210800	351.578	458.553	438.658	477.218	112.202	107.424	100.035	98.4576	110.376	84.8941	150.004	68.8339
PF3D7_0210900	450.769	545.362	557.533	632.614	834.769	860.042	865.519	857.913	254.075	212.144	316.704	166.402
PF3D7_0211100	4.00013	2.86712	3.47792	3.03677	39.3133	39.7993	40.5702	41.377	32.0308	28.2191	25.8706	25.972
PF3D7_0211200	5.37352	2.98177	4.02199	3.49143	86.9585	121.281	102.119	105.066	71.8097	75.2584	96.7789	39.0386
PF3D7_0211300	4.32816	2.4017	3.50952	4.0663	2.49761	1.95835	1.65609	0.930852	6.69976	7.73449	6.63082	6.79579
PF3D7_0211400	3.76473	1.74153	2.16176	1.9456	0.484673	0.151222	0	0.159385	0.905514	1.22422	0.746095	0.339848
PF3D7_0211500	4.31006	2.10667	2.22188	2.23411	1.0044	1.02035	0.231806	0.342614	11.5969	14.472	10.3486	11.9219
PF3D7_0211600	5.30365	2.39353	5.4616	2.91626	3.78778	5.14326	0.770215	1.12936	77.8242	83.5435	131.394	53.2784
PF3D7_0211700	4.03921	2.07284	3.62164	2.36412	33.8887	40.8734	33.246	41.8786	18.5341	18.2505	15.9972	16.4688
PF3D7_0211800	180.517	245.352	270.87	265.158	230.915	285.931	261.054	261.27	35.6641	40.7991	50.1001	24.9846
PF3D7_0211900	3.71655	2.25378	3.62464	3.08615	22.8342	24.3229	16.7535	22.5333	31.3697	32.6014	36.5396	17.5199
PF3D7_0212000	3.60511	2.00484	2.45072	2.85508	11.8295	19.6891	9.96095	13.9866	24.6831	32.4945	27.3915	14.0808
PF3D7_0212100	30.3268	17.8414	14.4979	12.7643	11.8762	11.3241	11.0084	12.4431	7.81925	9.55015	10.5302	14.4325
PF3D7_0212200	44.7988	41.7123	58.3974	53.0209	151.795	173.378	167.386	174.77	28.8574	27.7854	30.176	27.5934
PF3D7_0212300	379.079	475.892	469.759	470.446	455.801	502.452	511.527	502.867	99.8721	88.9235	94.4882	93.5621
PF3D7_0212400	42.0965	23.5462	21.1118	19.856	37.9885	34.8387	36.7941	36.647	9.45538	10.1886	9.23009	14.7718
PF3D7_0212500	82.9638	48.8662	40.9831	43.3368	61.5407	56.8323	52.8363	53.0457	12.4654	14.1767	15.0503	23.3025
PF3D7_0212600	14.1906	11.1698	9.76921	10.6468	43.395	31.4666	3.63627	9.11809	1880.47	1802.85	2547.45	1327.44
PF3D7_0212700	7.90132	6.38276	9.12229	6.81013	28.219	33.5518	37.0064	32.7425	6.55968	7.47883	6.4792	3.88018
PF3D7_0212800	5.58121	3.0546	3.28234	2.87233	4.58863	6.41989	6.67729	7.41503	2.13347	3.15114	1.49158	2.14146
PF3D7_0212900	5.48356	3.08238	4.17828	2.85976	10.2581	9.06834	1.83084	3.56395	139.482	153.936	209.014	115.24
PF3D7_0213000	3.82987	1.73901	1.65777	1.93359	15.8769	26.4093	16.3959	23.0064	54.5305	56.0335	58.7918	47.598
PF3D7_0213100	222.626	251.847	241.304	218.635	194.579	244.134	247.253	214.241	18.2883	19.7746	18.6297	16.4273
PF3D7_0213200	4.25466	4.13371	4.04838	5.61125	108.396	110.383	104.161	133.709	49.2061	50.715	67.2924	17.4205
PF3D7_0213300	4.46679	4.80727	3.83814	4.93315	64.0375	86.8739	70.7818	87.811	18.6731	18.8038	30.0091	8.60159
PF3D7_0213400	6.50744	4.15621	3.41076	4.46687	36.4112	59.5578	44.2986	50.0873	16.3091	16.2331	22.4902	11.5306
PF3D7_0213500	12.5822	13.932	14.6988	21.376	43.1593	44.125	44.0326	43.1115	10.6833	10.749	14.6751	6.95877
PF3D7_0213600	6.04934	3.13069	3.83124	3.32341	1.31531	1.13951	1.03162	1.10788	0.816306	0.748573	0.712321	0.561823
PF3D7_0213700	92.4166	101.826	137.7	74.5674	114.543	114.759	149.67	120.648	6.89439	9.37403	5.14805	5.30162
PF3D7_0213800	3.70323	2.28398	2.71534	3.35706	2.56438	2.31735	4.39712	4.26543	0.121357	0.226572	0.224385	0.212278
PF3D7_0213900	60.7782	49.8287	51.411	53.5941	95.5884	85.4759	87.0204	87.7835	16.1642	11.828	12.5356	13.4738
PF3D7_0214000	247.375	344.927	371.144	375.262	585.486	571.93	616.619	587.78	40.0662	35.924	50.5599	23.8353
PF3D7_0214100	214.899	246.343	204.626	230.692	92.8799	95.044	85.8329	89.9438	166.808	157.63	135.678	148.614
PF3D7_0214200	4.763	4.35256	3.15654	6.06403	29.3277	32.6434	29.9408	35.1294	26.2304	29.8312	29.3184	9.79336
PF3D7_0214300	5.15875	2.26433	2.70938	3.00075	0.869327	0.967189	0.591289	0.644831	1.34222	0.966817	1.05426	1.23213
PF3D7_0214400	190.863	225.126	177.59	165.083	149.593	148.076	141.005	143.179	20.1211	15.5651	20.0699	16.4656
PF3D7_0214500	26.3292	30.4168	41.4819	42.9434	42.4232	42.145	41.0572	40.3258	7.45363	7.98221	9.1913	3.65475
PF3D7_0214600	5.72267	3.9013	3.61288	3.35018	7.18596	4.45443	0.390721	1.78392	331.277	296.304	286.832	370.074
PF3D7_0214700	13.1817	10.9109	16.5445	13.3102	13.4504	6.92935	0.994649	3.65171	534.508	474.332	542.343	359.49
PF3D7_0214800	75.5601	73.5238	62.8123	33.3639	20.3226	23.9122	36.9249	20.8729	66.7471	96.7975	50.8179	114.076
PF3D7_0214900	5.46151	4.61592	3.65968	3.85211	21.4904	6.67245	1.67649	2.99262	848.045	779.414	788.013	738.117
PF3D7_0215000	5.15275	2.55923	3.12468	3.58174	3.5193	4.76194	2.58187	3.43969	9.04597	9.1175	7.88368	10.7909
PF3D7_0215100	16.1538	22.5264	26.3664	21.8228	45.048	45.9819	49.9609	46.9967	136.395	146.037	121.562	97.5658
PF3D7_0215200	18.2289	19.7865	19.6402	23.0877	11.5581	11.3427	12.7793	13.0199	11.7104	11.1529	7.83552	5.22464
PF3D7_0215300	74.7357	76.1282	77.7941	77.6431	9.26963	7.34029	6.28995	6.05584	254.615	235.011	241.761	283.564
PF3D7_0215400	75.6957	77.1211	64.9268	53.5684	54.2825	60.29	70.5899	66.7133	73.5612	75.9017	46.6739	71.0725
PF3D7_0215500	90.5543	129.628	148.823	143.457	118.826	110.773	116.318	115.653	103.887	83.669	70.5054	57.8201
PF3D7_0215600	40.7249	42.8269	53.5159	48.9491	84.0325	79.9816	77.7269	78.2527	22.9723	23.9139	28.1383	14.7859
PF3D7_0215700	78.3923	81.229	91.83	90.897	89.0775	102.256	103.359	98.2704	18.1639	16.2363	16.6956	13.6581
PF3D7_0215800	3.47975	1.89887	2.84171	2.33831	6.21028	7.36308	5.82796	8.12948	8.66004	9.77083	7.91523	6.21581
PF3D7_0215900	4.90106	4.10844	2.52551	4.09556	0.528258	0.948351	0.221326	0.408905	7.47668	8.68279	9.03889	7.14461
PF3D7_0216000	3.43295	1.89518	2.21039	2.36852	0.270718	0.444855	0.109866	0.201792	2.62774	2.44214	2.26312	2.86319
PF3D7_0216100	23.3318	18.2796	17.2618	17.6199	15.1511	17.1664	14.7858	15.6372	4.76208	4.0696	4.61406	4.51512
PF3D7_0216200	51.6062	51.9299	50.7668	67.7856	40.8416	44.6581	43.1726	40.5677	2.64916	2.47299	2.58679	1.03967
PF3D7_0216300	16.7565	10.0868	8.40404	10.4339	40.5046	41.2424	40.2273	42.8338	1.81546	2.12625	2.65263	1.37218
PF3D7_0216400	5.20102	2.02385	3.35506	2.64895	14.4198	15.7014	11.3775	13.1704	18.8452	19.5416	17.5626	16.2619
PF3D7_0216500	5.56736	2.92834	3.60052	3.2104	4.41263	4.77684	3.30293	3.29636	5.90669	6.27897	5.7541	6.26734
PF3D7_0216600	66.3088	60.4504	63.9202	50.1472	17.5682	17.7361	22.0134	17.399	139.336	167.097	113.254	195.57
PF3D7_0216700.1	8.74064	5.32665	4.67698	4.82723	42.4155	41.3616	17.5469	30.7852	455.105	377.503	400.461	451.091
PF3D7_0216700.2	8.7787	5.34984	4.69735	4.84825	42.6002	41.5417	17.6233	30.9192	457.086	379.146	402.205	453.055
PF3D7_0216800	4.01621	1.82019	2.46524	2.98449	1.90772	1.90353	0.0925904	0.475175	15.846	19.7841	19.8851	14.3535
PF3D7_0216900	3.92976	3.39156	2.85236	2.44966	2.37184	2.45474	1.28136	1.7464	7.11717	7.43245	7.23305	6.14877
PF3D7_0217000	3.69085	1.9893	2.67172	2.14263	1.13982	1.54311	0.331106	0.849618	6.01584	6.41485	5.44489	3.72024
PF3D7_0217100	4.65468	2.38775	3.46297	2.86439	17.8877	24.8661	12.6834	19.42	39.96	43.0974	49.4423	25.7943
PF3D7_0217200	4.41581	2.26714	2.40749	2.48665	5.18622	6.26906	6.06894	6.32048	2.83041	2.66008	2.02919	4.74609
PF3D7_0217300	82.8607	154.175	193.291	190.625	89.5517	92.3048	90.9613	86.2645	270.921	249.391	216.793	151.018
PF3D7_0217400	24.3491	23.839	45.2121	41.6248	161.436	186.432	169.421	178.59	157.317	139.578	198.303	72.1207
PF3D7_0217500	4.55799	4.61686	3.0133	3.245	8.56544	2.74307	0.616172	1.0616	336.917	474.576	346.229	639.07
PF3D7_0217600	14.4819	10.8891	10.4325	11.317	40.0987	38.2701	33.9709	33.8213	15.3629	17.3388	11.2806	11.8406
PF3D7_0217700	55.9816	85.1283	96.5458	92.6796	106.103	99.5823	117.499	110.055	3.0151	4.33724	5.56079	2.21913
PF3D7_0217800	678.593	1270.15	1810.86	1928.39	1501.41	1604.4	2030.69	2174.12	219.943	218.167	440.306	150.274
PF3D7_0217900	4.00803	2.16952	2.38311	2.26979	13.196	19.3861	8.10948	12.6108	41.3246	53.8401	35.3383	37.927
PF3D7_0218000	3.59806	2.90213	3.30575	3.29671	82.2189	108.158	75.1134	93.5762	77.8698	81.6017	111.208	40.4383
PF3D7_0218100	3.7171	2.7297	2.55517	3.50309	15.4022	12.9891	3.11548	5.99574	167.675	180.739	187.988	63.6556
PF3D7_0218200	6.45539	4.32692	5.84106	5.95327	55.5754	57.6469	56.036	59.7315	37.8512	36.5015	29.5552	25.0343
PF3D7_0218300	29.3857	28.0347	27.2205	26.8177	52.0132	58.1877	54.1537	54.6481	45.5133	44.2276	50.167	24.8395
PF3D7_0218400	127.961	146.438	119.96	136.545	101.461	102.717	97.1456	95.2872	20.0332	19.5869	22.636	19.3396
PF3D7_0218500	205.52	274.208	371.197	360.462	185.497	255.13	212.715	214.727	61.7219	54.2155	91.7221	39.3524
PF3D7_0218600	30.2802	23.1888	20.1762	18.2431	108.998	95.4317	107.744	105.091	72.0106	71.4661	55.3064	82.0278
PF3D7_0218700	145.365	156.956	196.438	230.996	178.081	149.523	154.019	157.03	92.5397	65.2157	91.3425	46.2309
PF3D7_0219100	11.9313	13.9427	12.4731	14.7595	16.3682	20.3939	19.0209	17.2736	2.36664	2.59015	3.1958	0.925229
PF3D7_0219200	5610.88	7441.37	10240.6	10612	8144.71	8178.25	8149.92	8130.94	1395.24	1258.53	2619.65	464.713
PF3D7_0219300	22.2911	20.4248	27.1197	34.8361	38.1808	51.1112	51.1643	44.8072	29.8686	30.7479	33.4543	36.9111
PF3D7_0219400.1	316.01	440.66	599.835	604.446	788.987	851.758	770.328	771.832	898.611	982.151	1411.66	575.722
PF3D7_0219400.2	374.769	518.575	731.667	722.617	802.141	873.102	747.222	753.696	890.298	972.53	1400.49	537.996
PF3D7_0219500	3.3505	2.603	2.06109	1.47807	22.7759	28.1106	22.4589	27.6343	19.3593	18.1998	22.9925	8.15785
PF3D7_0219600	3.76515	2.03649	2.54923	1.83325	12.7973	19.7295	15.9703	17.6891	15.8511	20.6199	17.0592	15.8553
PF3D7_0219700	502.677	524.076	503.321	515.55	30.4558	38.2758	32.8642	38.2589	341.756	245.325	291.964	192.998
PF3D7_0219800	79.087	80.9114	66.4515	77.8741	34.8665	32.2408	30.0384	32.7955	233.654	238.141	234.433	176.301
PF3D7_0219900	190.616	231.955	259.555	224.239	23.3695	22.5018	27.1576	24.2298	342.835	302.386	226.583	294.919
PF3D7_0220000	637.134	505.565	416.272	296.862	106.337	104.166	98.8879	106.511	1007.98	907.057	735.801	1191.94
PF3D7_0220100	226.459	189.909	195.066	190.832	64.1555	54.9129	70.1529	61.9647	19.0644	15.7757	17.0107	29.7849
PF3D7_0220200	1205.21	1555.38	1609.15	1512.43	3722.1	3586.92	4211.31	3602.94	380.939	421.323	402.776	405.812
PF3D7_0220300	47.2676	52.388	46.9148	30.3202	98.0911	93.5989	159.467	107.448	20.5045	21.1771	14.1162	26.8575
PF3D7_0220400	5.89225	5.10144	5.92259	5.60065	9.18113	8.3626	7.86309	7.8406	54.0903	50.3638	47.1036	55.5225
PF3D7_0220500	58.2181	95.4363	114.335	122.565	228.258	161.235	197.169	148.446	400.053	383.973	598.546	205.38
PF3D7_0220600	64.7981	96.5745	87.674	86.96	183.818	139.192	180.302	130.651	7.40106	8.68407	14.2253	3.77592
PF3D7_0220700	312.472	318.804	361.99	240.697	79.1452	90.3184	98.5449	96.647	36.4536	37.8008	32.9107	41.1001
PF3D7_0220800	3.73447	2.25567	2.26886	3.17586	5.95426	3.37292	1.38703	1.85979	178.24	215.094	137.947	204.857
PF3D7_0220900	2.98772	2.20095	2.3379	1.64554	0	0	0	0	0	0	0	0
PF3D7_0221000	1.16461	0.663554	0.565615	1.24945	0	0	0	0	0	0	0	0
PF3D7_0221100	3.16879	1.1983	2.37398	2.85836	0.650163	1.81049	0.132796	0.318037	0.979089	0.3739	0	0
PF3D7_0221200	20.6697	27.358	32.2256	5.86326	755.112	839.849	82.0446	71.4359	12.0645	9.84784	0.893872	0.534398
PF3D7_0221300	2.96661	0.819525	1.5046	1.7852	0.230561	0.39745	0.188368	0.0322235	0	0	0	0
PF3D7_0221400	3.04327	2.39353	1.84051	2.56679	4.09769	3.2876	2.66324	1.73254	0.26399	0	0.150188	0
PF3D7_0221500	4.09868	3.01486	3.32496	4.58203	81.0451	75.819	79.3901	68.2111	0.976529	0.57574	0.972234	0.0699244
PF3D7_0221600	5.06088	2.69803	4.20333	3.17369	0	0	0	0	0	0	0	0
PF3D7_0221700	10.7372	10.8533	10.8881	9.37669	10.434	6.87807	5.84677	5.40102	8.95856	6.45318	6.1802	4.86244
PF3D7_0221800	7.52663	9.57413	6.48696	6.36275	1.8518	1.42868	1.46708	1.88226	0	0	0.183563	0.25084
PF3D7_0221900	1.71069	1.46621	1.25854	1.43504	0	0	0	0	0	0	0	0
PF3D7_0222000	0.116898	0.0789387	0.0465837	0.118037	0	0	0	0	0	0.0383148	0	0.111681
PF3D7_0222100	0.143835	0.0971289	0.0573182	0.145237	6.22514	3.22852	5.72638	3.14501	0	0	0	0
PF3D7_0222200	2.53009	4.5453	5.07923	25.7884	1.60694	1.46115	6.50182	4.51743	1.25709	0.516338	4.80601	4.17306
PF3D7_0222300	18.4046	15.6066	15.6636	6.78952	11.234	11.7997	4.87087	4.09047	6.4351	4.76038	4.51296	2.25756
PF3D7_0222400	0.612633	0.713628	0.439439	0.371161	0	0.187515	0.0320923	0	0	0.120479	0	0
PF3D7_0222500	0.0347867	0	0	0.245879	0.0334567	0.0709835	0	0.149631	0	0	0	0
PF3D7_0222600	0.448268	0.454058	0.250087	0.331932	0.776033	0.762255	0.563572	0.353498	0.0629569	0	0	0
PF3D7_0222700	0.284374	0.480078	0.264419	0.223334	0.151945	0.225663	0.331038	0.0679556	0	0	0	0
PF3D7_0222800	0.289243	0.146489	0.172894	0.255553	0.208638	0.258217	0.265156	0.194397	0.0380838	0.0711023	0	0
PF3D7_0222900	0.268366	0.024712	0.087499	0.0985382	0.0703924	0.074674	0	0.0524701	0	0	0	0
PF3D7_0223100	0.599677	0.168728	0.199142	0.269119	0.0640833	0.203944	0.104712	0	0.0701846	0	0	0
PF3D7_0223200	0.509937	0.613372	0.68583	0.579268	0	0	0.100172	0	0.033571	0	0	0
PF3D7_0223300	0	0.0258561	0	0	0.0245504	0	0	0	0	0	0	0
PF3D7_0223400	0	0.0340543	0	0	0	0.068603	0.0704465	0.0723064	0	0	0	0
PF3D7_0223500	0.121514	0.0564133	0.139216	0.102248	0.155824	0.216959	0.153831	0.098002	0.746638	0.557588	0.610612	0.333762
PF3D7_0300100	0.0399181	0.0353795	0.00596524	0.0352687	0.028794	0.0050909	0.0365939	0.0107314	0.0420473	0.0490638	0.104656	0.0357532
PF3D7_0300200	0.101169	0.0341585	0.0806311	0.0340514	0	0	0	0	0	0	0	0
PF3D7_0300300	0.0240248	0	0	0	0	0	0	0	0	0	0	0
PF3D7_0300400	0.0371293	0.112827	0.177551	0	0	0	0.972494	0.918315	0	0	0	0
PF3D7_0300500	0.275685	0.372327	0.1831	0.371161	0.058921	0.0312525	0.0320923	0	0	0	0	0
PF3D7_0300600	0	0	0	0	0	0	0	0	0	0	0	0
PF3D7_0300700	1.43446	0.454058	0.821716	1.41826	0.0862259	0.0609804	0.125238	0.0642723	0.0314785	0	0	0
PF3D7_0300800	0.821917	0.6244	0.163766	0.657023	0.0329372	0.174703	0.143518	0	0	0	0	0
PF3D7_0300900	4.16703	1.85306	3.28061	2.463	3.76334	4.14779	6.65508	10.2189	0.160584	0	0.106585	0
PF3D7_0301000	6.97953	4.90383	5.61089	3.85645	0.362149	0.205809	0.0563572	0.0289225	5.48198	4.16534	0.310266	0.250534
PF3D7_0301100	3.38974	1.78196	2.41093	1.64639	0.165071	0.175111	0.134863	0	0.0451967	0.126573	0	0
PF3D7_0301200	88.4176	88.4445	67.2321	55.5283	2.27391	2.72526	2.00432	1.53323	27.8317	25.3775	18.8325	32.4852
PF3D7_0301300	59.6939	57.5832	60.0467	50.2846	67.9448	72.951	81.4793	73.9922	224.7	194.334	163.513	204.933
PF3D7_0301400	29.9186	45.0455	41.7647	30.0275	100.625	82.3067	106.204	85.3405	6.14101	9.821	11.6593	7.70716
PF3D7_0301500	171.253	203.369	220.275	235.98	63.7464	67.0316	83.8318	67.4048	12.6345	12.4791	15.4599	8.59457
PF3D7_0301600	244.408	278.194	277.71	247.017	172.21	189.807	209.739	192.789	33.7691	20.2957	31.8693	31.8645
PF3D7_0301700	120.573	174.362	152.311	159.354	598.527	479.401	583.22	459.265	30.7922	28.4717	29.493	22.6111
PF3D7_0301800	166.18	260.283	270.511	339.957	23.2259	20.365	16.7477	14.9837	273.866	207.49	235.906	133.835
PF3D7_0301900	5.80389	3.80726	4.89	4.66044	69.5889	84.2548	79.5985	79.6791	22.2704	28.0181	33.0413	13.8622
PF3D7_0302000	80.9164	99.7664	111.147	124.354	143.046	158.186	167.474	169.212	27.3864	30.1297	35.8479	26.0577
PF3D7_0302100	92.4769	112.983	98.0321	100.779	122.216	120.231	124.756	136.224	8.83962	8.53519	7.67798	7.18743
PF3D7_0302200	4.00784	2.21505	2.605	2.24739	1.6616	0.555795	0.105993	0.326374	91.244	153.885	71.4189	152.208
PF3D7_0302300	7.30396	5.00589	6.03867	7.70569	3.58358	2.19504	2.59703	1.81059	0.706129	0.51354	0.515006	1.1841
PF3D7_0302500	8.39108	7.48331	4.84375	4.04403	14.2109	5.09384	1.25472	1.83142	860.854	1188.63	690.255	995.918
PF3D7_0302600	7.9113	3.44253	3.87968	3.65183	20.2644	24.2149	19.4781	24.2808	8.9285	9.77942	6.9336	7.45028
PF3D7_0302700	12.3247	11.2428	15.8543	14.992	69.9427	68.976	68.4887	73.7071	53.6745	54.5698	72.1834	26.2349
PF3D7_0302800	97.4348	102.284	97.1161	79.4814	56.7157	60.0583	74.6008	65.6721	36.7826	40.3518	38.8786	34.0515
PF3D7_0302900	121.503	136.459	150.383	139.27	91.5985	95.3322	93.2175	85.5494	36.1332	37.1257	36.822	25.1587
PF3D7_0303000	13.0669	14.5179	14.5452	8.67777	7.41323	10.4473	11.0817	9.02981	10.9488	16.0157	8.8061	12.4166
PF3D7_0303100	7.93024	5.4145	5.94249	5.41297	17.5268	19.0922	21.6162	20.1311	47.7913	65.9835	40.636	68.7788
PF3D7_0303200	5.85978	4.42759	4.08078	3.86798	23.7376	22.4728	14.2751	17.6395	212.785	232.963	141.826	203.604
PF3D7_0303300	242.77	317.286	460.868	457.3	393.058	391.194	401.33	363.387	75.1358	60.0486	79.7722	34.2454
PF3D7_0303400	5.9337	4.05517	3.69642	3.68153	6.27409	6.21808	1.06732	2.15255	41.9817	48.0646	42.2843	30.1203
PF3D7_0303500	4.1396	2.28713	2.74082	2.23496	7.51025	8.28534	6.29799	7.52389	10.2647	12.4255	8.25662	11.6162
PF3D7_0303600	4.90106	5.39875	7.69019	6.18601	50.1418	60.2548	58.9856	57.9736	6.0659	4.75891	3.66208	2.45823
PF3D7_0303700	4.49446	2.78624	3.28845	3.91827	96.7512	102.285	97.7264	107.86	74.2982	73.8973	63.5917	39.2785
PF3D7_0303800	6.33054	3.44121	4.15026	3.63662	61.385	61.3874	64.5736	65.0806	34.7098	33.3507	21.5714	20.4853
PF3D7_0303900	2.50622	1.2975	1.66454	2.36193	0.428517	1.02281	0.233398	0.359341	7.33305	4.32629	6.3663	2.55401
PF3D7_0304000	3.99135	2.15103	2.33994	3.46187	0.23377	0.574291	0.254653	0.37143	3.66523	3.4718	3.51495	3.02492
PF3D7_0304100	3.98328	2.0386	1.72935	1.54533	4.49637	1.79672	0.329465	0.946856	179.644	190.558	188.571	192.519
PF3D7_0304200	88.5755	75.9166	52.3818	35.1403	18.6912	21.0901	25.1272	20.6956	95.729	122.366	85.3264	146.462
PF3D7_0304300	5.67563	2.81979	2.95008	3.13799	3.7899	4.24072	2.80348	4.03844	8.55327	8.74272	6.67181	6.70795
PF3D7_0304400.1	4353.3	5469.28	6117.87	6659.15	5460.77	5829.03	5809.95	5621.03	651.467	599.572	867.996	400.943
PF3D7_0304500	5.0649	2.92234	3.98561	4.66109	107.908	126.638	134.138	126.166	18.8415	17.2103	45.0476	6.98268
PF3D7_0304600	2.16115	1.06647	1.29182	1.0911	0.852727	0.848057	0.174169	0.893837	1.10902	1.52566	0.958863	0.992645
PF3D7_0304700	5.31553	2.47956	4.20858	4.75525	4.01361	3.85337	3.0776	4.11153	2.11192	1.9027	1.73589	1.57027
PF3D7_0304800	5.15932	2.48561	2.76965	2.80871	17.6788	19.5394	16.9186	19.8812	8.89429	9.04466	8.23179	6.14861
PF3D7_0304900	78.159	93.9964	100.686	104.251	120.695	117.904	128.842	121.01	19.563	18.4523	22.3174	16.1726
PF3D7_0305000	13.6221	10.1414	9.94639	11.7044	51.9439	56.5134	52.2998	50.86	33.4207	35.6352	39.0707	32.3737
PF3D7_0305100	5.53171	2.9644	3.68427	3.4924	23.7677	24.4839	22.5809	24.8549	4.89844	5.19673	4.55138	6.14403
PF3D7_0305200	91.8078	61.2283	70.7035	74.1735	186.001	156.97	160.407	167.222	241.807	218.498	197.478	201.432
PF3D7_0305300	232.405	227.867	176.465	143.519	59.6451	57.9121	69.3073	59.1673	77.8983	75.3352	68.0334	101.109
PF3D7_0305400	35.0459	33.6625	38.8272	48.5051	20.2672	23.0412	18.8333	18.4371	52.986	52.4331	81.1097	36.9095
PF3D7_0305500	80.5779	50.8803	39.1575	32.6827	76.2085	70.1279	80.9166	82.4139	114.192	122.899	99.6649	191.045
PF3D7_0305600	4.56798	2.62075	3.58378	3.1891	25.0214	26.0154	12.1701	18.2863	102.548	92.2014	119.425	68.3259
PF3D7_0305700	359.74	553.258	481.14	534.238	325.442	330.603	283.741	286.008	442.853	504.318	540.699	310.312
PF3D7_0305800	6.61643	4.34772	4.8358	4.55379	3.02479	2.47217	2.42462	2.6907	1.38553	1.20587	1.07866	1.03463
PF3D7_0305900	3.841	2.82383	2.44407	2.62732	5.89872	7.58487	4.08906	5.79588	54.3582	64.9977	72.0505	43.5912
PF3D7_0306000	6.31278	2.50916	6.11394	2.01718	9.68355	7.09295	7.0324	6.35877	85.7699	87.2948	90.1693	37.217
PF3D7_0306100	61.536	59.9157	80.5243	59.7279	58.8292	72.6925	71.7071	58.7445	29.1774	29.4608	22.1913	26.8574
PF3D7_0306200	57.7205	66.1254	71.8672	86.2153	197.843	213.542	201.719	205.961	20.7753	16.1407	32.017	11.5587
PF3D7_0306300	317.727	547.222	697.649	685.388	1113.99	1181.64	1224.75	1294.67	186.99	178.233	293.655	91.0079
PF3D7_0306400	2.799	1.98119	1.75373	2.57088	8.90302	12.6443	4.64602	6.54561	48.487	54.9284	60.6692	41.0054
PF3D7_0306500	2.02169	1.67547	2.15325	2.74659	9.33309	8.36316	3.15788	6.36392	48.9402	56.1672	59.557	32.7647
PF3D7_0306600	2.56451	3.50681	3.21915	1.5537	21.5815	25.3799	12.7623	18.6147	83.3349	96.0749	107.442	50.1651
PF3D7_0306700	155.326	186.355	269.861	286.745	232.512	245.885	251.307	238.888	33.556	34.7535	47.1474	24.3122
PF3D7_0306800	161.343	174.868	164.271	152.593	248.581	290.922	277.71	268.343	12.4639	13.6249	16.3505	8.75967
PF3D7_0306900	3325.13	5640.99	4657.73	6056.35	5099.13	5553.39	5445.76	5624.79	602.338	590.503	898.939	378.837
PF3D7_0307100	335.481	815.082	988.274	1016.33	1424.24	817.67	1149.79	1089.46	139.959	140.273	249.939	55.5328
PF3D7_0307200	1102.65	1603.13	1651.73	1592.49	1616.07	1669.36	1806.56	1788.8	226.053	191.729	289.874	156.988
PF3D7_0307300	3.53912	2.79792	1.93491	1.89575	0.664159	0.374296	0.587835	0.394501	6.8875	7.53287	5.86144	7.51489
PF3D7_0307400	3.00207	1.71612	2.09652	3.2414	44.3671	59.0141	45.123	49.8302	58.4848	60.733	65.958	40.4231
PF3D7_0307500	3.76062	1.71843	2.77185	2.76943	11.9383	17.0783	13.7454	15.5982	26.269	31.7508	22.8324	21.5973
PF3D7_0307600	3.63151	1.21119	2.73547	2.44459	25.4141	31.4332	24.1118	26.0977	32.6697	32.8196	25.126	17.855
PF3D7_0307700	4.79242	3.33811	2.80693	3.44954	51.2062	55.5216	49.2103	55.1827	116.028	114.087	94.4906	90.3197
PF3D7_0307800	41.9356	32.3446	32.2235	34.3907	43.105	47.7038	38.0596	38.9967	20.4268	21.5623	18.1727	15.4643
PF3D7_0307900	6.21974	4.02713	4.58669	4.99497	7.28596	7.80162	7.80657	8.86264	0.820105	0.84416	0.80408	0.538784
PF3D7_0308000	3.97782	2.26083	2.93253	2.85623	39.9152	55.826	52.0706	59.0773	8.79896	7.82267	10.3594	5.5421
PF3D7_0308100	5.93882	2.50538	3.21879	3.14142	7.93576	5.19828	0.924528	1.7732	132.493	129.952	98.1696	119.168
PF3D7_0308200	133.901	204.946	174.042	209.149	385.854	415.345	423.961	408.209	67.2627	72.5082	59.9211	54.2567
PF3D7_0308300	7.01446	5.2214	3.12028	4.38145	16.6618	8.12194	2.73449	3.85919	863.4	835.592	842.769	794.447
PF3D7_0308500	63.1142	70.4253	84.2415	72.6527	607.238	648.482	615.598	633.028	63.2677	61.6749	125.159	32.6145
PF3D7_0308600	95.9569	115.554	111.179	88.4518	86.4382	92.7301	105.345	91.6845	13.1846	14.4439	10.0674	10.8219
PF3D7_0308700	7.40378	3.21727	4.22504	3.97511	7.40039	2.69291	0.632732	1.01024	312.301	291.048	288.15	258.136
PF3D7_0308800	9.61103	4.20149	5.80544	4.80125	27.828	29.9336	19.3967	19.1473	400.577	395.425	358.498	248.497
PF3D7_0308900	47.894	34.4436	34.7781	36.6397	46.2464	48.4023	48.0704	45.7231	7.87211	7.77075	7.57902	10.334
PF3D7_0309000	59.5211	67.7946	78.8931	88.7692	137.949	129.463	137.736	136.802	24.7637	18.7307	20.8401	9.87682
PF3D7_0309100	3.57312	2.80806	2.06217	2.73705	2.13301	3.14271	1.54904	2.05366	5.97001	8.78351	6.58981	6.09163
PF3D7_0309200	5.74413	3.01741	3.186	3.70936	10.3424	11.4349	6.89275	8.8847	18.257	20.8127	15.3819	23.7666
PF3D7_0309300	33.8896	40.6016	40.9147	39.7056	11.3269	15.1581	17.0761	14.2026	8.50511	8.00756	6.39917	6.7774
PF3D7_0309500	304.778	423.649	521.696	550.909	263.339	300.938	279.112	282.89	107.182	90.9684	95.5441	59.4355
PF3D7_0309600	4056.52	5532.32	5600.87	6994.54	6814.45	7789.5	7765.71	8130.77	1033.68	985.378	1365.12	752.107
PF3D7_0309700	60.6959	47.2471	53.5337	57.8681	26.8715	29.7437	28.9115	33.2381	19.3211	14.956	20.0337	17.2301
PF3D7_0309800	42.736	48.5748	65.3529	66.0956	26.8353	21.3006	30.3426	29.5823	32.7798	27.7444	24.0343	25.026
PF3D7_0309900	5.39512	3.06937	3.6935	3.20608	6.11385	7.54764	6.08028	6.67292	7.48697	7.76635	4.89797	5.34316
PF3D7_0310000	3.39733	3.61045	2.9296	1.8558	11.7306	15.2853	11.0281	13.6549	13.9621	22.0148	25.4068	14.7653
PF3D7_0310100	3.91737	2.12286	2.69283	3.28309	0.244894	0.479612	0.205208	0.442315	0.639578	0.462228	0.492979	0.336829
PF3D7_0310200	71.8828	36.9799	31.8586	29.9693	67.459	55.3496	53.8541	57.1598	43.522	39.1243	41.7957	78.709
PF3D7_0310300	107.872	136.04	133.562	133.331	137.493	123.818	131.554	125.223	14.1558	11.3081	10.6619	9.44651
PF3D7_0310400	4.81118	3.10512	3.84806	3.77466	27.5669	26.8892	4.87109	11.7209	75.1199	95.0843	118.404	98.3808
PF3D7_0310500	30.5269	21.08	22.3301	22.8534	53.9867	55.4664	54.0813	53.9576	7.07167	7.86722	7.58058	7.3306
PF3D7_0310600.1	210.782	354.169	478.225	467.615	352.598	375.141	412.685	344.894	95.976	89.2258	91.6337	57.5199
PF3D7_0310600.2	211.304	355.628	479.98	469.321	353.917	376.546	414.392	346.311	96.335	89.6055	92.0236	57.6975
PF3D7_0310700	104.836	138.399	143.119	130.567	91.5294	93.9372	122.179	108.511	123.395	134.796	116.358	159.653
PF3D7_0310800	19.8493	33.2048	32.958	33.202	23.7184	18.8197	26.1523	27.0584	30.2004	34.4022	45.9425	33.1861
PF3D7_0310900	3.26478	1.84508	2.74719	2.30619	2.37182	2.20157	2.24605	1.98893	6.73023	9.28621	7.37657	14.578
PF3D7_0311000	3.58658	1.24712	2.23986	1.99994	0.411875	0.218464	0.392585	0.115129	14.7732	12.2643	15.1573	8.97544
PF3D7_0311100	54.9168	46.3706	42.445	41.9825	67.6053	58.894	63.783	69.0383	15.423	14.2349	16.298	11.2803
PF3D7_0311200	22.3853	9.72461	9.97412	10.6953	41.6014	36.6723	34.8877	37.8718	9.95983	9.96328	9.17211	11.4248
PF3D7_0311300	5.23628	3.24323	4.27002	3.3848	10.15	8.562	3.4151	5.39463	105.112	112.795	94.8795	102.752
PF3D7_0311400	4.4618	2.63263	3.32199	2.69519	0.240274	0.259361	0.0551028	0.113115	6.4772	5.38276	5.6949	7.71303
PF3D7_0311500	169.58	281.153	291.316	243.608	86.0104	89.8699	99.3296	84.02	144.061	119.01	120.863	118.522
PF3D7_0311600	10.4784	8.72295	7.87615	8.72729	17.7115	22.1977	21.348	26.2804	17.2664	14.0821	15.6441	12.2512
PF3D7_0311700	4.48226	3.06977	3.47086	2.90585	0.220444	0.701557	0.613682	0.492952	0.107303	0.100167	0.427324	0.656934
PF3D7_0311800	4.24826	2.25228	4.36558	3.01188	8.97145	10.6238	6.06071	8.00917	30.1052	33.2936	33.7076	19.378
PF3D7_0311900	4.64613	2.6	3.65152	2.75113	11.6815	12.4799	12.8903	13.7395	2.5376	2.74955	2.0001	1.62345
PF3D7_0312000	5.15148	1.95676	2.98306	3.90125	11.8444	15.9319	12.3122	17.4844	5.6806	4.19477	10.1295	3.92189
PF3D7_0312100	4.04469	2.13521	2.56733	2.30146	5.94279	6.68063	3.21613	4.95864	15.8482	16.3748	15.5575	11.3849
PF3D7_0312200	4.50188	2.15811	3.07998	2.95248	2.62358	2.28292	1.57841	1.98436	9.31498	9.82628	7.8156	12.8391
PF3D7_0312300	78.7464	89.9079	109.399	107.843	148.829	178.686	163.715	161.894	165.131	170.503	202.587	102.227
PF3D7_0312400	4.77603	4.55911	3.94599	3.45912	72.7254	95.2626	73.0394	76.3929	163.434	180.522	203.23	104.314
PF3D7_0312500	19.355	18.0643	19.002	14.7248	35.6391	36.255	43.8624	41.7696	4.34582	4.43071	3.17026	3.10609
PF3D7_0312800	1432.43	2585.07	3312.72	3950.93	2592.82	2208.72	2911.87	2933.56	579.68	489.305	939.18	301.624
PF3D7_0312900	15.4544	22.0951	29.4456	26.6992	42.1909	42.8683	50.2186	48.5149	3.90011	3.95733	3.41869	2.71072
PF3D7_0313000	189.881	213.353	288.51	287.837	118.742	127.715	120.993	124.05	64.9735	66.996	72.0863	35.4313
PF3D7_0313100	27.3228	29.8323	32.8111	30.2762	139.713	138.241	132.519	137.647	23.7774	24.9203	28.2528	17.1329
PF3D7_0313200	13.8078	11.0744	8.45076	9.75486	24.4749	26.5406	28.1918	27.3145	19.0614	18.9059	22.1899	7.90146
PF3D7_0313300	12.2592	7.54557	6.3111	7.28501	19.4627	24.5365	20.4025	17.5351	16.5583	14.1306	16.301	8.65798
PF3D7_0313400	69.016	42.36	45.8976	45.8584	48.584	41.0478	44.5498	43.4752	5.07533	4.65493	5.25925	2.81835
PF3D7_0313500	27.8103	18.2367	20.2084	19.3883	30.9335	26.9059	29.9978	28.9045	3.01852	2.50865	2.91648	3.06701
PF3D7_0313600	5.48589	2.30906	4.65289	3.20009	24.7052	29.7818	20.8346	26.8654	14.9929	15.399	16.5207	9.37551
PF3D7_0313700.1	6.08627	2.7495	5.50144	3.79012	21.232	23.8432	18.4407	23.192	16.9542	18.2664	15.7232	11.5787
PF3D7_0313700.2	5.92096	2.253	5.13095	3.28983	19.6147	23.8442	19.0694	21.2572	16.3344	17.5892	16.5582	12.5705
PF3D7_0313800	4.58086	2.76715	3.26592	3.73403	49.5684	56.2544	51.5009	57.3566	20.2307	21.9155	22.4302	16.2803
PF3D7_0313900	3.22679	1.35423	2.05499	1.9996	0.444728	0.420498	0.136912	0.302672	0.90002	0.889589	1.03311	1.21007
PF3D7_0314000	7.63127	9.55101	7.88125	8.35111	69.6293	70.8887	53.4546	57.8734	137.619	156.871	189.976	84.8548
PF3D7_0314100.1	61.565	62.8092	83.7364	87.288	69.9236	70.0495	75.4733	69.5406	616.208	547.495	597.11	500.134
PF3D7_0314100.2	69.7366	64.3445	93.3963	90.49	63.4854	67.9807	78.1063	65.9719	629.203	570.713	707.061	453.165
PF3D7_0314200	3.14273	2.0067	2.45401	2.57081	17.0718	19.2791	18.5135	18.8739	9.62935	10.4206	11.2224	10.2388
PF3D7_0314300	2.79945	1.20821	2.24085	2.26138	3.67574	3.50193	2.6524	3.11508	1.4872	3.13564	3.24214	4.01178
PF3D7_0314400	26.9083	34.2686	35.8804	26.774	39.2311	41.7994	50.9987	41.3312	3.49594	5.43909	3.29344	2.14797
PF3D7_0314500	410.792	483.073	462.941	499.063	394.832	341.487	382.319	394.547	85.3046	78.8076	63.2808	54.046
PF3D7_0314600	57.7341	42.1779	46.9301	53.8684	85.3377	85.6197	85.7347	89.6007	89.0227	84.9027	90.3279	84.9941
PF3D7_0314700	3.06938	1.81439	2.07451	2.39276	4.50432	6.32981	5.6691	5.22686	1.52319	1.45859	1.35017	1.8049
PF3D7_0314800	3.74995	1.83481	2.39349	2.23552	3.69827	2.5074	0.199768	0.991035	43.762	42.7058	34.2268	38.1486
PF3D7_0314900	3.60372	1.66087	2.62802	2.52899	5.35488	4.28343	1.03828	1.99575	78.8795	85.3805	69.4435	57.0144
PF3D7_0315000	4.46899	2.23396	2.42848	0.761856	21.3232	28.1272	19.8229	26.6498	18.2792	19.1752	31.0415	15.1375
PF3D7_0315100	160.042	186.899	228.219	149.685	48.0051	51.6653	71.7516	59.1352	39.8903	53.6923	48.6418	52.6071
PF3D7_0315200	7.47673	4.39399	4.53152	4.1749	0.461339	0.303215	0.0983253	0.190629	3.75103	3.89634	3.22602	4.21411
PF3D7_0315300	5.61349	2.87459	3.59406	3.0923	3.28731	3.53181	2.3394	3.24626	5.27562	4.92478	5.06927	4.33508
PF3D7_0315400	6.99402	4.95471	5.7452	9.27179	130.777	156.987	124.658	130.164	86.5065	109.444	132.429	49.1305
PF3D7_0315500	5.96331	3.40368	5.09222	4.44437	21.5302	25.2541	20.9743	23.0549	22.8821	22.7565	35.2394	12.2761
PF3D7_0315600	4.69685	1.63181	2.95672	2.72643	0.698323	0.972299	0.11886	0.292796	5.37757	4.37294	3.04579	2.11356
PF3D7_0315700	3.55418	1.80005	2.94054	2.43611	0.30561	0.744456	0.18495	0.253111	0.60743	0.694328	0.43197	0.556559
PF3D7_0315800	48.5988	56.5205	49.7431	62.0021	45.9005	54.0411	58.7131	51.5801	15.3287	11.7911	13.3971	8.67865
PF3D7_0315900	14.0421	16.0717	16.645	15.4606	1.03006	0.364237	1.12208	0.7678	2.59052	0.702071	2.24634	1.98958
PF3D7_0316000	4.69022	3.33644	4.28025	3.10907	8.02321	8.29205	5.06391	4.9666	364.193	335.502	321.59	295.535
PF3D7_0316100	5.05268	4.96852	5.59954	6.10739	22.3821	29.2749	21.8313	25.7788	399.396	377.586	322.877	356.596
PF3D7_0316200	4.58565	2.1842	2.66492	2.70102	11.4677	13.3256	8.27409	11.5011	13.954	15.2537	14.7514	16.4353
PF3D7_0316300.1	5.44134	4.16303	4.39439	5.08519	92.5292	107.902	59.8584	79.6152	292.096	313.681	537.581	156.909
PF3D7_0316300.2	5.48817	4.21454	4.63853	5.05191	85.7792	100.763	54.7976	73.4827	276.219	296.202	504.875	147.128
PF3D7_0316400	3.85795	2.13655	1.90758	2.0526	7.73623	10.8383	6.72125	10.2834	5.6869	6.05021	4.67622	5.16845
PF3D7_0316500	2.57783	1.40227	2.1972	1.7835	21.9921	27.007	19.1053	22.1508	73.2886	71.3016	70.313	62.1171
PF3D7_0316600	1026.9	1516.32	1791.76	1724.06	1039.33	1156.66	1111.53	1037.98	87.3415	96.9233	141.758	70.8582
PF3D7_0316700	45.6991	42.3648	38.1837	18.3072	61.3894	67.556	69.2673	52.7211	135.619	174.759	91.3697	113.824
PF3D7_0316800	3284.9	5056.01	5001.46	6430.65	3904.47	4206.11	4070.09	4255.84	735.593	793.532	954.466	506.658
PF3D7_0316900	118.677	141.639	126.041	164.391	146.346	147.272	140.523	140.72	407.569	363.415	394.192	275.618
PF3D7_0317000	65.6849	91.6985	115.991	114.341	202.851	226.041	205.629	206.09	142.509	151.032	205.601	85.0734
PF3D7_0317100	7.57138	6.79402	6.279	4.94753	1.30112	1.64704	1.48882	1.93155	1.07773	1.09549	0.870315	1.18929
PF3D7_0317200	5.89688	3.2992	4.10596	3.0524	26.9649	30.1254	15.2407	21.6867	163.56	180.949	135.73	175.602
PF3D7_0317300	172.154	94.7148	87.906	81.3711	78.967	65.1358	63.7418	63.1578	87.6932	89.0763	73.5664	133.671
PF3D7_0317400	2.03975	0.817829	1.54947	1.37308	1.43045	2.18948	3.62847	3.03882	2.21568	3.42633	1.69345	5.23719
PF3D7_0317500	15.8604	6.90874	8.39004	10.6743	36.7536	36.9196	35.2088	31.1315	21.6609	25.6888	20.0879	27.4502
PF3D7_0317600	1145.21	1499.24	1723.09	2094.93	1698.04	1297.05	1903.86	1909.98	176.671	150.933	317.166	108.182
PF3D7_0317700	53.0897	40.4736	31.2613	29.7859	26.2688	23.1484	23.4445	26.1947	8.0876	9.70629	7.70964	11.3224
PF3D7_0317800	56.064	60.8904	63.5826	81.1462	85.9257	91.0525	98.458	111.394	11.8211	11.6107	20.9798	9.57964
PF3D7_0317900	5.14611	3.91753	4.56635	4.77668	16.8617	20.5125	18.5354	18.6638	2.92914	3.45722	4.22354	1.46578
PF3D7_0318000	4.99763	2.53109	4.48098	3.78474	4.28411	3.49165	4.83756	6.07516	0.114439	0.854628	0.455742	0.700622
PF3D7_0318100	6.35178	4.37857	5.51936	5.34471	52.1522	65.0151	66.2693	58.4374	5.42059	4.79988	5.02669	3.7927
PF3D7_0318200	117.793	92.4669	65.9374	73.305	87.5344	88.9543	93.7325	92.9266	14.5643	16.0264	14.1898	17.1788
PF3D7_0318300	92.0098	66.8594	69.9533	59.5017	26.4861	22.4013	23.9007	24.2353	17.2263	21.5603	16.7788	24.8049
PF3D7_0318400	8.32642	4.4151	5.92352	4.38245	0.179152	0.152039	0.136609	0.0801233	1.19687	1.63013	1.42602	0.960988
PF3D7_0318500	5.09093	2.83393	3.14099	3.41286	1.06867	0.368104	0.0765268	0.168995	37.4673	43.8251	33.9019	73.4953
PF3D7_0318600	63.1204	53.9729	55.3745	61.2962	44.1422	45.5893	43.5005	43.4026	31.2753	28.7587	25.6395	25.3188
PF3D7_0318700	6.52454	6.79498	6.92117	6.21694	12.285	8.71944	1.54043	3.26102	627.434	704.982	586.8	718.506
PF3D7_0318800	4.21998	1.46643	3.42468	3.82565	1.45163	1.69706	0.968147	1.15933	10.5448	11.6306	9.10944	15.6263
PF3D7_0318900	213.921	233.629	276.608	309.957	465.741	382.607	354.325	391.806	226.912	205.38	278.675	123.019
PF3D7_0319000	4.79529	2.90475	3.32937	3.54045	7.48376	7.52271	4.83811	5.08665	37.8175	52.3899	33.4222	55.628
PF3D7_0319100	28.9979	27.304	34.7889	33.3014	113.914	129.594	115.853	124.072	53.8833	55.4203	111.147	26.3382
PF3D7_0319200	60.6932	57.5609	53.2705	55.8705	81.5371	86.6083	83.4711	86.7077	10.3221	9.9943	9.80493	8.04956
PF3D7_0319300	32.8767	38.3659	55.1892	53.8759	92.6854	101.118	104.984	95.4552	15.295	16.433	15.946	8.63762
PF3D7_0319400	2.3607	1.99812	2.4356	2.88983	7.58112	7.95151	1.40604	3.95565	22.7457	18.2441	18.9067	15.9999
PF3D7_0319500	122.511	175.799	127.367	154.487	171.882	173.01	162.453	172.557	24.9922	29.906	38.0881	14.6304
PF3D7_0319600	539.218	811.555	969.006	1109.58	887.373	980.332	897.546	932.572	67.8437	79.8383	143.34	32.3104
PF3D7_0319700	150.752	113.405	111.296	100.775	180.752	152.336	174.92	164.634	127.452	118.202	100.383	153.748
PF3D7_0319800	4.54476	2.45362	3.5578	2.98171	0.488133	0.517823	1.01514	0.396929	6.48819	8.80151	6.87094	7.00882
PF3D7_0319900	89.4094	76.3094	63.8652	52.5281	11.8852	16.2513	16.1378	13.4393	8.25995	13.7346	6.31457	11.338
PF3D7_0320000	8.44166	6.70189	5.63695	5.98976	60.2701	73.7127	63.981	75.3203	72.4971	78.7433	125.455	44.1392
PF3D7_0320100	61.8428	74.3649	93.2918	70.2697	53.7933	58.0789	59.7957	55.6055	65.3506	74.5341	68.7617	56.7339
PF3D7_0320200	4.22968	2.50556	2.79917	2.7265	3.10546	3.40994	3.64006	4.04074	1.69062	1.59676	2.17824	0.974152
PF3D7_0320300	241.471	273.14	273.256	310.051	600.988	696.233	705.631	661.717	44.7286	43.3926	62.3532	34.2298
PF3D7_0320400	5.49225	3.06935	3.35774	3.23292	0.223388	0.236976	0.0636438	0.138333	1.40019	1.03652	1.05677	1.71036
PF3D7_0320500	39.7755	79.4097	102.951	98.3489	275.75	241.475	273.785	225.913	418.43	398.471	376.517	281.439
PF3D7_0320600	1.40952	1.25975	2.08155	1.33953	18.3408	29.4384	17.1127	23.1815	28.2965	47.5303	55.6486	19.7239
PF3D7_0320700	4.90106	4.21971	5.63947	6.43345	76.0671	94.445	68.9984	91.8355	141.064	170.237	129.522	92.5348
PF3D7_0320800	2.69333	2.13616	1.57955	3.51491	10.7768	12.9359	11.6597	14.208	8.67152	11.8924	10.4187	15.6573
PF3D7_0320900	1051.62	1003.74	1098.43	832.17	394.549	376.586	433.791	411.384	2476.16	2983.97	3020.65	2182.79
PF3D7_0321000	96.1373	76.5122	58.6157	67.8704	116.492	118.397	111.009	118.751	32.8204	32.6393	37.3675	30.9327
PF3D7_0321100	4.399	2.08867	3.09394	2.64942	4.24232	2.59777	0.319357	0.848395	80.9689	77.0242	66.2716	83.2629
PF3D7_0321200	4.37771	2.5539	3.31236	2.93758	14.6296	19.053	23.7451	22.5247	5.34082	6.02091	4.15507	5.75734
PF3D7_0321300	4.68995	2.42399	2.96154	2.8171	4.33715	4.23289	2.75917	3.1941	44.4735	39.1747	33.8737	43.7725
PF3D7_0321400	4.68664	3.38585	2.84262	4.7323	7.22519	1.96891	0.46935	0.518798	332.749	408.514	339.815	331.713
PF3D7_0321500	5.89837	3.31458	4.10825	4.58858	51.2728	58.6721	56.9171	54.0736	24.4089	24.9643	26.3455	19.8455
PF3D7_0321600	31.8985	32.7962	38.9943	38.4272	182.993	186.19	174.382	187.976	83.7709	89.2493	98.8322	53.3348
PF3D7_0321700	6.35477	2.87421	3.92042	3.21406	6.68922	6.80716	1.69115	3.9162	36.9884	33.0973	27.7975	27.5719
PF3D7_0321800	82.9274	50.7078	39.944	39.484	46.5291	40.3943	43.4772	43.8102	101.579	99.4184	74.5389	128.122
PF3D7_0321900	107.921	89.1672	66.3779	78.889	50.0719	48.5348	46.0329	47.7008	33.4083	38.4744	32.3697	32.9104
PF3D7_0322000	1531.14	2050.31	2188.87	2674.17	3178.78	3600.35	3681.99	3612.63	248.384	256.515	571.164	116.225
PF3D7_0322100	83.227	80.8869	102.994	115.505	107.796	115.398	107.667	110.47	16.7758	16.3745	17.1904	13.5606
PF3D7_0322200	7.35647	3.22947	4.80819	2.77632	1.04089	1.37279	0.628226	0.660539	2.31079	1.75445	1.93252	2.15875
PF3D7_0322300	7.84057	4.50892	4.95881	4.90341	16.1033	20.8159	13.9381	14.5418	29.0034	27.7212	25.4277	26.0482
PF3D7_0322400	113.285	101.146	97.8107	107.936	164.744	139.366	156.594	172.04	7.36009	6.1211	7.88729	5.29798
PF3D7_0322500	8.3318	4.77131	5.14307	5.66364	40.2758	34.9194	32.7199	38.854	119.712	116.864	147.597	58.0611
PF3D7_0322600	3.70579	1.89754	2.32759	2.95717	0.794647	1.19353	0.908488	1.09082	1.30115	1.47202	1.21822	1.09026
PF3D7_0322700	51.8291	36.8781	33.7433	39.2433	41.3752	38.944	34.544	38.68	9.36521	9.18355	9.35762	11.7514
PF3D7_0322800	11.7545	10.3106	9.85117	10.523	1.1072	1.11273	0.952189	1.04248	0.38293	0.297887	0.762492	0.434146
PF3D7_0322900	752.294	964.512	957.209	917.966	1095.22	1221	1274.33	1190.02	91.4228	113.049	158.737	94.7574
PF3D7_0323000	378.54	456.947	629.197	654.12	837.279	822.747	900.521	877.941	199.576	217.059	339.365	136.767
PF3D7_0323100	39.5285	24.9167	19.386	15.9553	74.5979	68.8688	81.2245	79.9644	17.2238	21.6932	19.2541	17.4109
PF3D7_0323200	7.80899	5.88817	4.86167	4.38339	18.0202	22.0436	20.9631	25.6213	13.35	14.3757	13.4221	6.79311
PF3D7_0323300	7.44476	5.25033	3.40211	4.105	18.1569	16.6689	11.3669	14.208	17.5572	20.9367	21.4769	9.35795
PF3D7_0323400	9.66799	7.05949	6.5734	5.99252	18.9187	8.03191	1.90251	3.10911	1078.48	945.883	1097.94	897.568
PF3D7_0323500	83.1242	78.4362	78.8488	93.3422	121.127	125.54	117.872	124.099	338.799	309.2	331.71	308.007
PF3D7_0323600	25.621	24.4038	27.8399	31.7118	87.8336	93.9307	93.7171	94.9897	12.4811	12.9438	14.0635	11.234
PF3D7_0323700	84.7552	80.1362	84.209	89.3352	106.654	88.467	83.8524	98.42	91.5687	74.2455	96.315	63.6443
PF3D7_0323800	152.839	157.6	152.793	151.14	70.3257	71.7618	83.5069	84.0262	15.1905	14.6792	11.6472	14.0255
PF3D7_0323900	1.42596	1.08328	0.909185	1.10388	0.0685719	0.0969904	0.0746976	0	0	0.0701062	0.0996937	0
PF3D7_0324000	0	0	0	0	0	0	0	0	0	0	0	0
PF3D7_0324100	2.32906	2.79246	3.97768	4.31954	200.87	197.182	206.713	159.268	1.25168	1.44886	1.64495	0.408696
PF3D7_0324200	0.19095	0.290125	0.05707	0.192811	0.137738	0.0487051	0	0	0.0502838	0.0469398	0.0500626	0
PF3D7_0324300	0.498011	0.468412	0.255158	0.610619	0.444759	0.290345	0.633564	0.229514	0.187348	0.0699555	0.298438	0.152931
PF3D7_0324400	0.126027	0	0	0.0636275	0.0303023	0.0321454	0.0660184	0	0	0	0.0330413	0.0903024
PF3D7_0324500	0.277419	0.526878	0.331652	0.175076	0	0.0353801	0	0	0	0.0340978	0	0
PF3D7_0324600	0.0365145	0	0	0.110611	0.070237	0	0	0	0	0	0	0
PF3D7_0324700	0.0719177	0.0242822	0.0286591	0.0968245	0.0461121	0	0	0	0	0	0	0
PF3D7_0324800	0.0889305	0.0600528	0.248071	0.0598646	0.399143	0.937574	0.248456	0.159385	0	0	0	0
PF3D7_0324900	0.121962	0.0978003	0.121504	0.133413	0.454534	0.409595	0.335416	0.382524	1.31679	1.08931	0.900643	0.699115
PF3D7_0400100	0.033328	0.021099	0.0498042	0.050479	0.116195	0.170017	0.109116	0.179195	0.710888	0.716865	0.537374	0.316417
PF3D7_0400200	0.992465	0.363019	0.560285	0.389719	1.35224	1.63138	0.924258	1.92696	8.27608	7.40041	6.04243	4.93841
PF3D7_0400300	0.0594468	0.0602147	0	0	0.142935	0.0909775	0.0622815	0	0	0	0	0
PF3D7_0400400	0.298897	0.119171	0.159658	0.186222	0.00611637	0.0259536	0.0399766	0.030774	0.0368429	0.040646	0.0533539	0.0182271
PF3D7_0400500	0	0	0	0	0	0	0	0	0	0	0	0
PF3D7_0400600	0	0	0	0.845682	0	0	0	0	0	0	0	0
PF3D7_0400700	0.17366	0.234537	0.173008	0.321478	0.194857	0.147649	0.0909703	0	0.060974	0	0.0607059	0.0829549
PF3D7_0400800	0.152102	0.11555	0.0454592	0.0767918	0.0731434	0.155185	0	0	0	0	0	0
PF3D7_0400900	0.200498	0.372327	0.199745	0.168709	0	0	0	0	0	0.0985736	0	0
PF3D7_0401000	1.20946	0.756665	0.46779	0.933888	0.92373	0.834743	0.633564	0.344272	0	0.139911	0.0373047	0
PF3D7_0401100	0	0	0	0	0	0	0	0	0	0	0	0
PF3D7_0401200	0.539383	0.212469	0.0716477	0.363092	0.1441	0	0	0	0.031564	0	0	0.0429427
PF3D7_0401300	0	0	0	0	0	0	0	0	0	0	0	0
PF3D7_0401400	0.267331	0	0.199745	0.101226	0	0	0	0	0	0	0	0
PF3D7_0401500	4.2904	2.69369	2.84011	2.00498	14.664	18.9565	11.999	10.3712	0.149396	0.139461	0.260293	0
PF3D7_0401600.1	100.863	129.673	102.245	82.4552	433.435	447.384	500.972	444.071	32.1764	33.2148	35.358	20.9797
PF3D7_0401600.2	101.153	130.046	102.54	82.6287	434.623	448.512	502.282	445.18	32.2692	33.248	35.4599	21.0402
PF3D7_0401700	4.29671	4.27673	6.71036	3.21004	601.066	570.501	85.4002	72.378	4.60436	4.66448	1.0158	0.284737
PF3D7_0401800	43.6574	37.392	34.8732	27.3905	699.774	436.819	613.866	423.071	208.086	207.063	93.2991	120.874
PF3D7_0401900	6.36457	4.28636	3.18729	2.9899	0.698323	0.729224	0.867681	0.927188	1.39817	1.6287	1.22545	2.12982
PF3D7_0402000	21.9777	29.5779	35.7697	35.6885	2834.61	2578	3361.56	3469.93	43.8088	46.3043	73.7268	33.1898
PF3D7_0402100	209.788	201.348	206.308	180.071	48.6283	40.8431	38.9119	37.9217	821.115	761.953	689.451	990.974
PF3D7_0402200	3.16416	2.29937	2.52381	3.19499	1.52398	1.99678	0.0728582	0.331176	5.93858	5.38736	5.30298	9.36785
PF3D7_0402300	8.41525	5.45337	3.83696	4.4322	21.6184	14.7488	3.02825	5.43835	805.628	665.665	691.716	1300.99
PF3D7_0402400	1120.21	1693.48	1864.26	1985.27	3595.99	3135.91	2971.99	2684.99	1637.84	1652.66	2012.94	804.895
PF3D7_0402500	3.0743	1.96318	1.79771	1.48464	1.47838	2.18199	1.71548	1.04209	0.0703973	0	0.0350438	0
PF3D7_0402600	3.39585	1.59041	2.75013	3.65016	1.12379	1.60195	0.994649	1.4921	0	0	0	0.156983
PF3D7_0402700	3.38793	2.18686	2.3825	2.98494	0.447232	0.338882	0.452385	0.357176	0.31488	0.0979798	0.0348327	0
PF3D7_0402800	2.56683	1.29662	1.38686	1.38007	0	0.00680223	0	0	0.00702271	0	0	0.0286631
PF3D7_0402900	26.1349	27.9246	26.1027	32.5137	9.96944	12.376	12.9396	13.0441	166.451	127.84	153.114	104.615
PF3D7_0403100	7.29883	7.019	9.46161	10.2291	14.8007	18.7156	15.1095	17.0971	18.9517	18.9711	19.9934	8.51896
PF3D7_0403200	225.403	147.318	171.005	149.993	179.845	153.401	137.691	182.08	42.1349	34.0176	38.1359	30.8734
PF3D7_0403300	72.1465	85.1243	98.0553	112.367	83.9452	103.391	96.2769	97.9661	31.4303	27.9936	50.9441	11.7747
PF3D7_0403400	69.8824	51.3123	45.4727	49.7254	37.8299	32.0147	33.8383	36.424	14.0382	12.7022	14.8742	17.6988
PF3D7_0403500	17.9573	21.0862	21.8624	22.0475	97.568	86.3316	100.349	95.2504	120.182	107.62	120.836	79.7239
PF3D7_0403600	2.56684	1.67039	1.74861	1.89683	3.07554	3.54059	2.88455	3.54668	11.2228	14.2836	12.1961	16.0701
PF3D7_0403700	174.899	135.969	129.199	122.626	223.468	218.65	213.52	226.779	58.3157	51.1472	65.2556	42.6739
PF3D7_0403800	24.7554	17.8261	13.5419	9.16539	7.24368	6.6893	4.27548	4.43676	204.734	252.681	172.193	322.401
PF3D7_0403900	3.01	1.87262	2.37675	3.1988	1.34024	1.35541	0.233595	0.319683	22.6831	24.856	19.6119	32.2848
PF3D7_0404000	5.51369	4.35623	4.21862	3.67449	13.2572	7.6506	1.15532	3.55747	765.233	564.492	737.813	679.367
PF3D7_0404100	2.96555	1.61254	2.15851	1.77412	0.28475	0.361494	0.137296	0.187895	2.36708	2.49601	2.11744	2.88654
PF3D7_0404200	1.21032	1.70272	1.20578	1.90107	1.55207	1.85228	0.563572	1.0846	7.64927	8.39679	10.5067	2.69806
PF3D7_0404300	196.26	168.025	116.062	78.5956	116.412	111.85	105.222	123.011	40.3971	44.8993	40.3658	37.832
PF3D7_0404400	4.20782	2.29275	2.28971	1.52371	0.41865	0.503329	0.212823	0.187235	10.0261	11.3567	7.7908	7.06973
PF3D7_0404500	7.98852	7.62533	6.93562	5.11411	1.37277	2.70115	2.46019	2.82221	2.25521	2.24106	1.73829	3.36513
PF3D7_0404600	52.0224	36.7074	32.8003	28.0617	12.2227	12.3762	11.1373	13.0759	6.62022	6.63318	6.15803	8.49135
PF3D7_0404700	3.98863	3.86191	2.74883	3.80242	16.8	4.54823	1.56091	2.28334	627.66	615.196	554.639	511.729
PF3D7_0404800	6.62032	5.64391	5.36147	6.0575	5.30289	4.23889	3.90532	4.25895	62.3518	65.9367	60.9781	50.4692
PF3D7_0404900	16.1774	17.0937	15.4441	15.8062	39.4849	33.8714	21.125	22.1208	631.102	614.852	825.44	417.922
PF3D7_0405000	90.9565	109.299	101.195	101.801	104.751	120.69	125.621	117.455	26.1963	25.4278	20.4618	21.4508
PF3D7_0405100	42.4199	49.3506	49.1515	48.5448	34.408	39.1158	38.2941	34.0299	58.6968	63.9831	37.8435	49.2686
PF3D7_0405200	5.36159	4.17905	4.13679	3.57082	23.8082	22.1138	19.5608	20.3635	242.825	238.081	220.981	156.176
PF3D7_0405300	8.22705	6.13346	6.93039	5.67224	0.685463	0.784413	0.552673	0.585369	0.200982	0.132435	0.294261	0.201055
PF3D7_0405400	101.131	69.4224	67.5885	60.6931	74.227	81.0588	78.9427	80.1575	18.1694	18.202	19.0111	22.6389
PF3D7_0405500	39.9436	45.2254	49.9203	51.913	59.1567	88.157	86.8289	78.3171	6.50471	5.54203	8.32642	3.30105
PF3D7_0405600	55.2416	58.9951	71.2142	65.5404	165.9	162.461	167.376	175.547	34.3688	36.8185	43.6229	18.6034
PF3D7_0405700	6.2166	3.94365	4.77454	3.63172	26.8876	24.3133	27.635	25.9939	5.6347	5.9646	4.91586	7.40435
PF3D7_0405800	2.89067	0.650669	2.17586	1.40537	1.95641	1.20155	2.35551	3.2236	1.35327	3.15818	3.92967	0.920558
PF3D7_0405900	5.12201	3.95216	4.01619	4.21359	18.3863	5.24119	2.06759	1.79818	768.229	785.947	934.431	572.445
PF3D7_0406000	27.1027	30.4372	37.7365	37.714	105.599	114.454	111.946	109.73	201.937	206.125	185.19	148.808
PF3D7_0406100	227.743	310.047	301.242	280.89	308.596	351.891	343.866	310.351	120.262	153.665	131.531	94.0832
PF3D7_0406200	819.377	1310.47	835.88	829.473	686.557	636.102	581.098	499.697	188.716	210.617	257.419	273.951
PF3D7_0406400	46.1981	64.3957	91.9826	66.8089	19.8859	17.2173	31.1149	23.1775	59.7937	74.957	69.2554	66.0251
PF3D7_0406500	73.762	55.9639	47.8937	43.3502	22.4498	22.0955	18.8082	22.3542	22.3198	20.0422	20.6627	17.7266
PF3D7_0406600	5.59246	1.67547	3.76662	2.14743	0.984823	1.36618	1.98055	0.762316	1.90827	2.32352	1.07384	2.0318
PF3D7_0406700	6.64504	3.71449	3.48235	4.74018	6.79121	6.64705	1.82563	2.7548	24.2173	24.5376	21.2197	17.3124
PF3D7_0406800	5.72502	3.73625	3.44508	2.52182	5.02574	7.05631	4.95138	6.52823	10.4014	11.6365	13.9418	8.25936
PF3D7_0406900	9.51049	4.47558	5.952	5.24963	0.950405	1.05959	0.804505	1.16417	0.58343	0.402284	0.343238	0.369817
PF3D7_0407000	48.238	45.5872	48.9986	50.3535	21.2638	23.4717	25.013	25.5274	4.89227	5.20789	6.80765	5.25466
PF3D7_0407100	27.6345	25.4833	24.6691	28.7038	46.7099	44.7004	43.4803	39.5156	13.6674	13.4727	18.7317	8.13803
PF3D7_0407200	99.8269	118.283	111.571	85.6795	113.482	125.418	153.962	140.489	29.8948	26.5941	31.8327	25.5342
PF3D7_0407300	164.483	172.802	170.19	166.71	166.653	193.578	182.944	182.824	42.518	33.036	34.3692	37.0212
PF3D7_0407400	35.7587	39.0402	47.3571	58.2686	317.968	329.553	359.496	344.695	34.6211	31.7924	66.6922	19.0249
PF3D7_0407500	18.1185	16.271	17.7506	13.8235	36.5218	37.5915	52.9144	47.7131	3.38406	3.55745	3.39953	2.9449
PF3D7_0407600	3.61822	2.17319	2.58664	2.23981	0.131152	0.185505	0.0666715	0.0586558	2.62379	2.43143	1.98302	2.12356
PF3D7_0407700	5.12807	2.75477	3.89834	3.67517	10.4691	5.87393	0.758402	2.2989	234.42	219.649	183.144	212.467
PF3D7_0407800	5.97762	3.61695	3.91932	3.70782	14.0401	8.93875	0.883725	3.15655	345.144	385.204	270.807	404.292
PF3D7_0407900	9.85531	5.86917	7.0455	7.85105	33.8179	31.3947	26.5482	31.403	290.528	273.788	295.136	315.183
PF3D7_0408000	11.2838	9.80607	6.51494	6.34426	13.6272	7.19534	2.08227	5.51546	573.484	565.291	693.935	584.248
PF3D7_0408100	58.7046	43.8032	50.1243	48.6677	8.89487	8.97464	5.75602	6.51041	32.1861	28.2481	23.2423	32.2115
PF3D7_0408200	15.2932	9.75343	11.0248	9.61562	4.00058	3.77437	2.55914	3.59744	11.9512	11.313	11.5088	11.3132
PF3D7_0408300	81.4748	99.8485	117.808	123.968	146.237	152.425	152.57	137.487	101.274	90.3591	77.0964	40.1715
PF3D7_0408400	4.43899	2.50848	3.23993	4.34069	9.05537	13.5154	8.86074	10.1499	8.61323	7.71881	10.4619	4.85471
PF3D7_0408500	4.9484	2.68872	3.48678	2.84575	7.1073	8.07456	2.35185	4.21117	21.695	20.4617	19.4345	15.2863
PF3D7_0408600	5.87754	3.51538	4.22932	4.1148	0.139975	0.274133	0.199396	0.120388	1.61556	2.61996	2.03112	3.38519
PF3D7_0408700	4.66996	2.83552	3.36226	2.64171	0.339687	0.0133462	0.0685245	0.0844003	2.19083	2.07086	2.16748	1.93084
PF3D7_0408800	6.87467	3.14593	3.50439	3.52368	0.302064	0.391645	0.0365608	0.0375261	0.257307	0.720585	0.51235	0.600111
PF3D7_0408900.1	7.00732	3.41211	3.98915	3.99506	27.0493	38.1784	31.8796	40.4786	20.3691	19.1551	21.4459	13.8219
PF3D7_0408900.2	7.01163	3.40583	4.00068	4.0066	27.1275	38.2888	31.9717	40.5956	20.4279	19.2105	21.5079	13.8618
PF3D7_0409000	6.15352	2.90555	3.54734	3.17828	2.13933	2.13364	0.656842	1.30681	4.45987	4.60663	3.94038	6.20917
PF3D7_0409100	164.916	156.148	167.242	211.395	195.662	190.781	176.883	194.187	178.25	142.582	207.75	110.679
PF3D7_0409200	101.895	105.477	126.318	148.856	155.837	171.256	162.463	147.553	128.156	90.5612	137.098	87.9467
PF3D7_0409300	66.6661	64.8645	70.6884	64.9696	102.428	92.3552	107.922	101.364	20.4622	18.8655	16.7233	18.2726
PF3D7_0409400	39.1775	44.8619	47.6788	42.2395	132.643	142.383	149.128	147.62	20.5904	19.8011	20.7232	16.6482
PF3D7_0409500	2.57029	1.70767	1.78419	1.08837	6.43258	8.6567	4.11167	5.76566	21.5426	24.8386	28.5199	18.0605
PF3D7_0409600	3.26203	3.12872	3.02546	3.17721	37.3424	50.0498	45.6887	49.7405	45.5095	46.684	42.0499	48.374
PF3D7_0409700	2.77098	2.63493	2.83945	2.11276	25.8346	33.2334	30.6309	29.8584	49.3214	48.0433	53.9675	37.0355
PF3D7_0409800	271.052	318.456	350.979	362.732	286.485	253.36	282.312	258.967	462.182	416.838	455.732	305.002
PF3D7_0409900	4.20469	3.08041	2.71883	2.34979	1.55145	1.1062	0.277056	0.28437	27.9943	25.6386	25.0425	17.1293
PF3D7_0410000	317.956	434.94	274.112	254.419	112.671	97.5751	67.6293	85.4249	786.195	804.625	811.939	739.857
PF3D7_0410300	30.2129	29.1499	19.5204	27.8555	24.8599	24.5361	26.5584	23.7949	10.3221	11.6202	9.24392	7.71851
PF3D7_0410400	34.7412	30.6099	41.1829	56.8237	65.5119	69.9613	73.4431	72.9334	11.7869	9.65963	14.0547	7.87815
PF3D7_0410500	3.34944	3.81027	3.3266	2.96582	2.08151	2.78643	2.32144	3.76804	8.41314	7.34696	8.32209	6.3507
PF3D7_0410600	79.3163	80.1358	98.2086	115.128	223.305	238.333	235.552	226.358	288.826	279.367	236.028	167.888
PF3D7_0410700	5.36138	3.71505	4.06421	4.0233	26.9188	22.1412	13.8128	17.7284	248.059	261.696	241.09	254.261
PF3D7_0410800	5.99333	5.49462	5.58179	6.27459	37.7285	37.5809	28.2205	33.8768	135.443	138.598	131.242	146.594
PF3D7_0410900	84.9943	74.3513	58.4347	68.3118	52.9205	45.6133	44.4173	43.4196	8.43256	9.83418	9.40056	8.467
PF3D7_0411000	194.099	133.448	93.969	80.4811	16.1416	11.8596	15.9362	14.319	4.68023	4.87974	4.65229	11.3769
PF3D7_0411100	3.74717	1.78934	2.23986	1.67563	14.1067	15.2925	17.1055	16.8088	5.13114	4.78991	6.73658	2.53153
PF3D7_0411200	7.35454	3.22724	4.56015	3.99459	42.0061	38.2133	33.9457	38.0206	2.71278	2.56719	2.50594	2.13073
PF3D7_0411300	4.11811	2.42554	4.01148	4.63566	16.8842	17.8645	16.8425	16.9591	6.02467	6.44887	6.84591	3.3879
PF3D7_0411400	32.9301	25.1471	25.1238	26.9369	46.5436	44.7018	44.6105	49.2049	4.66402	4.42033	4.39538	3.93559
PF3D7_0411700	5.07736	2.65183	4.26794	1.76235	0.457804	0.647533	0.415584	0.0853111	0.0835651	0.390039	0.0831976	0.11369
PF3D7_0411800	5.9796	2.83154	3.62896	2.60909	7.63683	9.20951	3.97086	6.3748	16.0233	16.363	13.9865	12.2638
PF3D7_0411900	5.96044	3.9471	3.21827	3.12566	13.4942	14.7679	8.37654	11.8582	28.2647	31.2653	24.1566	32.0519
PF3D7_0412000	1.93935	1.74932	2.42002	1.8153	16.6098	19.0933	13.7185	15.2528	17.1922	19.5983	20.7092	16.8984
PF3D7_0412100	9.32583	7.22558	6.2982	6.443	23.3516	37.0578	29.7916	33.8153	11.2019	12.7414	15.1333	6.94015
PF3D7_0412200	26.6247	37.8701	29.0188	32.5351	27.3585	30.9484	27.929	26.7078	4.22067	5.99138	6.63307	1.89825
PF3D7_0412300	14.3091	15.5056	19.2265	16.836	21.29	20.1518	22.6153	20.8451	15.8238	16.455	14.9846	7.12738
PF3D7_0412400	0.00997954	0.00505422	0	0.00503838	0	0	0	0	0	0	0	0
PF3D7_0412600	0.776121	0.851658	0.463924	0.587762	0	0	0.0338804	0	0.0340632	0	0.0678268	0
PF3D7_0412700	0.634147	0.451108	0.53242	0.430142	1.50846	2.08917	1.30849	1.58249	3.29906	3.13679	2.58906	1.58862
PF3D7_0412900	0	0	0	0	0	0	0	0	0	0	0	0
PF3D7_0413100	0.00947777	0	0	0	0	0	0	0	0	0	0	0
PF3D7_0413200	0.936012	0.65182	0.594467	0.974666	0.0843962	0.0895296	0	0	0.061621	0	0	0
PF3D7_0413300	1.43006	1.03007	1.02578	1.12311	1.55878	1.36178	2.39721	0.820167	0.0669484	0	0	0
PF3D7_0413400	4.40574	1.24109	2.6491	2.55337	0.0250728	0.0531957	0	0.0560673	0.10984	0.0256338	0	0.149437
PF3D7_0413500	3.949	4.07548	3.42941	4.17556	37.2277	38.5039	6.04983	15.0632	283.247	292.654	339.355	181.36
PF3D7_0413600	126.801	175.648	175.306	146.906	214.059	252.615	233.534	228.686	345.659	399.567	277.459	249.107
PF3D7_0413700	2.40716	2.00991	2.33331	2.89045	60.4436	82.0419	61.7876	74.2977	50.848	65.7623	69.0457	38.4584
PF3D7_0413800	3.61039	2.66327	2.67417	1.82278	12.5307	14.2938	11.5121	12.6178	19.9242	21.609	23.7463	14.0033
PF3D7_0413900	58.3522	59.0667	56.839	64.6576	80.6611	86.2392	74.8795	80.8971	56.2824	60.0687	64.6743	40.0439
PF3D7_0414000	6.71433	5.29491	7.01116	7.65635	56.955	65.1402	52.0089	66.9385	35.1385	32.3386	33.6667	30.8117
PF3D7_0414100	3.37649	2.3377	2.2179	3.04222	35.2432	37.2203	38.0728	38.2321	13.2883	14.8709	9.25313	10.8579
PF3D7_0414200.1	3.57842	2.07123	3.75415	3.17084	8.14749	8.27052	1.45372	3.29832	56.5393	64.915	48.5554	40.8155
PF3D7_0414200.2	3.57842	2.07123	3.84146	3.17084	8.14749	8.1215	1.45372	3.29832	56.4624	64.8431	48.4789	40.8155
PF3D7_0414300	157.701	276.577	366.212	376.514	333.191	309.847	325.535	290.684	70.5157	63.5233	103.978	32.3051
PF3D7_0414400	4.73078	3.44206	3.18627	4.54139	1.85842	1.15568	1.7103	1.11059	0.4562	0.294827	0.104814	0.334201
PF3D7_0414500	3.90806	1.59569	1.08653	1.98836	1.6608	1.14363	0.349136	0.325776	1.40408	1.75753	3.08174	0.520975
PF3D7_0414600	4.06518	2.27183	2.62546	3.3027	14.8751	13.1101	6.31511	7.33603	228.275	248.334	200.369	181.399
PF3D7_0414700	2.96623	2.38596	1.81477	2.27277	31.5992	31.6876	27.6948	30.6588	137.88	135.024	110.393	106.995
PF3D7_0414800	4.08013	3.85359	3.2958	4.39825	12.5148	6.07548	1.21309	1.42299	357.12	323.666	319.121	206.228
PF3D7_0414900	6.75228	4.08751	5.30193	4.3571	22.9408	5.29933	1.13021	2.14823	1056.72	1039.52	733.464	823.412
PF3D7_0415000	43.0358	48.0302	50.5471	37.9756	11.3035	11.547	14.5327	12.2015	4.61565	5.70689	5.05185	7.61035
PF3D7_0415100	86.248	79.4029	95.3074	101.424	33.5081	35.7365	33.2644	35.8898	10.1285	11.7336	13.2684	7.74877
PF3D7_0415200	6.28357	3.46754	3.91981	3.3007	8.07056	9.50708	5.39812	7.12673	7.23807	7.57498	6.33354	7.21236
PF3D7_0415300	93.7328	83.1985	71.927	55.8735	128.536	128.63	129.5	135.166	18.8969	14.6948	16.0263	13.8688
PF3D7_0415400	305.179	376.621	498.69	511.136	219.271	250.803	207.184	215.037	598.674	649.859	910.494	368.835
PF3D7_0415500	204.265	271.878	374.458	354.371	361.59	368.311	391.138	391.726	336.653	286.119	339.749	200.932
PF3D7_0415600	2.82876	2.33109	3.49641	1.9849	38.4575	40.4054	37.4726	33.9764	6.06029	6.17585	6.637	3.16058
PF3D7_0415700	2.9836	1.81328	1.76917	2.04861	7.80513	8.93739	6.77689	7.16115	108.286	113.641	88.711	129.057
PF3D7_0415800	3.04638	2.43543	2.52828	2.13544	6.01721	5.7025	1.87278	2.38248	205.964	202.652	152.318	205.239
PF3D7_0415900	2059.87	2507.03	2768.02	3120.72	2191.64	2505.18	2524.38	2351.5	213.253	210.651	331.159	156.802
PF3D7_0416000	11.978	12.4024	13.0013	12.4211	78.8303	82.7716	71.869	76.2812	92.7442	96.8588	79.8945	76.4534
PF3D7_0416100	3.96026	3.06596	4.39971	3.47374	28.6369	28.5558	26.8365	28.6777	85.9298	92.8547	69.8343	53.1223
PF3D7_0416200	89.9156	65.9449	73.0779	85.813	77.5548	59.9326	64.6536	71.8336	117.161	83.0956	201.711	72.8606
PF3D7_0416300	4.46812	2.8877	3.38123	3.03815	4.89053	5.22637	4.27138	4.86139	10.7757	11.4644	6.7604	9.71243
PF3D7_0416400	5.96879	3.36868	3.41089	4.13579	34.957	36.6815	31.2671	34.2195	59.267	64.723	48.9838	65.6573
PF3D7_0416500	2.85581	2.63493	2.80565	1.6274	15.1472	11.8279	5.36188	5.2602	141.65	148.189	135.512	109.81
PF3D7_0416600	3.63751	2.48218	2.3803	3.44097	32.9958	41.5658	31.5708	40.598	30.0472	26.1288	37.1027	17.4491
PF3D7_0416700	55.1369	82.1603	67.3807	59.8806	113.011	152.512	130.937	118.055	70.7258	86.7448	102.281	54.6079
PF3D7_0416800	658.386	936.124	886.825	791.264	805.49	844.341	820.399	810.784	264.871	308.494	273.113	235.979
PF3D7_0416900	23.1288	16.1024	12.9819	13.143	27.0375	27.8463	28.3848	28.4099	4.96645	4.83308	4.90165	6.80901
PF3D7_0417000	5.39383	4.89692	4.82428	4.51848	3.07414	4.7694	3.39062	4.9839	2.60929	3.10364	3.26822	1.14514
PF3D7_0417100	4.00412	1.95201	2.63664	2.52966	0.102969	0.24031	0.0673003	0.207231	0.879625	1.09484	1.30241	0.736447
PF3D7_0417200	5.99354	3.08133	3.11721	3.34593	8.34183	10.6412	9.08702	9.40481	9.5938	13.2289	10.4631	10.1979
PF3D7_0417300	72.8796	72.2352	82.9736	84.974	181.329	172.967	171.701	165.602	39.924	38.2412	29.2496	29.8543
PF3D7_0417400	117.431	56.5025	48.1449	59.9306	74.2546	61.7187	51.5953	54.0189	23.8059	21.7198	21.8683	40.1889
PF3D7_0417500.1	3.89857	2.40697	3.86174	4.61139	56.9927	72.8845	63.64	63.8828	52.7198	53.3393	62.8842	31.0737
PF3D7_0417600	3.90326	2.29479	2.39843	2.93529	0.774433	0.626596	0.257374	0.249493	8.58229	8.60201	7.97204	4.59614
PF3D7_0417700	5.87841	3.25968	3.38556	2.85953	2.8681	2.51722	0.202294	0.968962	33.3778	33.1832	34.2884	17.4939
PF3D7_0417800	8.25479	6.5902	6.12076	7.22172	58.9833	54.4864	47.8304	53.2774	16.3447	15.8774	19.4944	12.1682
PF3D7_0417900	8.65811	4.78495	5.28027	4.72565	6.56884	5.83435	5.5621	7.10866	0.893504	0.532088	1.16565	0.775475
PF3D7_0418000	6.14486	2.82442	3.43862	2.97718	1.18589	1.13153	0.753369	1.15625	6.35389	6.34804	4.94539	7.55904
PF3D7_0418100	72.8932	63.8866	42.4442	42.8178	39.0914	40.3959	43.9707	39.6998	10.1254	9.3807	6.65718	10.2147
PF3D7_0418200	592.761	1038.79	1205.83	1233.84	762.926	692.741	735.323	694.948	184.12	153.947	182.208	78.7206
PF3D7_0418300	377.352	322.631	197.708	132.384	201.328	176.23	235.66	217.747	352.958	339.597	253.545	412.419
PF3D7_0418400	41.7036	39.0944	63.7587	72.68	85.4248	63.4141	86.019	79.558	16.2618	11.0402	16.6108	9.62541
PF3D7_0418500	30.5013	32.2618	46.2113	45.9607	98.5548	122.683	103.18	107.229	92.8627	86.9755	109.186	83.3856
PF3D7_0418600	4.87792	2.60925	2.75196	2.72836	7.45357	6.08957	1.03933	2.0805	240.059	223.722	184.21	327.557
PF3D7_0418700	89.3412	95.0219	99.0358	104.784	159.571	144.682	142.145	150.121	183.037	184.675	187.527	183.314
PF3D7_0418800	8.41785	7.03443	6.59159	7.26738	1.17392	1.33121	1.1465	0.543126	4.78809	5.95956	4.72289	5.66975
PF3D7_0418900	4.38873	2.84169	3.58636	2.58036	5.31625	6.31977	4.97633	6.57132	11.0304	10.133	9.90408	5.93107
PF3D7_0419000	3.85083	2.5835	2.66055	2.65115	0.81768	1.83688	0.340571	0.726015	3.52944	3.36849	4.11705	1.89922
PF3D7_0419100	2.30068	1.9286	1.94428	2.32309	9.88093	15.217	12.8	13.6071	3.55152	2.57426	3.86869	2.72856
PF3D7_0419200	47.2487	43.7009	56.2931	36.818	21.7535	30.7141	34.0694	23.6299	61.8083	80.6505	42.5437	130.576
PF3D7_0419300	3.68639	1.96357	1.70963	1.92533	9.50548	12.8396	5.89314	8.88514	29.926	36.904	45.8246	23.3173
PF3D7_0419400	3.56729	1.63957	2.03638	2.12521	1.52675	1.53773	0.144824	0.599386	19.2481	26.9433	16.6476	31.51
PF3D7_0419500	45.1568	47.5082	58.7228	53.8079	37.3869	41.7351	38.4032	42.4644	43.1095	41.1513	34.9088	29.9284
PF3D7_0419600	639.432	757.72	876.47	808.364	482.092	404.111	389.891	447.068	322.59	278.332	376.607	201.951
PF3D7_0419700	32.4056	29.4321	30.7742	25.9585	37.6083	14.495	10.3837	15.132	1026.59	952.03	1139.56	573.268
PF3D7_0419800	610.787	848.577	925.381	967.648	344.889	347.923	327.488	325.927	226.332	208.855	297.748	152.695
PF3D7_0419900	210.604	118.33	93.6409	104.383	56.9861	47.6219	40.3789	48.1559	62.6516	64.0897	54.7154	92.897
PF3D7_0420000	100.29	64.0931	60.6207	63.9418	104.23	88.1548	91.6067	96.2977	41.5969	33.06	32.4258	48.0322
PF3D7_0420100	140.684	177.239	202.595	210.261	181.793	180.053	171.154	173.513	88.5337	77.7089	94.0457	71.439
PF3D7_0420200	7.11683	4.6932	5.80503	3.70537	3.70757	5.18108	6.66009	4.52407	1.11275	1.62191	1.03011	1.56701
PF3D7_0420300	39.7735	27.3008	21.8847	15.1605	39.4985	36.2561	37.3102	36.9879	214.38	241.279	185.947	449.196
PF3D7_0420400	26.061	26.6904	30.0201	35.4062	70.8244	77.6185	68.1511	70.7497	40.9807	33.5852	49.8095	30.5997
PF3D7_0420500	4.54395	2.69423	3.5111	2.40602	5.75591	3.90106	3.25116	2.7411	56.6769	52.8533	54.568	25.1735
PF3D7_0420600	4.19561	3.44121	4.26123	4.72386	58.5282	58.8115	40.6113	47.4529	246.156	239.516	242.815	154.837
PF3D7_0420700	1.00389	0.404666	0.538839	0.58441	0.231524	0.240381	0.182448	0.110156	0.199617	0.191378	0.171882	0.117439
PF3D7_0420900	0	0	0	0	0	0	0	0	0	0	0	0
PF3D7_0421100	0.0151614	0.0153572	0.0362507	0.0510303	0	0	0	0	0	0	0	0
PF3D7_0421200	0	0.0321897	0	0.0320888	0	0	0	0	0	0	0	0
PF3D7_0421300	0.155811	0.0814572	0.0540787	0.0456761	0.116016	0.138457	0.121114	0.145931	0.365302	0.449736	0.295173	0.30972
PF3D7_0421500	3.66489	2.8836	2.46451	1.02427	1.47915	0.934792	1.09704	0.633378	0.103403	0.0643507	0.205896	0
PF3D7_0421600	4.36501	2.50804	3.23476	3.71161	0	0.0781312	0.0267436	0	0.0268879	0.0250998	0	0
PF3D7_0421700	4.12175	1.90873	2.38209	1.93724	0.14236	0.174252	0.0298225	0.0918295	0.311827	0.464624	0.423891	0.36713
PF3D7_0421800	4.80016	1.57692	3.56721	3.53694	0.124774	0.39709	0	0.558035	0.546614	1.14809	1.76868	0.185917
PF3D7_0421900	2.29737	2.63732	2.9296	3.093	0.883816	1.56262	0.481384	0.494093	0.967963	3.31317	4.33667	2.8533
PF3D7_0422000	11.6438	15.8181	17.482	18.777	69.5964	82.5997	80.7649	75.4214	12.7338	12.2237	14.9404	7.31253
PF3D7_0422100	97.561	106.866	116.975	116.512	169.83	171.008	169.078	165.616	40.2632	47.7265	51.8304	26.5292
PF3D7_0422200	40.0344	24.7822	25.4137	22.5387	37.9763	34.2912	32.6266	36.2425	18.7615	19.6127	16.3699	28.2391
PF3D7_0422300	2.46955	3.39305	3.06925	3.28366	4.53862	4.93941	1.53701	2.07716	23.2826	24.2106	18.1544	13.9108
PF3D7_0422400	2210.77	3752.47	3683.97	4039.27	2793.17	2846.74	3063.63	2955.68	530.104	539.048	531.154	383.151
PF3D7_0422500	79.6465	50.9966	43.6627	39.7445	63.4392	55.9609	61.0894	62.9662	12.662	13.4417	13.266	18.5732
PF3D7_0422600	15.5635	13.3087	19.2605	16.5838	16.0215	23.0603	26.5478	24.4734	5.18993	5.99831	5.08508	3.81063
PF3D7_0422700	26.7647	31.2241	32.1656	30.1865	25.5787	23.9405	25.7362	22.655	4.21844	4.07656	4.9393	2.6675
PF3D7_0422800	3.51191	3.20154	2.40712	2.74233	1.03581	1.17047	0.85852	0.629418	7.79303	13.0762	9.20738	8.89124
PF3D7_0422900	3.44889	1.42496	2.54983	2.29111	3.40433	3.6577	5.2774	4.34314	3.34604	3.8821	3.18856	3.25163
PF3D7_0423000	2.40828	1.75465	1.81837	1.62116	11.1747	11.5957	8.72025	9.85915	37.7839	38.6363	57.2463	24.0374
PF3D7_0423100	190.316	239.657	292.451	323.364	215.074	231.141	207.801	218.853	94.4258	107.325	171.5	61.9216
PF3D7_0423200	32.5187	43.5379	50.5195	57.9498	67.7377	77.278	64.2595	71.0629	104.54	111.834	147.13	65.634
PF3D7_0423300	3.9301	3.23152	2.84668	2.40437	16.2311	4.92963	0.847721	1.66562	679.254	653.2	778.577	473.657
PF3D7_0423400	4.24909	3.22798	2.78177	3.21786	17.0763	3.7675	0.74195	1.41429	635.392	596.868	737.739	473.797
PF3D7_0423500	3.01553	2.72508	2.61543	3.01506	8.50169	4.01171	1.08408	3.05199	223.405	350.903	300.056	543.951
PF3D7_0423600	105.358	98.6864	92.7318	81.4367	107.82	100.17	92.9558	95.8952	68.9372	68.7626	57.5571	76.6436
PF3D7_0423700	52.8832	49.8158	33.9683	16.7429	15.9474	22.0912	9.86662	10.9927	245.114	366.449	321.273	773.074
PF3D7_0423800	6.65289	6.80036	4.93915	5.88949	34.3592	11.9018	2.32338	4.34476	1746.3	1730.98	2254.72	1399.54
PF3D7_0423900	10.7146	11.249	14.3987	15.3992	8.42446	9.73481	9.34091	5.55067	226.297	191.254	305.597	193.109
PF3D7_0424000	24.2412	49.1087	48.755	60.4416	847.153	776.214	847.469	744.241	12.2164	8.16348	13.0599	5.04058
PF3D7_0424100	7.47017	7.67263	4.80298	5.07088	25.6994	11.7846	1.66612	3.84774	1415.97	1284.4	1304.66	1284.59
PF3D7_0424200	6.77571	3.21368	3.63171	3.27495	2.82903	2.21479	0.713245	1.29149	105.528	95.9838	84.5412	119.023
PF3D7_0424300	4.05339	3.09102	2.93881	3.3848	3.93548	4.02547	2.72078	2.59373	60.0259	61.6564	37.4492	72.9076
PF3D7_0424400	3.76534	1.98439	2.47496	2.73577	0.209354	0.245714	0.116454	0.184273	0.180502	0.177606	0.179708	0.20575
PF3D7_0424500	207.503	177.139	128.383	124.092	22.7267	22.1225	22.1978	19.8335	94.1363	89.7384	98.8084	115.744
PF3D7_0424600	775.119	961.47	1094.93	1125.26	759.785	866.899	843.199	798.404	2382.24	2041.58	2789.27	1880.85
PF3D7_0424700	386.436	431.668	267.307	202.794	50.1412	47.9658	59.0698	43.8357	3.74205	3.36907	5.08723	4.1607
PF3D7_0424800	330.156	384.206	437.012	468.016	13.636	15.3584	15.6977	12.1218	81.4933	49.0521	82.7869	54.8838
PF3D7_0424900	670.302	873.96	981.636	1008.56	162.784	174.904	170.939	164.763	130.184	102.704	114.79	93.7603
PF3D7_0425000	4.13163	2.18092	2.01748	1.64525	0.0559672	0.504657	0	0	0	0	0	0
PF3D7_0425100	27.6755	34.4313	40.7655	17.3509	0.772266	0.436928	0.336502	0.345386	25.261	16.7384	14.8766	7.67132
PF3D7_0425200	18.2358	21.2759	29.5052	14.9428	1.69876	1.8508	0.400112	0.359341	28.6618	19.3392	12.2153	9.09865
PF3D7_0425300	2.41372	1.53405	1.98031	2.91512	0	0	0	0	0	0	0	0
PF3D7_0425400	8.5082	12.5661	12.1603	10.5589	0.182858	0.242476	0.199194	0.204452	0.400536	0.607587	0.598162	0
PF3D7_0425500	0.397709	0.549336	0.648353	0.657137	7.05893	6.60298	5.87131	5.83192	0.0761676	0.0711023	0.151665	0.103626
PF3D7_0425600	0	0	0	0	0	0	0	0	0	0	0	0
PF3D7_0425700	0.373235	0.240581	0.527327	0.137044	0.130533	0.0346181	0.0710968	0.0364869	0.0357402	0	0	0
PF3D7_0425800	3.0966	0.99001	1.09798	1.48193	0.653536	0.446363	0.481114	0.543864	0.107854	0.0793248	0.100872	0.0666977
PF3D7_0425900	0	0.137475	0.324509	0.137044	0.0978996	0	0.0355484	0	0	0.0667267	0	0
PF3D7_0426000	0.0923223	0.0571479	0.116503	0.0621478	0.162787	0.319211	0.145087	0.170979	0.875219	0.741365	0.860611	0.492463
PF3D7_0500100	0.1748	0.0809408	0.0597064	0.0605153	0.0960669	0.152865	0.0680217	0.0912999	0.620759	0.47635	0.471378	0.171771
PF3D7_0500200	2.75685	0.465409	5.49299	4.17556	1.76763	3.28151	1.44415	2.96456	0	1.80718	4.33667	0.658455
PF3D7_0500300	0.388061	0.0982682	0.115981	0.228574	0.031102	0.0989814	0	0.1391	0	0	0	0
PF3D7_0500400	0.97041	0.953158	0.703103	1.48464	0.226257	0.330026	0.154043	0.189732	0.0619496	0.0578298	0.0308386	0.0421411
PF3D7_0500500	0.32015	0.21619	0.127579	0.28735	0	0	0	0	0	0	0	0
PF3D7_0500600	4.33219	1.55942	2.65376	3.25368	2.06606	1.53421	0.862741	1.65553	39.0328	40.1687	32.9662	16.1621
PF3D7_0500700	3.24807	1.82779	3.30778	2.67236	1.73549	1.22737	1.51242	0.646813	2.15416	2.72063	1.13542	0.344791
PF3D7_0500800	8.2302	4.67031	5.44782	5.92822	718.755	606.638	682.896	720.006	15.8975	17.0694	25.5144	12.378
PF3D7_0500900	4.42196	2.78781	2.63225	4.18714	4.2529	1.72227	1.46097	1.47981	129.704	162.033	111.257	129.395
PF3D7_0501000	461.756	662.572	726.338	681.058	1146.52	1086.81	1248.32	1098.91	37.2499	35.0635	56.3158	23.4319
PF3D7_0501100.1	351.891	504.028	535.015	432.572	104.084	99.6946	124.19	109.402	417.987	379.993	342.888	318.764
PF3D7_0501100.2	362.24	519.04	550.592	445.222	106.817	102.495	127.44	112.305	429.983	390.989	353.145	327.779
PF3D7_0501200	72.4195	78.1068	71.0087	77.617	743.028	795.209	853.95	790.269	24.0263	22.6671	39.8112	24.1487
PF3D7_0501300	4291.06	5122.85	4658.15	5502.41	272.989	284.634	257.794	251.76	158.116	111.767	123.001	167.894
PF3D7_0501400	366.73	222.021	149.489	174.838	5.36144	8.20445	3.45053	3.95504	33.0581	22.7636	21.4154	39.0528
PF3D7_0501500	6.15994	5.96095	4.89849	6.33102	38.0327	9.96026	2.21845	3.31203	1412.84	1700.55	2019.34	966.697
PF3D7_0501600	5.6657	4.33915	3.56838	4.29765	17.5966	4.11687	1.24508	1.81291	799.843	941.365	944.75	1044.89
PF3D7_0501700	2.7499	1.84288	2.45732	3.548	0.0667871	0.0425097	0.0291013	0.0896089	0.0731458	0.191188	0.131083	0.13932
PF3D7_0501800	7.36183	3.51585	4.07614	3.72194	34.9292	36.8971	26.4212	34.2645	32.6465	35.1671	35.1873	30.9455
PF3D7_0501900	18.966	18.8893	23.7435	25.68	43.4504	37.6404	32.3006	32.1601	32.4749	32.6428	38.5381	12.7416
PF3D7_0502000	62.8379	52.7167	59.3709	64.3948	88.3621	85.6676	88.3962	92.295	22.9482	21.1836	20.2401	16.7836
PF3D7_0502100	8.72806	12.1204	13.2954	10.3293	35.9694	50.3657	47.4911	39.7125	48.7359	59.1987	49.4073	31.3368
PF3D7_0502200	27.0966	30.1132	23.6347	19.9123	49.1831	53.5684	67.7061	50.7447	34.899	35.9239	28.6767	21.4621
PF3D7_0502300	2.91001	1.93921	1.831	3.51829	0.331431	0.585984	0	0.123523	4.11384	3.84026	4.17606	2.24972
PF3D7_0502400	273.38	215.738	190.892	175.774	12.4148	12.0035	12.4806	13.4645	80.8039	74.4511	73.8733	112.682
PF3D7_0502500	7.35777	6.27012	5.42837	5.40834	0.320847	0.226909	0.291258	0.219228	0.683268	0.656053	0.524774	0.610869
PF3D7_0502600	16.3057	13.2281	8.41354	10.184	23.3447	26.0161	25.6378	29.2459	2.81906	3.46004	3.01456	2.23727
PF3D7_0502700	12.364	10.9724	9.52119	8.85724	18.5066	20.3425	23.2523	21.9497	1.02663	1.3417	1.57697	1.15728
PF3D7_0502800	137.842	186.568	230.706	221.405	141.103	198.603	178.405	168.078	9.84797	7.22873	13.5757	3.89347
PF3D7_0502900	17.4047	19.6481	27.0017	28.4407	162.792	230.44	219.511	197.161	172.134	147.1	207.046	128.137
PF3D7_0503000	6.91832	4.33202	6.61665	5.1652	60.0054	71.9971	56.3165	68.0835	308.276	245.103	456.115	223.524
PF3D7_0503100	6.39506	4.79597	5.48891	5.56741	41.5558	49.2279	47.3081	52.3923	13.0837	12.7376	12.8112	6.87339
PF3D7_0503200	4.52348	2.31375	3.06711	2.26105	27.1854	26.5774	22.7174	27.6612	30.6153	31.1462	31.4247	25.7201
PF3D7_0503300	432.031	464.469	440.506	457.104	561.42	528.5	564.538	562.864	75.144	64.8129	69.4242	58.1486
PF3D7_0503400	52.6266	52.4891	30.9751	48.794	781.379	780.427	551.831	703.975	11540.7	10247.1	13539.2	10008.4
PF3D7_0503500	8.08589	6.3265	6.56835	5.86181	28.0536	28.385	27.7087	25.1099	39.4192	40.0468	34.2314	30.7516
PF3D7_0503600	7.78242	5.84953	7.47924	6.33102	12.5233	8.96424	7.14514	7.06763	358.026	362.635	304.411	378.186
PF3D7_0503800	1198.8	1856.41	2308.47	2677.33	1918.51	2020.7	2248.2	2392.52	210.616	201.09	332.311	145.099
PF3D7_0503900	4.35773	2.77982	3.59903	3.96352	33.1611	36.5696	36.9424	37.6137	6.07933	6.49277	5.54676	3.21779
PF3D7_0504000	7.33777	5.28164	4.76885	4.89299	69.7926	70.1089	73.3876	75.0774	9.4807	10.9654	9.41968	8.27112
PF3D7_0504100	8.04701	2.64151	4.89915	7.82447	23.4331	23.7181	21.7794	22.2743	224.934	201.037	218.865	145.75
PF3D7_0504200	6.73043	3.04228	4.40313	3.12129	39.7664	42.4536	38.3347	42.1286	171.716	170.967	165.121	111.751
PF3D7_0504300	3.87184	2.28361	3.6327	1.97952	2.02688	2.30018	2.00256	3.32031	1.85849	3.18064	4.67718	1.82611
PF3D7_0504400	6.3743	2.9402	3.64456	3.29921	20.2296	31.6692	24.4666	27.481	12.0611	14.4575	14.9145	13.5245
PF3D7_0504500	5.71347	3.84469	5.01534	3.4292	0.883816	0.652225	0.293017	0.64447	1.51507	1.57146	1.29891	0.400799
PF3D7_0504600	4.41673	2.77784	3.58914	2.01126	2.19334	1.91442	0.665369	1.08649	33.2047	42.4357	32.1202	43.9751
PF3D7_0504700	6.33019	2.88989	3.55665	2.92348	2.65822	3.50453	2.74819	3.74418	1.12696	1.17198	0.998973	1.02887
PF3D7_0504800	5.98099	3.02021	3.50617	3.38783	4.58644	4.81554	2.09966	3.27994	11.6567	13.5942	11.8987	21.2527
PF3D7_0504900	5.60931	3.48653	4.496	4.8916	7.72445	10.2103	2.40414	3.70142	38.4052	44.9393	48.397	35.1683
PF3D7_0505000	38.2216	32.8151	25.2988	19.8376	30.4524	27.8097	31.3637	29.7452	1.47927	1.85455	1.71369	2.11874
PF3D7_0505100	20.0775	9.70214	9.67564	9.88594	33.823	31.6699	30.7303	34.2835	15.0433	15.3614	13.6213	15.5907
PF3D7_0505200	6.21508	5.11128	5.427	5.41003	25.9336	21.3886	26.6581	22.7527	78.2716	82.8367	81.3395	68.7678
PF3D7_0505300	4.91908	3.02972	3.4035	3.20217	5.44153	5.3313	1.32145	3.31333	38.244	33.9998	37.3011	31.9415
PF3D7_0505400	5.20862	2.93943	3.86066	3.72663	16.3166	17.7038	10.493	16.5791	41.5558	49.6207	53.9987	36.5536
PF3D7_0505500	5.90957	2.27365	3.69832	3.63468	10.3938	14.4404	9.37257	10.5855	15.0117	18.9333	16.3923	20.9497
PF3D7_0505600	22.3519	14.3803	20.5247	21.4029	46.4559	45.4751	43.9299	43.9536	37.3158	37.9508	45.0806	30.423
PF3D7_0505700	46.3508	26.7714	28.7892	28.6616	52.0544	43.4467	39.6432	45.1639	21.7996	20.8187	24.1916	17.6138
PF3D7_0505800	750.081	995.773	1066.66	1264.63	1458.14	1661.46	1501.46	1502.94	403.324	418.479	944.737	288.208
PF3D7_0505900	61.736	78.2767	117.403	119.414	187.23	194.986	199.498	200.843	44.8159	43.7139	69.751	24.1399
PF3D7_0506000	66.1197	92.1171	121.638	114.955	100.862	97.9328	95.2323	97.7945	16.2712	20.8521	27.4832	9.98079
PF3D7_0506100	290.316	354.165	470.222	598.184	450.824	483.02	469.286	481.329	127.544	101.766	152.651	68.0682
PF3D7_0506200	41.857	39.9798	48.6331	43.1135	22.99	26.3435	28.7069	27.5126	25.2497	22.1159	18.1576	19.0309
PF3D7_0506300	3.32443	2.21754	2.22951	3.57515	90.981	95.2465	93.0488	100.592	18.3344	16.7962	27.1822	7.243
PF3D7_0506400	3.01604	1.62297	2.59157	2.56957	0.0906478	0.192323	0	0.304058	7.54515	6.76535	7.90733	4.72737
PF3D7_0506500	21.3069	14.3179	12.5805	11.6718	34.8837	30.2991	29.8364	30.6599	16.9463	15.9528	14.6466	17.9584
PF3D7_0506600	6.98658	3.65558	5.08889	5.18587	0.266999	0.708098	0.921026	0.298529	0.0974732	0	0.485222	0.132612
PF3D7_0506700	11.2022	9.68505	8.89061	7.49563	12.1449	13.9127	15.5264	9.99274	20.6105	25.3358	14.8646	26.0941
PF3D7_0506800	91.5629	104.516	96.6767	93.281	87.5377	89.499	83.8665	82.9185	22.6066	22.514	24.9693	18.8785
PF3D7_0506900	6.90663	4.87945	4.37127	5.25974	15.2249	12.8349	5.71581	6.75608	269.496	310.127	348.273	324.625
PF3D7_0507000	12.7959	13.5935	18.0336	16.5972	30.2165	46.4895	38.4744	40.3852	19.3958	18.0036	28.1475	9.83955
PF3D7_0507100	2684.53	3489.43	2951.21	3209.58	3437.72	3178.59	2918.34	2658	239.247	249.26	352.772	152.467
PF3D7_0507200	2.29141	1.53766	1.72922	2.53064	1.17077	1.05203	0.120034	0.154003	27.0477	39.6829	24.3905	48.1886
PF3D7_0507300	3.76214	1.7242	2.34466	3.51232	1.10329	0.56632	0.142154	0.371399	51.5554	59.5643	46.1673	80.5701
PF3D7_0507400	13.104	10.2269	5.99235	8.67648	40.1505	17.4608	4.87636	9.8562	2010.62	1994.28	2610.87	1591.99
PF3D7_0507500	9.31486	8.60838	7.51958	7.15925	14.8235	8.99744	2.59906	3.9757	716.22	719.705	546.987	661.039
PF3D7_0507600	34.0278	33.4582	27.9411	21.7751	19.8635	20.6238	22.2395	21.1378	28.2473	33.1105	31.7536	48.0622
PF3D7_0507700	46.2031	50.8311	45.2243	52.8485	121.069	137.358	119.224	123.442	40.9164	44.473	53.3226	27.5363
PF3D7_0507800	156.664	152.781	158.043	151.741	208.333	188.18	181.336	188.304	243.623	216.784	213.996	214.353
PF3D7_0507900	17.1952	21.0144	23.1264	20.0049	10.426	9.15326	8.90969	8.24047	2.16561	1.0108	2.25409	0.803538
PF3D7_0508000	4.22191	2.87224	2.5613	3.30863	30.9689	25.7806	3.03685	9.18167	410.826	375.76	494.1	300.617
PF3D7_0508100	3.76577	2.30732	2.78618	2.10731	6.2685	6.0251	0.489719	1.56458	72.2037	85.8061	68.5031	83.4771
PF3D7_0508200	5.11101	3.32585	4.33267	4.47269	8.34163	10.5556	7.95096	6.36215	27.7338	27.0468	23.1614	11.0532
PF3D7_0508300	56.6158	64.9999	84.6337	48.1751	84.2897	104.309	127.119	107.831	12.3267	18.0824	16.2847	15.5265
PF3D7_0508400	5.1381	4.01748	4.23873	4.85442	28.2917	29.5834	32.7709	30.3403	38.075	32.8838	28.6118	18.3865
PF3D7_0508500	8.02415	3.79611	5.07201	4.2455	3.04301	2.06719	1.59095	1.84674	60.0026	66.3521	48.8263	65.8182
PF3D7_0508600	99.9174	78.2737	72.8834	85.0141	21.7358	26.0524	20.8661	23.491	84.0913	84.6421	85.3924	87.0662
PF3D7_0508700	54.0941	33.7117	34.9783	38.5947	63.7059	58.5182	54.5969	60.6433	19.6086	17.5555	17.878	15.7075
PF3D7_0508800	5.18481	3.48812	4.16311	6.56368	42.1999	45.9905	45.1589	47.5994	55.2248	54.2535	63.0973	54.1181
PF3D7_0508900	5.00541	2.44418	3.25479	2.32996	7.39868	5.01714	1.39671	2.41704	97.4854	97.8853	73.8835	100.902
PF3D7_0509000	34.7787	40.3832	61.4186	59.9195	110.882	135.161	126.66	134.05	107.57	108.612	100.754	65.0086
PF3D7_0509100	7.07198	3.58166	5.27636	4.01349	27.3057	28.6703	12.7363	21.8014	50.2004	50.9924	41.8865	36.0073
PF3D7_0509200	5.95284	3.65738	5.28883	3.74445	0.187713	0.365073	0.374883	0.664621	0.82234	0.223899	0.545816	0.233081
PF3D7_0509300	33.3674	30.043	25.7981	27.837	73.3262	83.1208	93.7206	100.386	42.4569	33.3706	46.4573	27.3826
PF3D7_0509400	158.458	114.833	103.186	98.6549	128.819	119.387	125.437	123.582	29.6864	26.6855	23.843	39.9437
PF3D7_0509500	11.4487	8.30834	9.03566	7.23138	12.3218	12.6414	10.5926	12.3113	11.6678	13.3528	9.95324	9.09112
PF3D7_0509600	13.361	11.5561	14.4413	16.2171	107.789	96.2939	109.14	104.28	18.1543	18.8067	20.1858	11.6719
PF3D7_0509700	4.39982	1.6924	2.96289	3.2336	1.52659	2.72749	2.15894	2.18599	2.87456	2.98459	3.88403	2.59391
PF3D7_0509800	59.8306	41.9441	35.5354	27.4587	46.4479	47.6143	45.1613	40.7361	106.796	131.222	75.5619	164.664
PF3D7_0509900	4.1659	3.01408	4.01773	2.96928	12.9626	15.0726	12.8002	13.8158	31.8598	31.8753	31.426	23.2278
PF3D7_0510000	3.83071	2.93868	2.84541	2.41752	2.74965	2.67262	1.53453	2.18083	11.9419	12.7957	11.1657	9.50597
PF3D7_0510100	3.46128	2.36081	2.38607	2.63003	22.6084	23.2027	19.5667	25.311	52.7097	66.5935	58.5702	124.492
PF3D7_0510200	37.5344	43.1263	43.0745	52.1014	106.356	114.509	108.813	113.367	64.4912	62.7392	59.7394	34.9861
PF3D7_0510300	2.99123	1.35666	2.24167	1.03685	0.25763	0.819903	0.280645	0.0960182	0.188106	0.0438992	0	0.191938
PF3D7_0510400	38.9969	38.9675	42.8154	48.4871	52.8602	53.186	53.2236	54.0898	4.22384	3.9183	3.23279	1.97536
PF3D7_0510500	53.6404	57.2453	64.9586	67.5777	152.824	143.623	131.005	136.582	112.947	104.778	117.655	94.7234
PF3D7_0510700	4.43631	2.92084	2.31084	3.03968	3.68764	3.65331	2.32392	1.806	3.30443	2.71077	2.79142	1.72561
PF3D7_0510800	5.48797	2.53623	3.21891	2.77072	0.31339	0.612412	0.125774	0.184421	1.93292	1.18043	0.737392	1.3763
PF3D7_0511000	998.235	1411.49	1961.61	1918.3	1351.5	1352	1380.74	1337.5	260.742	285.703	489.204	166.849
PF3D7_0511100	17.3681	18.7095	24.279	26.1668	11.0477	14.1574	8.85747	9.38778	6.77574	6.77693	7.42053	1.58029
PF3D7_0511200	10.7024	8.65367	9.29761	6.44647	17.5275	16.3197	3.05248	6.81537	109.553	136.201	120.477	89.8936
PF3D7_0511300	14.8924	12.3356	9.6968	8.3786	45.6842	46.9871	48.2987	48.1187	10.1657	11.6231	11.067	11.6794
PF3D7_0511400	6.26425	3.68429	3.62365	3.527	9.16207	8.27618	7.28882	8.25731	8.66606	7.15304	8.50685	5.12974
PF3D7_0511500	277.068	140.115	109.634	123.076	116.793	104.419	87.7124	103.263	30.6354	27.8955	35.5117	62.7782
PF3D7_0511600	3.85167	4.06175	4.92004	5.32766	12.9401	6.729	6.02537	4.42556	375.199	332.867	641.524	266.532
PF3D7_0511700	32.6533	32.6407	44.8228	47.323	90.326	88.4445	107.958	89.7274	168.942	162.948	167.042	141.261
PF3D7_0511800	118.658	136.253	126.428	101.98	118.259	140.032	131.917	131.185	116.252	142.269	127.496	112.109
PF3D7_0511900	20.9686	19.4517	19.9461	20.1066	34.3564	38.8933	39.5275	42.7286	3.43223	3.04081	4.39798	1.88078
PF3D7_0512000	101.268	177.693	221.587	262.782	484.95	557.763	505.165	534.51	86.1487	75.8113	140.026	35.9516
PF3D7_0512100	4.7016	3.46351	3.78122	3.19371	16.6897	22.1529	19.2554	30.5189	8.73418	9.24605	20.3499	5.14514
PF3D7_0512200	12.4394	11.7147	12.0377	11.678	54.193	50.8691	63.4547	54.7359	3.27573	4.09922	4.4777	2.33671
PF3D7_0512300	66.1643	69.3299	81.6246	92.1929	108.74	110.569	107.786	100.681	27.281	25.5914	29.8638	12.1701
PF3D7_0512400	17.4092	16.1606	15.3149	13.1249	2.93352	2.82469	4.03134	2.57349	1.33455	1.19966	1.52553	1.07594
PF3D7_0512450	6.27336	3.84738	4.51158	4.00853	0.754189	1.55012	1.00128	1.44934	0.103249	0.265053	0.282687	0.175588
PF3D7_0512500	8.99177	8.82116	7.73585	8.57571	16.5829	16.67	17.4993	19.324	10.1814	10.5382	10.3486	6.70368
PF3D7_0512600	108.299	122.812	165.347	129.131	104	122.304	102.025	109.733	198.158	215.244	170.072	190.343
PF3D7_0512700	115.788	150	214.998	250.849	575.985	597.773	636.329	589.422	21.7483	19.0331	42.6901	7.73334
PF3D7_0512800	6.42873	4.67163	4.51995	4.39978	26.7111	28.158	26.5127	27.948	1.70879	1.93791	1.67316	1.93093
PF3D7_0512900	8.54001	5.50093	4.95608	6.65577	46.2907	51.8133	46.9947	51.7572	9.65052	9.45714	9.47765	5.52508
PF3D7_0513000	13.8047	6.57779	9.76532	9.7739	72.6693	80.7564	76.4652	84.3692	17.6384	16.7867	22.5721	10.7694
PF3D7_0513100	6.6952	6.73735	9.25961	5.39067	3.28274	5.08969	5.31815	4.89388	28.624	42.5979	31.2975	22.4502
PF3D7_0513200	127.749	91.0195	94.4667	93.1917	80.0844	69.7034	69.5869	71.9775	34.9938	35.3146	32.6056	44.8359
PF3D7_0513300	505.332	723.269	816.339	869.466	4118.02	4989.13	4893.31	5118.62	392.521	413.184	610.801	182.761
PF3D7_0513400	7.37721	6.73303	7.67105	7.37148	42.6818	42.8867	46.0921	49.0031	10.6847	12.8077	10.275	6.38724
PF3D7_0513500	54.6076	66.4828	74.1422	86.4062	80.8585	112.239	119.507	106.914	8.54905	11.6238	16.7453	5.68905
PF3D7_0513600	2.7717	1.77474	1.94079	2.18898	66.1386	84.0181	67.0585	80.0591	32.7821	31.9453	29.1395	25.2932
PF3D7_0513700	4.27012	2.26128	2.36437	2.42061	1.0087	1.28407	1.56973	1.70784	1.46773	1.7237	1.05274	0.79444
PF3D7_0513800	4.13527	1.55733	2.21832	2.40897	20.3957	37.4849	22.4955	28.2203	22.6168	26.9513	30.4123	25.5278
PF3D7_0513900	4.07438	1.48034	2.11778	1.65457	10.0521	10.799	10.6253	10.0009	11.1491	8.8835	11.6109	5.20417
PF3D7_0514000	3.64087	1.80415	2.16066	2.03653	3.85436	5.02415	4.50054	4.11236	12.5812	13.805	11.5919	10.8481
PF3D7_0514100	3.21186	2.13791	2.47756	1.99222	9.8041	10.1352	7.53123	9.5639	26.7432	29.2884	20.3381	34.1812
PF3D7_0514200	14.0002	12.9328	15.3247	15.9967	15.8232	16.656	14.5347	16.2436	23.0973	26.0709	20.6775	24.7603
PF3D7_0514300	9.76739	6.62868	5.90849	6.07533	54.0811	53.0456	47.226	49.4601	12.9222	14.2238	15.5695	10.5679
PF3D7_0514500	3.42053	2.68903	2.86856	3.29921	0.736513	1.04175	0.588359	0.329396	2.47368	2.61037	2.30219	2.19485
PF3D7_0514600	39.2705	38.9294	44.6671	47.5931	109.19	135.248	149.509	132.492	12.3997	11.7124	13.4675	9.2017
PF3D7_0514700	5.67264	3.98565	3.84263	3.91609	0.740571	0.800031	1.10277	0.903992	0.312526	0.257011	0.222251	0.121483
PF3D7_0514800	21.4327	14.8025	15.6477	15.8523	26.0335	26.1484	25.6753	25.1201	7.5681	11.7427	7.11266	9.26498
PF3D7_0514900	63.9287	69.945	83.8438	87.0494	68.4665	79.9351	75.4249	65.8551	26.4062	28.1822	23.1816	11.8792
PF3D7_0515000	62.4755	77.8204	64.7668	70.8877	94.4152	93.3996	89.051	91.2205	23.6826	21.6223	19.8871	15.654
PF3D7_0515100	3.08947	1.32485	2.96554	2.27706	4.40281	6.87938	3.82745	5.69875	6.62728	9.31309	6.69273	4.33045
PF3D7_0515200	5.78359	3.74931	4.33293	3.97116	2.89249	3.77652	1.13109	2.23897	8.28522	6.90015	9.94706	9.50385
PF3D7_0515300	22.8092	12.8814	13.1894	13.6081	38.3826	36.0619	35.6125	37.4918	23.9659	23.5205	20.376	28.8881
PF3D7_0515400	5.34003	3.88452	4.34249	4.00386	7.1262	3.18923	0.409366	1.13603	339.976	377.431	264.708	368.507
PF3D7_0515500	3.7523	1.84808	2.37325	2.46797	0.0441448	0.14049	0.108199	0.160413	0.0604347	0.124115	0.180507	0.246664
PF3D7_0515600	4.64543	2.35718	2.96121	2.64352	0.288247	0.656527	0.0646463	0.274891	1.84772	2.3229	2.72703	1.50323
PF3D7_0515700	7.35963	6.59924	4.93288	4.84864	37.6656	18.2427	4.01961	6.61674	1027	1256.8	1127.12	896.409
PF3D7_0515800	25.5576	26.2819	23.2644	26.0686	90.2116	96.4929	104.659	98.2142	45.6423	46.434	45.0334	28.8171
PF3D7_0515900	6.90469	6.82412	5.93043	6.43044	25.9503	29.8884	34.6948	23.9688	38.2713	48.382	53.8503	75.9405
PF3D7_0516000	5.05125	3.37668	3.96103	3.59188	40.1651	45.1798	43.1675	47.7609	4.84963	3.49777	3.97562	4.79185
PF3D7_0516100	5.00619	3.25651	3.64034	3.1721	7.26194	8.54243	7.59308	8.22817	2.66563	2.68706	2.73578	2.8565
PF3D7_0516200	702.416	777.111	750.487	848.297	621.276	758.695	803.253	739.034	78.6343	81.4659	146.914	95.4413
PF3D7_0516300	56.2688	58.9446	63.055	67.0375	73.0431	73.9886	78.4671	73.1316	3.54257	3.99064	4.32396	2.50251
PF3D7_0516400	12.734	11.6685	12.1238	14.2168	70.1687	71.8249	65.2964	70.5848	143.984	126.503	126.934	92.9362
PF3D7_0516500	2.63861	1.4372	1.6665	1.45783	0.143645	0.558735	0.182557	0.321217	0.445744	0.391624	0.391573	0.28538
PF3D7_0516600	10.6441	7.43268	8.32234	8.25953	31.8832	33.6619	32.6373	33.5726	10.6133	11.0517	8.49209	12.5462
PF3D7_0516700	100.347	95.7437	83.1836	71.9294	43.2267	35.9809	36.8091	31.7584	91.1468	113.246	93.2445	124.692
PF3D7_0516800	3.63871	2.27247	2.05589	2.5883	6.14324	5.72712	1.59773	3.1602	20.5555	23.7509	19.6727	26.936
PF3D7_0516900	1384.21	1976.5	1478.89	1450.85	2190.32	2383.89	2487.53	2322.03	188.297	190.149	212.724	116.251
PF3D7_0517000	2209.33	3075.81	3803.03	4474.18	3148.9	3351.61	3572.1	3523.04	303.754	273.821	734.622	141.75
PF3D7_0517100	21.7311	14.2843	14.4545	14.613	45.9139	56.6318	54.4963	57.1035	5.04071	4.36452	7.10354	8.61375
PF3D7_0517200	39.3014	28.1804	24.3045	18.8922	13.4541	13.757	15.5868	17.9653	4.64255	3.64862	4.62213	6.76554
PF3D7_0517300	1128.63	1138.54	1082.12	947.912	349.459	379.445	403.436	400.008	293.691	254.106	251.633	231.124
PF3D7_0517400	26.4677	26.3694	17.2582	15.0252	83.6483	96.3813	95.0157	92.135	23.7295	31.5418	24.3947	27.1085
PF3D7_0517500	9.46145	6.09142	6.5444	5.92617	0.531555	0.765275	0.937493	0.792436	1.02572	0.841052	0.662404	1.11262
PF3D7_0517600	21.001	16.0876	13.5431	14.8971	3.00437	3.6095	3.15446	2.38784	4.71758	5.25502	5.52568	2.58887
PF3D7_0517700	474.485	584.461	690.894	696.71	628.951	573.042	628.015	598.188	115.572	88.862	103.564	72.8874
PF3D7_0517800	3.46048	2.05637	1.54447	3.4476	0.133127	0.0470748	0.0966797	0.0992322	0.874812	0.362949	0.62903	0.793452
PF3D7_0517900	5.46455	3.88256	3.68941	3.59252	5.25563	5.05387	3.19207	2.83245	54.1645	60.2845	55.2456	49.3806
PF3D7_0518000	53.0617	55.3545	65.4781	73.1364	44.3408	40.8104	41.4808	44.37	49.8054	44.7728	40.3689	27.2323
PF3D7_0518100	4.78653	2.84102	3.22892	3.32431	21.396	22.2083	19.247	19.4888	3.37524	4.10152	3.93862	3.81331
PF3D7_0518200	6.76681	5.41567	4.39439	5.82047	73.5174	75.8583	51.7269	50.5772	419.216	402.755	766.759	200.889
PF3D7_0518300	135.166	177.141	218.261	216.967	430.745	437.197	450.288	411.348	279.496	298.613	334.266	201.372
PF3D7_0518400	5.08219	2.1854	3.38177	2.90473	5.07233	6.50595	7.08263	5.98068	0.808039	0.424295	0.603363	0.549667
PF3D7_0518500	40.7248	42.5328	39.573	49.1755	60.4077	58.3164	56.8924	58.8059	11.1815	12.4348	12.4081	9.5886
PF3D7_0518600	5.65618	3.61248	3.71648	4.52543	4.80873	5.07479	2.18941	3.1851	16.3455	15.3943	12.1622	10.5683
PF3D7_0518700	7.34383	5.06915	5.18283	4.99451	1.22009	1.30617	1.06692	0.988708	1.66112	1.8768	1.61719	2.14319
PF3D7_0518800	5.45964	3.99704	4.91138	3.92994	0.259946	0.0551514	0.226534	0	0.170817	0.425219	0.340131	0
PF3D7_0518900	4.2413	3.49415	2.97467	2.91218	2.99138	2.19248	2.2514	2.43246	26.269	22.0754	24.1964	17.2616
PF3D7_0519000	4.98858	2.24156	3.13885	2.99201	87.0468	104.587	99.8529	100.634	15.764	12.6872	19.0381	7.36394
PF3D7_0519100	4.05808	2.94883	2.42571	3.29591	23.2479	25.292	17.5609	24.0011	106.584	113.028	177.908	71.4292
PF3D7_0519200	411.601	493.693	400.26	373.083	440.204	549.328	502.426	465.257	685.108	721.458	667.465	909.81
PF3D7_0519300	2.65065	1.70387	2.15319	2.07598	4.98423	7.229	5.28707	6.43159	4.24174	5.51344	5.54168	3.92029
PF3D7_0519400	6214.92	7581.06	10733.8	11527.4	8202.55	8699.62	8362.81	8181.75	1298.6	1101.14	2267.5	632.117
PF3D7_0519500	11.1647	7.83997	9.04655	8.02118	31.3785	29.3635	29.9019	30.1768	4.35875	4.77898	4.60906	7.27607
PF3D7_0519600	100.282	116.175	125.728	125.841	158.918	160.236	164.756	162.533	37.5047	33.3755	39.4354	19.5446
PF3D7_0519700	1592.17	1916.41	2249.41	1659.49	434.672	426.892	495.172	404.471	421.952	432.656	381.028	501.108
PF3D7_0519800	198.955	153.506	115.003	129.024	101.698	97.1209	113.305	106.263	15.1575	15.122	14.9698	15.4486
PF3D7_0519900	17.9876	14.4613	19.9753	15.9401	84.8261	98.9051	89.241	91.4843	24.0923	26.7367	28.7573	14.1205
PF3D7_0520000	2954.53	3696.04	4547.43	5525.21	3474.18	4085.14	4023.56	4077.61	426.902	372.546	573.963	265.073
PF3D7_0520100	45.4977	50.0667	59.9863	53.1227	87.7565	86.6175	103.146	89.9516	10.1698	10.429	7.68783	5.87859
PF3D7_0520200	20.8067	18.8191	23.7411	25.5718	90.0884	99.4527	91.9789	96.4969	10.2177	9.78675	11.7301	5.86383
PF3D7_0520300	120.241	140.052	193.945	160.063	297.676	345.748	346.152	345.599	41.1012	44.3107	60.2687	23.5524
PF3D7_0520400	12.634	10.9109	12.572	16.9603	91.3432	96.8992	89.2888	93.9236	47.8469	46.4961	39.2503	13.8668
PF3D7_0520500	8.89992	8.00923	12.8017	9.73849	58.2466	79.2627	67.3505	70.5394	131.133	131.721	116.946	89.4313
PF3D7_0520600	773.503	1007.55	1411.46	1482.97	820.112	904.557	972.812	914.945	58.837	43.3724	71.0497	34.911
PF3D7_0520700	57.1728	54.3827	52.9355	49.5185	75.2086	76.9561	73.7037	65.6156	6.34984	6.67267	6.66588	6.35358
PF3D7_0520800	18.3736	10.9633	11.079	10.3925	46.4332	45.1349	43.8966	48.0446	12.7347	14.9851	12.2454	15.0647
PF3D7_0520900	448.562	613.433	546.196	539.76	840.685	983.374	936.124	960.888	432.147	499.957	484.888	240.468
PF3D7_0521000	104.091	139.225	160.967	163.525	284.006	239.304	252.969	267.21	19.6054	18.239	26.2262	10.2612
PF3D7_0521100	4.80237	2.38465	2.49505	2.12196	0.409785	0.744165	0.378298	0.566897	0.836746	1.05804	1.02997	0.258725
PF3D7_0521200	12.1	4.85497	6.33113	7.47962	6.28611	7.3866	8.14696	9.29917	5.71951	5.3062	7.66278	6.00415
PF3D7_0521300	271.982	233.479	217.209	309.301	193.071	171.94	202.86	198.903	61.2362	51.0657	63.553	64.7145
PF3D7_0521400	19.4889	19.1256	22.9008	22.5861	254.708	263.906	323.203	344.921	37.0336	40.002	53.0979	28.0972
PF3D7_0521500	16.9026	11.7649	18.7752	23.6387	151.654	157.697	187.906	194.738	20.8985	19.4865	32.2288	12.0789
PF3D7_0521600	116.527	127.359	146.51	211.447	217.473	219.682	299.788	272.617	53.1681	44.1549	81.6666	37.6337
PF3D7_0521700	47.5933	41.721	39.7531	38.4693	18.113	20.8983	30.3924	23.632	5.18699	5.71774	5.58995	6.92551
PF3D7_0521800	13.0733	8.41249	9.55573	9.48911	5.28622	5.04167	3.03363	4.62397	15.6153	17.2364	21.0561	15.2811
PF3D7_0521900	13.4055	9.3019	10.7039	11.5423	2.0065	2.19823	1.60678	2.35028	1.21649	0.946329	1.44556	1.07666
PF3D7_0522000	1675.96	2213.9	2904.82	3928.94	3441.97	3834.47	4209.87	4174.43	548.512	477.397	1203.78	366.979
PF3D7_0522100	10.8397	7.3832	8.85206	11.0474	9.3703	6.47957	2.66148	3.49228	241.281	245.886	272.249	256.301
PF3D7_0522200	807.544	1145.81	1551	2324.32	699.891	809.872	857.506	871.733	825.201	693.865	1183.23	559.855
PF3D7_0522300	413.667	528.84	724.5	1014.08	781.82	756.101	932.114	863.496	367.558	279.121	485.329	244.457
PF3D7_0522400	14.9784	7.87456	9.24012	11.7054	4.08713	2.27363	0.834096	1.45744	84.6009	87.6977	112.206	259.023
PF3D7_0522500	11.8198	8.02622	7.26259	11.6015	20.9575	23.5123	18.0562	25.7757	54.3914	75.3822	91.6847	63.7794
PF3D7_0522600	10.2527	7.08499	8.68891	8.46614	9.40058	4.39343	0.525147	1.86204	291.925	417.459	357.184	519.962
PF3D7_0522700	11.7089	6.52619	7.7766	11.8855	10.8441	16.4339	9.86568	10.7923	24.0794	18.7013	40.2158	17.6673
PF3D7_0522800	326.649	402.189	569.46	774.697	509.866	612.489	633.007	656.21	69.2224	57.3658	127.6	49.8646
PF3D7_0522900	7.45574	4.69665	4.86411	7.16271	0.908287	0.956289	0.803444	1.19117	3.65744	3.87503	3.80518	5.58648
PF3D7_0523000	877.547	764.74	568.102	506.148	362.442	396.261	590.435	484.994	321.514	320.421	328.928	579.533
PF3D7_0523100	16.0361	15.2411	17.594	16.4629	49.302	58.3153	64.806	66.65	12.0064	12.3429	14.3745	8.56607
PF3D7_0523200	31.4311	32.1208	27.2277	28.8576	83.855	86.0356	88.4419	83.8686	10.8145	10.4102	9.29775	5.69306
PF3D7_0523300	5.05071	4.09276	4.12603	4.16493	22.6689	25.5936	16.1392	21.8155	77.3188	88.5657	93.5751	52.8372
PF3D7_0523400	67.3827	74.7583	75.3466	56.946	98.7689	85.6669	97.9428	83.6073	298.024	318.612	200.884	265.957
PF3D7_0523500	4.35292	2.84145	4.51004	2.93022	22.8862	33.654	30.5046	32.1421	17.3214	20.6399	22.8246	10.9511
PF3D7_0523600	2.86288	2.68505	3.04227	4.38969	21.2626	23.3672	21.6623	21.6071	16.1389	21.6341	19.4594	11.6243
PF3D7_0523700	4.78929	3.74102	3.70637	3.1229	14.2445	14.6438	13.1262	13.4646	4.67311	4.9676	3.85745	5.00228
PF3D7_0523800	49.4542	43.0161	39.6265	24.9192	1.91988	2.57867	2.42871	2.92561	5.30755	7.80386	7.41139	10.7737
PF3D7_0523900	65.7859	83.7737	64.2357	36.1882	5.19892	6.78362	11.893	5.34784	34.8467	42.6282	35.317	26.8804
PF3D7_0524000	1084.92	1094.57	1082.52	978.398	492.056	538.902	497.56	541.154	134.664	126.451	153.6	152.504
PF3D7_0524100	87.0579	77.9912	75.9093	76.7622	42.2953	40.5267	37.9659	41.9423	40.0662	37.6022	33.0108	36.8142
PF3D7_0524200	4.90897	3.89142	5.52843	4.23841	2.60013	3.41156	1.86342	2.29514	32.3737	28.8216	27.3071	23.7553
PF3D7_0524300	69.4427	64.2745	57.6238	67.0825	125.263	122.129	120.727	120.097	27.8545	30.8775	32.9601	16.7348
PF3D7_0524400	226.995	262.582	192.561	207.88	156.392	155.022	173.646	162.257	51.3496	54.0081	51.1238	39.9822
PF3D7_0524500	156.518	208.083	287.691	287.35	183.805	231.369	207.399	197.765	127.022	121.81	95.5934	65.6331
PF3D7_0524600	9.9161	8.91854	9.55525	6.86215	68.0333	73.3924	45.4069	48.674	114.67	122.972	172.571	54.0239
PF3D7_0524700	80.1046	116.862	163.049	162.715	299.263	313.008	346.488	313.908	34.9562	27.4146	28.4748	24.0025
PF3D7_0524800	12.5061	14.1654	16.9632	14.8199	47.2949	50.0913	54.7501	46.8578	89.5939	87.9513	77.6683	70.6961
PF3D7_0524900	61.2583	52.3028	49.6669	62.069	144.363	136.763	138.65	132.539	7.55187	4.70343	6.62998	5.27296
PF3D7_0525000	6.53822	5.6879	5.60986	4.67504	39.8056	31.2471	56.4551	42.1178	5.37116	7.78242	6.1021	9.36967
PF3D7_0525100	286.614	354.584	310.509	284.516	223.461	241.493	251.48	248.812	509.654	519.761	448.269	517.135
PF3D7_0525200	13.9362	6.94944	6.78399	7.25268	25.7577	26.3879	20.3899	24.2421	54.3106	55.6339	45.8453	71.4719
PF3D7_0525300	4.25538	2.5723	2.18808	2.07912	0.836141	0.653579	0.431448	0.664258	41.1123	53.6756	43.1628	96.3257
PF3D7_0525400	2.52122	1.62297	1.831	2.26027	2.67411	2.6204	1.28369	1.46961	15.5122	20.0412	16.383	18.8757
PF3D7_0525500	35.8863	22.4895	24.0536	27.9266	52.0844	43.7481	46.6158	46.6823	3.68906	3.81021	3.90239	4.32376
PF3D7_0525600	5.67033	2.41167	4.26955	2.94187	38.0543	55.9348	47.0334	53.1937	22.3401	20.0228	18.1023	14.905
PF3D7_0525700	3.09101	2.03088	3.89503	3.62725	17.3549	24.5474	29.1456	30.1846	16.8074	20.3719	14.806	9.21837
PF3D7_0525800	9.3055	10.6503	4.07321	7.39855	35.5171	18.1285	3.99181	5.90942	1752.64	2405.15	2526.93	2299.3
PF3D7_0525900	3.15068	2.25732	3.21541	2.871	0.36954	0.823236	0.120765	0.0413179	3.3592	2.98468	2.69972	2.80818
PF3D7_0526000	5.38388	2.40836	3.74095	2.70437	50.2559	54.5117	52.9272	54.1482	8.24748	7.96773	8.26852	6.42299
PF3D7_0526100	3.84614	3.07851	3.98711	4.67119	106.394	110.094	110.291	109.819	19.6048	23.0879	31.2523	11.062
PF3D7_0526200.1	8.78711	4.53843	6.16255	4.54617	58.3841	70.1461	62.5059	66.8459	227.912	211.194	184.484	147.338
PF3D7_0526200.2	8.80448	4.5474	6.17473	4.55515	58.4995	70.2847	62.6294	66.978	228.363	211.612	184.849	147.629
PF3D7_0526300	98.2935	100.632	87.3589	86.7416	60.2631	70.6306	73.9906	64.342	17.0648	17.1348	19.7024	11.7059
PF3D7_0526400	3.38133	3.73356	3.314	3.93717	8.96511	9.5415	2.96809	4.324	47.1681	49.6027	38.9422	27.9389
PF3D7_0526500	87.8767	70.6481	58.2154	55.0872	34.3214	36.7827	33.9423	31.4222	6.06357	5.61336	6.93868	9.29919
PF3D7_0526600	3.9723	2.18953	2.72695	3.2211	0.930497	0.919962	0.850215	1.09541	1.12177	1.36827	1.14239	2.28749
PF3D7_0526700	5.56212	2.41055	4.30066	3.42287	13.8527	17.7868	14.264	16.8723	6.57292	7.56432	7.67579	6.62255
PF3D7_0526800	211.732	247.129	281.313	313.857	260.575	261.271	247.909	258.664	35.0355	32.2061	48.0442	21.199
PF3D7_0526900	165.103	337.017	356.62	373.042	186.119	167.717	175.824	177.819	38.1963	41.7585	43.9988	20.213
PF3D7_0527000	5.59958	4.02485	5.94133	5.631	42.5113	53.135	29.6689	37.8528	110.969	125.974	96.3465	92.717
PF3D7_0527100	314.389	460.518	560.242	615.617	381.67	381.207	385.938	387.602	361.904	336.986	408.158	215.767
PF3D7_0527200	133.093	163.474	146.581	168.4	357.534	362.628	378.13	367.038	255.619	257.246	248.083	215.06
PF3D7_0527300	125.1	128.589	151.406	155.65	142.628	149.623	160.724	168.402	51.8805	44.298	46.3989	32.3285
PF3D7_0527400	680.252	916.243	821.552	543.645	196.448	283.51	351.323	299.758	168.096	169.731	147.644	180.656
PF3D7_0527500	215.406	258.974	225.952	253.238	388.001	416.969	420.17	493.783	71.0599	59.2	93.3724	48.717
PF3D7_0527600	15.4287	17.2936	18.3292	20.5359	60.0995	76.9551	68.0526	73.1778	76.7238	79.088	81.1288	70.6279
PF3D7_0527900	90.0239	66.6667	72.27	99.7285	86.168	119.114	86.5625	91.7857	13.9003	13.7248	16.0965	11.7691
PF3D7_0528000	173.527	176.573	237.297	276.5	253.012	277.942	270.715	347.304	163.64	182.684	234.62	86.0943
PF3D7_0528100	66.6979	67.043	70.7781	68.8443	54.7738	59.7507	76.537	73.9674	66.2836	69.3259	40.5378	61.9712
PF3D7_0528200	463.917	709.305	742.915	721.549	545.277	555.16	538.63	526.227	177.014	175.876	127.254	118.003
PF3D7_0528300	1.88597	1.41589	1.85679	1.81473	4.11855	1.15452	0.209213	0.357895	192.93	189.831	132.514	138.442
PF3D7_0528400	2.81781	1.78388	2.13781	2.38017	10.1367	4.72703	0.567726	1.86469	367.845	470.809	374.24	473.233
PF3D7_0528500	2.97167	1.66822	1.84051	2.16912	5.13072	6.61172	1.8005	2.77206	25.6447	23.6929	25.7572	13.8532
PF3D7_0528600	150.638	149.212	173.62	209.356	251.437	237.33	310.847	222.622	29.258	26.3917	56.404	25.3443
PF3D7_0528700	9.89775	9.04483	10.8681	11.1891	9.46761	8.94583	8.62265	6.82572	2.26645	1.85126	2.93343	1.92718
PF3D7_0528800	158.011	175.997	207.794	211.251	179.056	136.412	178.624	135.951	22.2811	19.3483	24.6551	16.7135
PF3D7_0528900	6.01932	3.80457	4.26007	3.35503	4.02927	4.56914	8.12257	6.52462	3.90567	2.98303	2.87849	3.51943
PF3D7_0529000	87.5452	82.2533	65.2934	54.2358	61.7198	48.8007	82.6537	53.4774	98.0708	124.575	117.62	171.637
PF3D7_0529100	3.95548	3.70304	3.72568	3.38886	23.1713	30.7565	29.3226	28.8078	12.2468	16.3825	13.1357	10.7357
PF3D7_0529200	2.02872	1.48524	1.22467	1.35889	0.521596	0.635296	0.589236	0.323996	1.58682	1.20479	0.716196	0.805977
PF3D7_0529300	2.75685	1.91483	1.97748	1.39185	13.939	14.6663	18.2789	14.5263	10.0806	14.9867	5.74093	12.3601
PF3D7_0529400.1	3.0442	2.75894	2.06534	1.96249	36.2258	35.1741	29.164	25.9863	128.681	119.301	81.2946	121.572
PF3D7_0529400.2	3.19156	2.8389	2.13141	2.0299	37.8435	36.7993	30.5396	27.1643	134.549	124.865	85.1369	127.159
PF3D7_0529500	36.4516	47.2235	63.2793	49.4881	30.1087	22.1267	34.0178	30.1068	8.00183	9.45759	6.68169	4.21411
PF3D7_0529700	2.92723	2.16154	2.17716	1.78247	13.4533	16.0043	15.7906	13.0236	9.48545	6.77831	5.29599	8.08558
PF3D7_0529800	3.14573	2.70606	1.97713	2.49322	20.5887	19.5991	14.5036	14.7	42.3142	31.3352	31.631	38.5584
PF3D7_0529900	338.754	461.725	437.728	323.105	99.8805	106.35	117.924	84.2143	237.691	211.307	206.984	294.322
PF3D7_0530000	97.4461	140.763	105.869	112.03	74.7816	83.004	68.3762	60.6222	168.781	136.866	181.845	82.5622
PF3D7_0530100	41.8162	69.3913	63.9326	63.9513	72.1757	65.4642	70.7507	69.9426	458.866	438.666	283.176	298.717
PF3D7_0530200	3.2557	1.99993	1.90842	2.14213	6.42408	6.15049	5.7216	7.7248	13.4519	19.8274	10.2428	13.6959
PF3D7_0530300	3.07121	2.00702	1.90414	2.63942	3.7527	3.39004	1.94816	2.10613	30.7367	37.1977	17.5745	41.14
PF3D7_0530400	6.75852	3.14132	2.65141	1.84021	12.7269	14.6419	14.3299	14.5554	3.33825	3.76015	1.98896	2.57627
PF3D7_0530500	2.80598	2.05702	2.41474	3.00971	0.178513	0.44558	0.183021	0.187853	0.609529	0.719294	0.480899	0.672797
PF3D7_0530600	54.2508	60.6113	50.5551	57.3145	110.295	109.872	100.884	113.606	11.46	9.4393	11.074	4.72676
PF3D7_0530700	31.6173	25.5752	23.63	22.3826	39.7913	43.0315	42.813	44.2277	2.4967	2.86082	2.69909	1.85145
PF3D7_0530800	6.57319	2.27777	3.10192	4.62859	9.06691	9.57428	9.69565	9.30058	5.14729	5.6129	5.4421	2.16903
PF3D7_0530900	9.56037	4.32434	3.53226	2.67552	1.23655	0.807239	0.0949817	0.389957	22.5887	26.4392	15.2637	27.2476
PF3D7_0531000	35.9089	30.2215	22.4485	18.5842	22.9444	21.2024	19.0547	23.0985	31.9346	38.4854	22.4774	22.9699
PF3D7_0531100	7.95083	4.27508	3.4582	2.99514	3.17506	2.44693	0.809025	1.31368	29.2993	27.7365	16.449	22.8115
PF3D7_0531200	6.85347	2.71416	3.63462	2.23737	8.77208	14.3002	8.90786	11.9137	11.8869	11.2484	11.5104	5.75994
PF3D7_0531300	5.21566	2.86793	1.82605	3.4232	23.5047	27.6711	20.9988	27.6025	79.3076	72.4949	68.7617	25.8933
PF3D7_0531400	49.4633	43.1163	30.472	39.4564	44.0973	43.5444	44.2216	41.4128	8.81078	8.16933	4.46002	5.86542
PF3D7_0532100	4784.25	6563.19	3939.31	4689.04	9089.1	11255.3	13372.7	12922.4	1237.63	1168.31	1208.55	628.036
PF3D7_0532200	26.6212	25.1444	14.577	15.7948	7.75577	9.41704	12.9274	9.50749	10.7968	17.8171	14.723	18.2395
PF3D7_0532300	2242.02	2677.43	2836.66	2900.79	2016.41	1603.41	1803.41	1586.8	41.3833	34.3365	33.4916	20.3579
PF3D7_0532400	635.711	779.966	698.634	852.329	1110.92	871.954	871.537	887.216	27.0298	28.6553	35.3711	16.1614
PF3D7_0532500	8.67729	11.1698	13.8315	17.4324	238.022	209.34	267.523	229.778	10.473	6.48808	12.228	2.72017
PF3D7_0532600	19.8085	28.2004	54.6044	57.9423	904.045	824.162	1096.34	1016.22	9.53623	8.43352	13.9916	10.4377
PF3D7_0532700	1.20795	1.06567	0.652171	2.12466	0	0.159023	0	0.0419019	0.0410444	0.0383148	0	0
PF3D7_0532800	3.11461	2.68587	1.20762	2.46496	1.05248	1.58887	1.32289	0.543126	0	0.206929	0	0
PF3D7_0532900	0.622235	0.420181	0.289286	0.383959	0.033247	0	0.072434	0.0371732	0	0	0	0
PF3D7_0533000	1.09309	1.04208	1.34522	1.00635	4.32889	2.65692	3.36829	1.27917	0.101594	0.0316125	0.101147	0
PF3D7_0533100	0.822263	0.550551	0.666448	0.830274	1.99047	1.85204	1.63899	1.79841	2.3121	2.66195	1.68808	1.8574
PF3D7_0600100	0	0	0	0	0	0	0	0	0	0	0	0
PF3D7_0600200	0.0612633	0.0271489	0.0686624	0.0463951	0.0368257	0.0195328	0.0561615	0.0411745	0.129062	0.158128	0.100386	0.043897
PF3D7_0600300	0.118574	0.120106	0.0354387	0.209526	0.0285102	0	0	0	0	0	0	0
PF3D7_0600400	0.241172	0.185321	0.0894786	0.243522	0	0	0	0	0	0.0081773	0.0174426	0
PF3D7_0600500	0	0.0299459	0.0353436	0.0298521	0	0.0301632	0	0	0.0311409	0	0	0
PF3D7_0600600	0.200043	0.177299	0.179363	0.100996	0.240494	0.255122	0.340571	0.134447	1.26428	1.64736	1.1276	1.18253
PF3D7_0600700	0.0945205	0.0319138	0.0376662	0	0.27272	0.385745	0.363101	0	0	0	0	0
PF3D7_0600800	0.0619516	0.0941277	0	0.218943	0	0	0	0	0	0	0	0
PF3D7_0600900	0.171766	0.104391	0.205345	0.104064	0	0	0	0	0	0	0	0
PF3D7_0601000	0	0.0360317	0.0425264	0.0359188	0	0	0	0	0	0	0	0
PF3D7_0601100	1.5276	1.98252	2.8535	4.53105	0.229563	0.389641	0.950265	0.513344	0.452554	0.422458	0.500626	1.43663
PF3D7_0601200	0.234625	0.855561	0.39269	1.84791	50.2308	49.2166	75.268	59.1398	0.395423	0.322986	0.442894	0.201739
PF3D7_0601300	0.233796	0.0789387	0.186335	0.314765	0	0.0795116	0.0408241	0	0.123133	0.153259	0.0817277	0.0558407
PF3D7_0601400	0.534273	0.346351	0.281037	0.496319	0.0616616	0	0	0.0689433	0	0	0	0
PF3D7_0601500	0.918949	0.596679	0.732399	0.547224	2.60612	2.64444	3.23392	3.21794	0.297835	0.162183	0.0988416	0
PF3D7_0601600	3.61176	4.94274	4.86905	7.0999	9.86671	8.78118	8.57435	8.7594	29.4234	37.9319	51.5767	20.1528
PF3D7_0601700	21.6745	30.7363	37.6857	37.8584	43.9592	47.3701	44.5795	43.0986	18.9053	18.1341	18.1841	11.062
PF3D7_0601900	1221.9	1638.59	1380.15	1785.11	1096.84	1108.52	1132.93	931.562	35.0268	28.4946	48.768	26.4607
PF3D7_0602000	3.0981	2.19823	2.47528	2.50108	1.67421	1.58827	1.51044	1.38539	2.88369	3.79282	2.08289	3.90128
PF3D7_0602100	98.1201	93.1287	94.2436	107.779	80.0105	79.0477	77.6657	82.367	7.66059	5.9312	7.86658	6.53873
PF3D7_0602200	63.6799	88.2549	88.27	89.5627	158.458	153.377	160.467	146.189	22.1292	18.429	24.1802	11.9303
PF3D7_0602300	5.88127	2.09213	3.97588	2.22696	2.35684	4.25034	5.17144	3.50101	2.65498	2.7538	4.29537	2.05689
PF3D7_0602400	10.804	7.52594	9.02303	7.32429	43.7574	48.2661	47.0258	46.548	7.88818	9.71023	9.25897	7.46342
PF3D7_0602500	14.945	20.5172	23.1053	21.5957	121.018	126.602	143.503	132.282	8.92564	7.47603	11.1688	3.78438
PF3D7_0602600	91.9317	99.2376	99.1075	91.4462	68.6598	64.0815	67.4324	64.9645	19.2668	17.4175	14.5759	15.0968
PF3D7_0602700	10.4843	9.68689	10.4167	12.3508	3.74723	3.56559	4.89837	3.85964	5.27301	6.06006	4.72979	3.24856
PF3D7_0602800	31.8039	30.0912	37.8176	44.7802	19.392	17.7719	16.2317	19.2261	5.85266	4.25679	5.7018	3.46834
PF3D7_0602900	60.9199	55.5883	47.1068	50.3076	20.446	22.2629	21.8309	21.6268	116.525	113.772	89.6921	103.742
PF3D7_0603000	91.1201	90.6583	87.3247	76.7795	36.378	39.2927	36.53	38.1943	75.8635	73.7257	64.2189	83.6782
PF3D7_0603100	2.0935	1.13424	1.4842	0.958627	2.94995	3.22873	2.42286	3.01037	6.94882	7.58777	6.66297	5.65137
PF3D7_0603200	7.28929	3.66806	4.07785	3.20834	21.4812	33.4905	27.5613	34.1427	7.18589	6.40937	10.9029	4.72079
PF3D7_0603300	40.1242	47.6383	48.3846	49.169	178.996	197.048	200.763	203.379	10.0261	9.73976	13.6542	3.93687
PF3D7_0603400	64.5162	56.1122	38.4629	41.2109	83.2036	79.0416	76.9796	71.998	17.2339	19.7808	19.0751	21.8149
PF3D7_0603500	10.5783	4.42244	6.35298	4.93761	2.78342	4.32726	1.07168	2.17312	10.8009	12.6094	10.6749	11.3338
PF3D7_0603600	5.34379	3.5221	3.60604	3.22905	3.46512	3.51917	2.83344	3.52894	1.16695	1.02069	0.922619	1.02062
PF3D7_0603700	6.78035	3.19497	4.89915	2.80878	5.30289	7.09515	6.68734	6.62352	3.76721	3.41899	4.16738	2.02875
PF3D7_0603800	5.93922	3.79053	3.49964	3.33374	3.71522	3.64561	1.51134	2.85584	37.2308	43.8768	31.212	37.9201
PF3D7_0603900	4.48721	3.17865	3.9269	3.55367	2.79248	2.87257	1.72069	3.37455	9.48398	7.46905	10.2112	4.9174
PF3D7_0604000	3.25174	1.38304	1.94699	1.96008	4.27712	5.24221	4.16514	5.29523	0.675793	0.835743	0.609564	1.13944
PF3D7_0604100	2.80697	1.87856	1.99079	2.092	5.07792	3.22753	0.589331	1.40143	102.082	125.753	95.1499	137.501
PF3D7_0604200	5.63101	2.25773	2.94518	2.60602	16.4728	26.6909	20.7712	23.0857	5.68421	5.19084	4.55197	7.90146
PF3D7_0604300	7.18062	6.37863	5.97842	5.89829	21.746	25.5834	26.2858	27.133	8.13389	9.76439	7.02235	8.35064
PF3D7_0604400	2.95706	1.56003	2.57772	2.1772	0.177751	0.628541	0.322716	1.05995	0.129783	0.30288	0.258424	0.617991
PF3D7_0604500	272.739	225.176	204.741	209.3	228.344	224.172	215.38	237.548	134.151	107.76	102.009	126.924
PF3D7_0604600	7.86659	3.39072	3.97881	3.75711	3.58479	4.17064	3.25082	3.78661	3.13952	3.60804	3.24723	3.81004
PF3D7_0604700	8.44956	3.84416	4.75108	5.45895	17.7337	28.7482	18.9053	24.7175	23.7591	25.4883	32.9287	16.3673
PF3D7_0604800	6.24757	3.11354	3.80337	3.74006	26.8286	29.0171	30.7791	31.0132	0.914674	1.11076	1.01542	0.958086
PF3D7_0604900	6.89212	5.35221	7.82751	5.33543	21.2116	27.1896	23.2268	37.1805	6.29176	4.96975	6.14362	3.45689
PF3D7_0605000	5.42887	1.71843	3.04227	2.28407	25.889	29.4254	28.8534	30.4058	8.27981	6.33904	13.8774	4.29515
PF3D7_0605100	152.341	152.196	153.019	152.367	83.5697	88.0129	97.8662	94.0817	37.3818	39.2273	30.3185	47.9104
PF3D7_0605200	5.72374	4.41474	5.52438	3.81765	17.5248	17.6264	5.83163	14.5122	57.6353	52.9763	75.3342	27.2412
PF3D7_0605300	8.50417	3.75483	6.77779	5.41014	6.05189	5.37119	1.99081	3.0818	15.9468	17.4286	19.2088	8.1693
PF3D7_0605400	5.61643	2.56698	5.3224	3.87298	12.7138	13.3473	8.18054	9.50133	21.4275	24.0434	19.9685	18.6494
PF3D7_0605500	6.03967	2.62711	4.24984	3.25986	4.29116	3.81198	0.817087	1.5603	20.1362	21.1512	16.7761	15.0492
PF3D7_0605600	8.39263	3.95127	5.4996	4.23111	0.35372	0.461354	0.322151	0.285272	0.641428	0.705483	0.518473	0.552972
PF3D7_0605700	4.7205	2.0772	3.65429	2.77394	0.669839	0.11843	0.162151	0.208039	11.9824	10.8431	8.48061	7.37469
PF3D7_0605800	17.0464	11.2098	11.8159	10.4031	30.5942	32.4752	27.8114	33.4968	16.0499	14.9971	15.1832	16.3257
PF3D7_0605900	82.7429	87.6869	92.1926	76.353	14.2853	15.3839	7.19129	7.98616	742.763	649.701	468.676	906.141
PF3D7_0606000	372.579	397.914	329.456	327.274	82.6833	76.7683	75.5846	70.5588	177.694	148.451	155.675	142.033
PF3D7_0606100	297.456	327.354	387.988	401.197	264.654	247.751	227.874	247.64	154.051	120.371	116.379	104.413
PF3D7_0606200	43.8975	55.9207	51.6341	49.3215	58.8757	56.0381	59.4695	49.7134	700.21	725.306	733.232	524.029
PF3D7_0606300	3.13787	2.3611	3.53695	2.80634	4.39752	2.37824	0.939287	0.385634	126.543	117.775	131.158	87.1088
PF3D7_0606400	13.828	14.5385	12.0323	9.45576	4.0403	3.83959	2.84246	3.19984	3.5031	5.07732	7.61786	6.52184
PF3D7_0606500	110.623	127.208	100.522	129.241	32.8875	37.4295	32.9545	35.914	12.1928	10.0429	12.9752	8.11565
PF3D7_0606600	113.47	77.8974	64.0653	56.5732	40.2317	42.199	41.3859	42.4589	13.8569	12.4729	12.0577	21.0182
PF3D7_0606700	151.111	148.271	126.299	109.611	45.0728	46.2305	47.5568	43.8826	47.2453	52.9972	39.0196	65.896
PF3D7_0606800	6.61643	5.58491	6.15215	3.63737	12.126	14.8887	9.12705	8.49841	35.9695	36.3605	31.3012	25.8114
PF3D7_0606900	75.3872	98.1929	116.791	114.081	176.394	187.378	193.989	164.883	44.5087	46.6746	51.3042	24.8537
PF3D7_0607000	413.132	338.498	366.568	366.185	457.784	404.112	420.405	455.257	75.323	61.2779	72.1301	60.2708
PF3D7_0607100	6.55115	2.83378	3.73477	4.47276	0.874473	1.52232	1.88076	1.42901	0.0491144	0.0916964	0.562331	0.23387
PF3D7_0607200	1.76951	1.63651	1.99281	2.09749	2.14582	3.08745	0.483623	1.29613	9.99478	11.07	11.4569	4.48362
PF3D7_0607300	4.52815	1.6458	2.61116	1.8827	2.48493	3.09807	1.73019	4.09596	5.30275	4.29533	4.41349	2.86285
PF3D7_0607400	38.2828	43.3756	56.7251	34.3528	11.6764	12.919	16.6556	15.8609	12.0553	17.3592	12.1117	17.0991
PF3D7_0607500	22.7308	22.0829	15.1531	16.0196	19.1595	25.5839	25.1648	23.9664	11.4598	12.2764	9.41551	6.32722
PF3D7_0607600	2.50739	1.81412	2.21759	2.09262	14.9367	15.3231	4.23529	6.6032	94.6088	95.6633	68.4209	64.5683
PF3D7_0607700	4.62245	2.548	2.8301	2.4753	4.60753	3.41654	0.474215	1.07685	43.5974	48.8786	38.495	58.918
PF3D7_0607800	3.6758	2.41599	2.61711	3.48066	17.5663	22.5351	22.2849	21.907	13.0438	11.4375	11.633	7.93658
PF3D7_0607900	7.60686	4.17576	5.09628	3.54407	17.9095	21.3819	19.924	22.5636	13.901	12.2236	13.6257	10.2426
PF3D7_0608000	36.2693	48.2304	56.0476	65.1033	102.625	109.712	108.62	110.083	20.9147	19.4298	27.006	7.62742
PF3D7_0608100	21.0045	10.0132	11.0607	12.6498	48.0026	48.2606	43.7852	48.0873	13.31	12.3921	13.7497	12.7928
PF3D7_0608200	5.19762	2.3478	2.85496	3.75889	16.4829	14.6906	13.7608	16.8432	3.69922	7.45894	9.42835	3.52294
PF3D7_0608300	7.36186	4.8907	5.66177	5.88621	48.3111	52.5146	51.7394	53.8258	5.97812	6.15603	5.24923	4.49147
PF3D7_0608310	48.6517	58.3094	69.023	73.3328	183.499	190.15	201.494	189.993	7.36846	8.26368	10.7748	4.87315
PF3D7_0608400	5.8744	3.86246	5.29791	5.20319	15.76	26.0768	22.0267	25.933	30.7215	38.5082	56.5254	23.7782
PF3D7_0608500	170.504	245.641	336.171	349.992	429.265	485.266	474.172	454.633	183.634	194.211	252.164	111.156
PF3D7_0608600	5.35838	5.50625	4.31703	5.17534	18.4481	19.8079	20.6656	20.0003	16.4417	15.6919	14.7813	9.01434
PF3D7_0608700	239.643	355.135	408.218	460.028	476.169	512.784	492.053	492.924	23.1457	24.6362	29.5489	10.6031
PF3D7_0608800	39.6986	55.7953	39.3589	20.9281	329.367	283.685	546.454	367.92	28.4651	60.0681	47.679	43.0296
PF3D7_0608900	3.43222	1.65977	2.26338	2.3477	10.4887	11.4203	10.1961	11.3582	22.578	26.5634	18.9606	20.2138
PF3D7_0609000	90.057	58.5341	55.1989	49.7806	71.8901	69.0954	62.7425	63.6186	25.3925	26.3959	27.6173	53.0612
PF3D7_0609100	97.8949	119.01	113.471	107.874	81.7443	79.6024	98.7978	89.5479	67.6549	71.3409	65.2635	63.3877
PF3D7_0609200	39.2348	55.5615	73.922	59.6645	116.391	118.207	139.705	126.242	92.3013	96.4477	67.5256	56.3954
PF3D7_0609300	3.22562	2.02368	2.46851	2.17512	4.72323	6.19482	4.96976	5.54505	2.12795	2.55713	2.55167	3.15099
PF3D7_0609400	27.7876	27.3513	29.5094	29.4962	106.146	95.6698	91.6798	96.3384	11.7694	11.2919	15.2789	9.05266
PF3D7_0609500	6.85598	4.28804	4.60424	3.89927	1.05263	0.69528	0.605787	0.577368	2.82776	2.52803	1.37518	1.12455
PF3D7_0609600	5.01404	2.5394	3.1124	3.44312	0.25292	0.241474	0.0551028	0.15082	0.609401	0.603352	0.579143	1.24363
PF3D7_0609700	138.834	100.71	85.1362	84.6469	28.4271	27.5771	23.9568	25.4871	85.6266	87.2578	65.9211	119.253
PF3D7_0609800	3.28887	3.01781	3.97808	3.28184	1.15361	0.86849	0.202688	0.58251	46.3807	59.1234	32.4211	64.4315
PF3D7_0609900	20.4045	14.2805	13.7973	11.8411	7.04775	7.9113	7.39681	8.02694	23.0239	25.3238	19.2321	20.2744
PF3D7_0610000	3.8631	1.84978	3.2748	1.45391	7.12682	8.42025	5.11433	7.13761	11.0237	10.9122	11.7854	6.13999
PF3D7_0610100	204.118	194.731	242.097	256.251	234.924	229.822	240.022	276.55	83.11	64.4981	86.3047	55.7186
PF3D7_0610200	126.683	101.574	88.3451	81.9991	154.562	139.6	120.437	167.397	23.7388	21.1672	23.7427	15.0629
PF3D7_0610400	9.98099	8.64235	7.98689	7.55867	314.071	265.176	246.244	290.397	1585.23	1465.08	2156.9	2886.4
PF3D7_0610500	119.878	166.647	199.98	208.239	201.681	192.717	186.808	197.956	18.2664	18.0135	26.9527	5.22516
PF3D7_0610600	5.81405	4.47662	4.71927	5.2208	68.1123	79.5223	71.4322	72.649	44.1346	55.3757	44.8179	44.8877
PF3D7_0610700	329.944	448.443	432.498	553.578	297.324	303.774	359.332	341.868	85.6647	72.5748	100.926	59.2609
PF3D7_0610800	345.175	412.703	498.16	552.538	359.368	398.027	406.766	387.798	111.565	92.4483	131.127	81.7619
PF3D7_0610900	170.447	153.613	146.456	146.813	116.233	106.493	101.688	103.382	68.5508	67.2509	58.9688	69.0838
PF3D7_0611000	4.67132	1.55136	2.97537	2.51307	7.73339	8.94602	1.64473	3.74688	48.7611	54.9308	49.149	21.0157
PF3D7_0611100	3.28196	1.59569	0.784713	2.12092	7.32304	4.28605	2.06308	1.97637	25.167	38.209	29.8749	28.4076
PF3D7_0611200	3.47817	2.44215	2.07907	3.75152	57.0584	72.0218	63.1908	70.5544	44.5055	42.7506	52.8069	27.1312
PF3D7_0611300	4.90542	1.98751	2.11119	3.28893	32.2325	40.1589	35.1942	44.8588	16.0799	18.522	19.0135	8.66067
PF3D7_0611400	47.5199	52.0721	77.6237	72.517	52.0335	43.6226	49.6886	51.6854	31.5619	28.2756	21.9739	18.7505
PF3D7_0611500	2.44374	2.10401	1.3877	2.22079	1.1164	1.71412	0.448048	0.689815	20.2387	19.4034	17.6831	17.5977
PF3D7_0611600	14.1611	11.6159	12.7174	8.92838	21.1301	13.1174	3.03472	6.57577	258.326	266.181	234.753	165.749
PF3D7_0611700	615.413	1312.24	1576.4	1413.69	849.075	863.938	979.58	936.573	213.771	173.907	320.914	142.53
PF3D7_0611800	19.6721	16.7186	20.2962	19.7644	71.3908	68.3987	73.0566	72.0984	69.1606	61.6011	49.383	68.027
PF3D7_0611900	5.48254	5.36404	6.77779	5.97631	70.9449	105.199	79.7629	92.7891	26.9061	25.7906	26.9838	13.6601
PF3D7_0612000	9.21111	9.06727	8.99558	8.90785	29.1971	30.0465	26.6404	28.1808	37.3064	34.6979	42.9926	23.0537
PF3D7_0612100	263.382	356.244	384.941	334.383	276.348	287.146	310.759	288.803	58.5021	59.3812	58.8608	44.1375
PF3D7_0612200	3.44125	2.00638	2.21251	2.61504	7.9387	7.13059	1.56727	3.65603	61.3725	61.6923	51.82	70.4903
PF3D7_0612300	5.74536	2.72206	4.09897	4.02351	9.89279	14.0872	10.5824	12.9544	44.9981	45.6503	47.6184	28.5515
PF3D7_0612400	3.76885	2.96919	2.72564	2.25515	8.59203	10.254	6.58095	8.85616	30.8278	30.8365	37.1332	19.2702
PF3D7_0612500	6.95991	8.05692	5.83518	10.2221	44.0749	39.6548	46.3076	39.2683	31.8	28.7075	21.0435	21.6319
PF3D7_0612600	27.6255	26.1554	28.2224	39.7442	73.999	89.4946	84.4845	90.9869	205.882	205.974	187.282	211.949
PF3D7_0612700	4.27787	4.33312	4.65957	3.19966	31.6955	18.5898	4.44866	8.1781	767.928	709.288	874.147	527.536
PF3D7_0612800	56.5005	50.6245	44.0857	32.3568	18.8452	24.8608	31.026	28.5618	5.40186	7.37447	6.31072	10.6627
PF3D7_0612900	230.66	293.505	332.631	376.72	322.187	346.649	362.825	365.793	44.0782	33.208	52.705	36.2064
PF3D7_0613000.1	3.43476	4.21157	4.32235	4.92853	79.8042	84.1972	88.0697	104.197	51.2227	61.2368	76.9701	24.352
PF3D7_0613000.2	3.11029	4.39155	4.50707	4.94881	82.9427	87.6992	91.6358	108.143	53.2131	63.6684	79.9628	25.3927
PF3D7_0613000.3	3.24335	4.50548	4.65289	4.86563	82.6182	87.3598	90.387	106.525	52.514	62.9628	79.0077	24.9659
PF3D7_0613100	63.0934	113.254	147.852	124.597	73.3008	85.3074	78.094	70.9994	285.096	278.352	278.718	141.826
PF3D7_0613200	4.7002	2.74668	3.45788	6.02375	11.1274	18.9974	7.00769	5.63753	50.6514	57.2373	98.2032	23.8339
PF3D7_0613300	6.12977	3.95614	4.23381	3.44295	9.97227	2.71191	0.641395	0.94166	434.265	435.24	345.975	395.828
PF3D7_0613400	5.46216	3.23612	4.12744	4.47474	46.7349	70.2392	38.9247	49.5386	166.58	198.013	294.245	150.94
PF3D7_0613500	5.29541	4.98711	5.33513	4.48168	24.4384	24.6216	23.8772	23.5513	9.13746	9.42809	7.30834	7.11363
PF3D7_0613600	2.52511	1.97495	2.17809	2.31303	7.95178	6.39181	3.81759	4.57144	212.739	183.442	163.523	164.198
PF3D7_0613700	13.7059	16.5167	12.7712	12.5267	62.9719	69.6628	66.907	65.0687	54.8604	60.823	42.4961	35.0403
PF3D7_0613800	5.10587	2.79925	3.07287	3.41088	9.78519	7.91942	1.04569	3.11315	76.7757	91.6255	76.9192	120.848
PF3D7_0613900	9.75263	4.66706	6.31006	5.17454	16.4158	9.83016	2.39754	4.21149	493.65	468.443	415.918	587.496
PF3D7_0614000	8.4291	4.84924	5.35643	4.37956	29.161	27.908	19.8913	23.5845	178.155	164.014	209.405	130.645
PF3D7_0614100	5.99673	3.13853	3.91552	3.58075	7.41045	6.46686	4.29543	4.82691	54.9009	56.4976	50.2733	65.2546
PF3D7_0614200	51.8324	39.8852	32.2561	32.0233	32.7953	35.7904	38.0331	33.2968	15.7084	18.7463	14.1668	19.5325
PF3D7_0614300	298.54	276.604	235.661	206.281	249.621	245.833	258.459	247.121	110.606	125.927	102.428	111.472
PF3D7_0614400	161.965	152.189	155.572	154.148	92.4692	105.565	106.461	97.8768	20.5087	23.3804	24.8455	19.9388
PF3D7_0614500	3870.85	5247.19	6482.74	6919.1	7365.98	7116.65	7204.73	7167.43	608.325	554.894	1095.09	327.457
PF3D7_0614600	2.77926	1.48931	1.67201	1.84675	2.06942	0.603706	0.563572	0.501324	50.674	50.0545	41.5004	45.3017
PF3D7_0614700	2.49711	1.86471	2.17904	1.91408	5.38178	2.80807	1.37493	1.84244	186.194	180.802	151.581	179.709
PF3D7_0614800	6.7977	4.94736	6.83238	6.2538	118.916	131.466	132.255	135.043	91.4393	79.6398	93.1758	50.9446
PF3D7_0614900	3.69925	2.27062	2.36744	2.78117	11.3792	10.2663	3.90724	6.66959	88.022	96.6587	72.6126	82.4143
PF3D7_0615000	93.6203	92.9299	143.401	160.129	96.3179	95.977	93.9191	96.3986	19.9124	14.8263	31.1533	15.2654
PF3D7_0615100	4.71147	2.65703	3.19685	1.69722	0.416394	0.701557	0.0800454	0.164317	2.01193	2.17864	2.7509	1.20438
PF3D7_0615200	5.22196	1.74344	3.27836	3.18138	1.15036	0.922692	0.0305641	0.407823	8.45047	8.34746	6.36352	5.56028
PF3D7_0615300	8.70849	4.85089	6.31286	5.00112	11.9027	17.3071	11.1835	12.3055	12.359	15.4901	13.6395	11.5406
PF3D7_0615400	89.0068	57.9112	56.2676	62.824	71.1132	60.7836	57.3387	64.2864	30.8812	29.7967	25.7934	29.1688
PF3D7_0615500	4.52966	3.06933	4.2948	3.2332	15.2627	15.0437	6.49664	10.2962	37.6272	44.1557	36.0693	27.3529
PF3D7_0615600	68.8242	59.0203	54.5937	51.6587	57.1262	53.9989	58.6387	59.9477	14.7663	16.0224	14.1389	18.3711
PF3D7_0615700	46.4976	65.5249	119.152	101.49	148.278	170.913	157.036	158.689	126.365	124.592	150.927	55.7632
PF3D7_0615800	5.76474	2.99494	3.94606	2.98556	20.7108	22.682	20.564	21.8868	22.7806	22.637	18.6631	18.148
PF3D7_0615900	7.31091	4.57425	4.8224	4.44284	31.6002	26.3745	24.0079	25.9674	10.3814	10.111	10.1757	11.8675
PF3D7_0616000	4.16295	3.92514	3.75906	5.27674	20.1041	23.8121	23.8488	20.1209	6.43754	4.41998	4.96947	4.63298
PF3D7_0616100	25.3332	27.6981	29.1277	39.5737	35.4004	42.0388	41.7633	42.6256	15.5397	15.532	20.8629	10.998
PF3D7_0616200	3.87449	2.69812	2.89496	3.51725	31.9965	33.4866	25.5264	32.0092	91.7668	89.8768	102.635	74.2897
PF3D7_0616300	54.4598	64.5204	72.2184	82.2414	127.549	125.931	121.866	123.211	28.6313	24.1116	37.9903	19.1298
PF3D7_0616400	60.011	37.0046	31.5816	32.0333	28.2842	29.4424	26.9552	23.1592	10.9177	10.2755	6.95519	8.83685
PF3D7_0616500	3.49629	1.84807	2.40218	2.19937	0.556572	0.385417	0.58103	0.734658	0.575698	0.482091	0.362443	1.41673
PF3D7_0616600	4.21014	1.82	2.9062	2.49021	10.1145	11.6822	8.78488	10.2481	18.2583	16.8882	18.6583	12.1173
PF3D7_0616700	6.10026	5.48769	5.78836	5.29819	13.2726	13.2095	13.8326	12.9821	2.40399	2.24412	2.21447	2.84269
PF3D7_0616800	8.93599	6.48363	7.95537	6.8686	50.855	51.448	54.7782	47.7283	14.0633	16.7424	14.378	10.4142
PF3D7_0616900	43.167	29.4792	32.2001	35.3754	85.2555	77.9477	76.4942	84.4339	10.1746	9.60459	10.0249	8.53501
PF3D7_0617000	61.8467	83.6259	93.8168	46.5718	115.99	115.694	173.604	103.618	11.0932	9.72436	6.08817	6.56364
PF3D7_0617100	96.4206	72.8793	61.7169	55.161	51.3056	51.2065	59.989	54.5077	58.3783	66.4523	43.6122	83.8053
PF3D7_0617200	1056.33	1091.09	1375.92	1390.91	1335.62	1112.73	1086.52	1175.53	285.582	275.419	366.234	205.19
PF3D7_0617300	4.48972	3.98922	4.99078	3.34045	13.7118	10.608	6.02418	10.3336	111.177	128.8	83.7598	81.7236
PF3D7_0617400	0.395973	0.172561	0.214674	0.265004	0.0177132	0.0234883	0.0192956	0	0.00969984	0.0135822	0.00965717	0
PF3D7_0617500	0	0	0	0	0	0	0	0	0	0	0	0
PF3D7_0617600	0	0	0	0	0	0	0	0	0	0	0	0
PF3D7_0617700	0.697515	0.538305	0.357375	0.939081	0	0	0.0695977	0	0	0	0	0
PF3D7_0617800	492.584	468.041	486.093	604.964	2475.69	2857.98	1501.83	1861.48	11306.3	10992.9	17971	30185.6
PF3D7_0617900	1724.78	2360.09	1898.86	1863.25	1680.05	1660.04	1666.78	1500.2	6640.28	6516.15	5738.09	7887.04
PF3D7_0618000	5.29204	4.39215	3.87546	2.85365	17.361	3.16608	1.46592	1.38545	858.588	893.942	651.416	746.052
PF3D7_0618100	5.11351	3.57314	2.71106	3.41228	37.4766	43.4611	37.1908	40.3882	120.386	147.446	118.116	105.841
PF3D7_0618200	276.346	371.229	491.205	496.613	595.833	555.4	588.81	587.576	83.2835	86.5821	132.355	24.1785
PF3D7_0618300	2802.51	3298.1	4154.29	4216.88	2827.76	2722.26	2913.43	2888.16	406.856	360.515	508.138	226.438
PF3D7_0618400	2.79827	1.88339	1.67266	1.48712	0.159352	0.413221	0.212163	0.257358	0.698097	0.778386	1.06185	0.422115
PF3D7_0618500	2.42322	1.13833	2.22519	1.70214	3.07365	4.55052	0.772668	1.05742	21.4555	31.0444	42.4276	22.2952
PF3D7_0618600	5.21295	3.0057	2.82839	3.11775	5.97781	5.03222	4.83135	6.55437	2.36535	4.92868	3.32216	1.3217
PF3D7_0618700	37.2223	37.3503	38.1156	38.796	102.225	120.72	104.303	111.051	31.8307	37.8557	49.7475	14.6939
PF3D7_0618800	6.12633	3.30958	3.80333	2.81084	37.1823	40.7159	35.8871	44.1737	17.1063	16.085	15.5884	10.5199
PF3D7_0618900.1	5.13604	3.68757	3.97301	5.03355	11.8988	12.8538	5.8874	9.38913	64.4106	62.6523	53.0698	44.2698
PF3D7_0618900.2	4.68234	3.34901	3.40432	4.28411	11.7454	12.3818	5.48628	8.91937	64.258	61.6196	53.6736	44.6425
PF3D7_0619000.1	74.2584	52.2937	50.774	52.9539	98.167	86.8954	82.0748	82.7833	35.0794	36.21	27.6273	33.2679
PF3D7_0619000.2	74.2171	52.2646	50.7457	52.9244	98.1124	86.8471	82.0292	82.7373	35.0599	36.1899	27.6119	33.2494
PF3D7_0619100	11.1925	12.6747	14.6436	15.5687	48.3929	57.905	62.0899	58.4746	21.1793	26.004	17.0005	13.4372
PF3D7_0619200	109.319	97.1659	95.5688	114.637	95.7315	84.7997	79.1988	82.2714	49.795	42.7196	46.4428	39.0985
PF3D7_0619300	7.97726	3.35496	4.60446	3.77519	15.1687	16.1691	14.0561	15.4003	4.84971	5.06351	4.3203	4.46709
PF3D7_0619400	97.0117	104.651	71.1637	62.4974	131.709	152.504	158.456	138.58	122.573	155.714	106.675	126.843
PF3D7_0619500	36.6128	35.2896	30.8428	31.8857	76.5398	76.107	77.5882	79.9857	8.88886	9.27073	8.96599	6.57982
PF3D7_0619600	6.52538	4.71387	5.18559	5.18433	35.4418	35.159	34.7922	39.0289	3.09038	3.48173	3.48791	2.12035
PF3D7_0619700	5.60066	2.97745	3.41016	2.65198	9.95338	9.44081	4.26412	6.17227	52.5815	56.302	47.7353	40.8533
PF3D7_0619800	34.1627	18.3369	15.8136	18.5654	37.6587	34.9395	35.6548	35.3873	15.3834	15.4871	14.274	20.5981
PF3D7_0619900	33.412	44.918	52.7891	60.8132	91.7809	92.6035	95.9806	95.1193	93.123	81.1842	105.464	50.5828
PF3D7_0620000	4.68555	3.04632	3.25671	2.44262	1.00608	1.75656	0.662141	1.35925	12.3272	9.17163	13.6442	9.90025
PF3D7_0620100	2.60953	0.937924	2.0127	1.69997	8.09602	6.95666	5.37975	5.79334	11.2609	12.5813	15.8901	5.30785
PF3D7_0620200	3.57369	1.68926	2.72615	2.50877	2.06224	1.56262	1.21238	1.64698	13.1213	13.3196	11.8143	10.0475
PF3D7_0620300	4.4782	2.95592	3.61734	3.32687	16.3484	16.8352	17.3298	14.201	154.26	165.622	105.11	171.134
PF3D7_0620400	2.97698	1.86872	2.80707	3.06948	3.04463	0.770023	0.395358	0.405795	99.7039	109.194	78.8846	150.248
PF3D7_0620500	60.4389	59.9156	49.4116	47.7377	57.9327	57.3605	56.861	61.4771	44.5352	45.6876	36.8962	55.7836
PF3D7_0620600	49.9036	51.2676	40.5327	35.4804	34.6216	30.1295	34.1114	35.213	17.9155	20.7305	18.9736	15.0529
PF3D7_0620700	5.04283	3.96944	4.72125	4.69319	9.17415	6.63275	2.80078	3.75674	172.025	189.082	187.739	135.391
PF3D7_0621000	18.3224	14.0912	11.5762	12.0836	63.2205	64.2166	59.4342	56.2319	10.0072	9.47006	10.3327	8.82719
PF3D7_0621100	6.12813	3.96508	4.40737	4.61006	10.0735	5.67111	3.52139	4.27947	223.43	219.135	172.596	199.991
PF3D7_0621200	621.769	665.122	739.655	787.549	1998.95	1722.73	1770.78	1703.9	32.1928	29.3697	53.5335	16.9018
PF3D7_0621300	221.909	224.606	215.962	237.463	359.809	350.039	379.088	360.541	23.8163	14.94	21.1918	14.3699
PF3D7_0621350	2.93535	1.9286	2.75045	2.24298	0.763006	0.890358	0.332467	0.170622	23.4818	29.799	33.8614	12.5059
PF3D7_0621400	20.3799	14.1932	12.6479	11.8381	3.8436	3.16378	4.06535	3.37024	12.6286	11.7562	10.7471	10.5036
PF3D7_0621500	21.606	19.5797	22.534	21.7517	66.2553	73.2616	70.3941	66.7371	29.7817	31.9304	30.861	21.7749
PF3D7_0621700	8.4291	7.41892	6.5386	7.74686	53.4618	58.2305	57.216	58.0665	4.64048	4.65375	4.20526	3.67464
PF3D7_0621800	543.322	870.22	1098.05	1127.32	1291.38	1150.75	1400.75	1331.07	85.6412	70.8611	99.892	64.9201
PF3D7_0621900	263.139	344.051	342.084	313.609	216.688	229.13	231.228	237.47	67.4061	75.4551	70.8751	56.2966
PF3D7_0622000	39.0877	52.9649	59.3553	61.0585	41.7759	45.0036	40.1922	41.0863	21.0498	24.2315	28.4497	12.3159
PF3D7_0622100	36.0837	22.8561	21.1363	23.0252	10.5504	8.68357	8.58953	8.63061	7.06808	6.50909	4.75169	5.43262
PF3D7_0622200	141.819	126.799	106.338	118.707	109.174	111.764	108.81	104.603	12.5194	10.566	11.2824	10.9758
PF3D7_0622300	11.133	9.24353	10.5939	10.268	4.45824	6.06335	6.14327	5.97883	1.48846	1.68815	1.62041	1.05984
PF3D7_0622400	7.26611	5.88797	6.84708	5.7832	48.6715	66.6332	55.5271	76.573	19.9896	23.1992	43.6581	10.5353
PF3D7_0622500	13.2582	15.9202	13.8196	17.1246	44.2274	49.8919	54.3931	53.3757	17.7037	17.8226	23.767	11.2982
PF3D7_0622600	6.16013	1.6177	1.77291	2.64932	5.26632	3.95721	3.34645	4.78419	25.4741	30.1737	61.4911	20.2713
PF3D7_0622700	17.5514	15.9652	16.1166	19.4714	23.5715	26.2423	31.726	28.3108	5.0476	4.08745	4.17774	3.7232
PF3D7_0622800	226.914	216.647	145.752	136.363	224.179	212.314	219.256	203.441	18.9475	20.9448	21.8431	17.7565
PF3D7_0622900	227.984	165.701	101.828	108.237	64.1144	54.9541	52.0708	55.5252	136.036	119.764	101.977	176.588
PF3D7_0623000	6.80858	5.52145	3.92	4.32318	18.6606	21.5855	20.0212	20.5947	10.3396	9.24127	12.3091	10.8346
PF3D7_0623100	223.939	245.921	237.482	271.268	239.189	264.775	281.887	280.454	41.267	35.1608	39.7336	28.2324
PF3D7_0623200	65.4232	62.0045	86.3994	83.1519	157.177	162.079	185.597	186.066	12.927	10.7265	14.7354	7.26424
PF3D7_0623300	3.90844	2.63928	2.33626	3.38273	28.1031	39.7341	20.2791	29.0702	55.9213	59.8429	103.446	26.5382
PF3D7_0623400	1.75201	1.2005	1.87891	1.3008	0.322138	0.814901	0.0269935	0.332474	1.49265	1.6214	2.43178	1.29229
PF3D7_0623500	13.2989	16.943	18.6145	18.9751	10.8441	9.69178	12.4619	13.1018	8.22225	7.75667	8.14277	5.32683
PF3D7_0623600	85.2474	93.4566	85.8191	109.685	100.738	99.9977	119.077	103.298	23.8722	20.542	17.8348	14.6485
PF3D7_0623700	8.54671	6.12475	5.28254	5.77288	23.7931	21.7603	21.1369	27.5199	4.83811	5.04042	4.6644	5.04082
PF3D7_0623800	273.456	164.946	140.23	125.988	41.5191	33.3878	32.5796	41.3978	144.429	117.547	107.158	200.93
PF3D7_0623900	8.81428	7.11158	5.61083	5.58667	20.2941	23.7475	23.3863	26.6298	10.3696	11.0682	14.5656	8.63966
PF3D7_0624000	317.294	401.774	461.385	309.048	265.209	283.732	344.352	296.216	123.468	144.692	114.404	113.691
PF3D7_0624100	2.86793	2.41399	3.47688	1.67226	3.69066	6.22302	3.38556	5.21241	19.104	17.3966	17.495	7.35154
PF3D7_0624200	5.25574	3.85392	4.54858	3.093	39.6632	50.5303	44.2198	48.2998	39.8393	35.6681	45.8521	26.0609
PF3D7_0624300	3.73508	1.38121	3.47299	2.45445	1.36849	1.39124	1.67708	2.48641	1.06164	1.574	1.18132	0.764657
PF3D7_0624400	9.522	7.53228	9.2369	7.30722	85.4568	80.3106	69.9084	73.7825	40.5589	45.0131	46.2959	27.1873
PF3D7_0624500	4.1659	3.84738	2.78312	2.4744	31.2282	30.2524	25.2887	21.8719	169.071	179.273	276.262	90.4278
PF3D7_0624600	247.013	182.409	133.989	125.66	138.078	123.503	119.058	125.58	120.477	123.54	99.0973	171.316
PF3D7_0624700	2.26773	2.07182	1.54158	1.57145	2.82251	4.76348	0.698784	1.38665	13.6295	13.7725	20.5176	7.45541
PF3D7_0624800	4.65797	2.30545	2.93194	2.51201	0.169693	0.234018	0.0554555	0.132812	1.95141	1.87369	1.79481	1.4918
PF3D7_0624900	4.99447	2.83002	3.99042	3.19564	2.16396	3.25418	1.39882	2.49927	3.35966	2.8688	3.05966	2.48028
PF3D7_0625000.1	3.28315	2.18319	1.91755	1.9739	2.69966	1.68763	0.341345	0.48511	175.712	173.81	135.541	118.45
PF3D7_0625000.2	3.19842	2.24847	1.85478	1.90401	2.66293	1.68033	0.325091	0.487677	170.563	168.068	130.989	114.109
PF3D7_0625100	3.96986	1.3683	2.53776	2.72803	0.689376	0.871944	0	0.0296456	2.87485	2.71077	2.80438	2.80502
PF3D7_0625200	4.22812	2.6333	2.93719	2.91351	15.2767	16.6432	8.29079	13.8858	81.2186	72.3622	74.5399	32.0971
PF3D7_0625300	3.79281	2.31126	3.15666	2.61225	21.1822	22.5719	14.8713	19.3753	20.6267	20.6657	16.8465	15.2342
PF3D7_0625400	316.563	320.084	225.072	168.694	96.3252	98.3159	111.252	90.6165	342.279	381.661	289.448	363.773
PF3D7_0625500	117.288	165.796	146.926	163.234	45.1217	43.1728	39.8894	36.101	57.5623	57.0706	62.1333	36.2345
PF3D7_0625600	44.9122	42.311	28.1603	15.6804	3.25557	2.5813	5.26476	3.03961	3.45526	6.3137	4.13539	7.42637
PF3D7_0625700	27.8469	32.0427	45.0092	42.7397	117.521	110.918	116.583	116.786	42.2384	46.9867	77.6805	20.5917
PF3D7_0625800	20.2712	23.0171	26.5304	27.3955	26.6712	23.4641	24.2564	23.9009	5.871	7.63907	6.63653	3.48991
PF3D7_0625900	4.38398	2.04951	2.49956	3.67755	0.616238	0.75694	0.883274	1.92198	0.745953	0.596868	1.09633	0.531597
PF3D7_0626000	79.829	78.4247	79.8666	71.1433	82.2433	78.0434	88.6209	79.7521	7.01442	7.62483	6.05286	8.67717
PF3D7_0626100	9.01719	9.5118	10.1277	9.65597	27.2326	26.1056	28.0707	27.5766	12.039	13.4127	16.112	6.21417
PF3D7_0626200	56.3476	83.6004	90.9293	102.977	56.522	62.9137	67.3616	63.3666	8.76018	7.45301	6.70684	5.31793
PF3D7_0626300	3.37336	1.55529	1.9747	1.80882	0.335626	0.427249	0.170617	0.200139	1.22527	1.6928	2.92771	1.13354
PF3D7_0626400	3.7265	2.44581	2.36388	1.891	2.17602	2.11439	0.268911	1.02226	31.5222	38.8482	25.6412	32.7774
PF3D7_0626500	3.95497	2.3565	2.53095	2.98338	0.369189	0.486589	0.304674	0.175122	3.24696	2.75653	2.46416	2.05038
PF3D7_0626600	48.3392	68.7786	76.5708	79.164	23.3182	23.5036	26.2717	26.6404	8.19454	8.83787	11.0892	3.35541
PF3D7_0626700	283.283	397.232	479.649	484.827	205.349	222.182	225.056	236.211	49.9811	44.9712	61.8838	26.3947
PF3D7_0626800	1872.44	2409.47	2506.37	2763.67	1840.17	2317.75	2041.87	2133.12	239.866	255.639	337.606	161.116
PF3D7_0626900	13.0082	12.9965	12.9004	10.3288	19.5909	27.72	21.5268	27.9448	10.6502	12.7617	15.1299	7.28714
PF3D7_0627000	6.75552	4.42768	6.76974	4.31349	1.52876	2.43262	1.56125	2.02979	0.837157	1.26991	1.77113	0.427106
PF3D7_0627100	222.344	182.271	144.23	126.318	111.605	111.465	114.325	118.416	246.951	233.06	199.323	337.516
PF3D7_0627200	12.6815	6.86146	10.7349	11.5325	8.0301	14.9476	3.38344	8.55488	26.5498	21.0666	43.8624	12.4166
PF3D7_0627300	300.165	398.465	419.577	411.196	312.164	312.8	304.902	287.971	341.084	363.075	386.536	323.89
PF3D7_0627400	14.6653	12.0335	13.8627	14.8656	42.4232	50.861	54.193	50.9782	9.16072	10.6195	13.5316	5.45771
PF3D7_0627500	661.179	1070.01	1336.5	1335.47	713.323	825.638	740.744	759.926	106.619	105.806	213.273	42.6679
PF3D7_0627600	7.11895	5.28799	6.1744	7.52657	7.16898	9.85521	7.04893	7.53524	1.41151	0.988231	1.99084	0.400074
PF3D7_0627700	307.576	290.824	276.077	226.363	67.8198	74.6204	83.0765	75.6634	52.1789	54.3194	52.0905	71.2783
PF3D7_0627800	90.3848	79.6438	74.5814	44.0818	55.4413	49.1522	72.6534	59.315	53.6783	53.2811	45.4931	63.8767
PF3D7_0627900	111.18	128.453	134.812	154.438	149.643	177.009	163.605	159.964	57.2822	51.4676	44.9905	34.3659
PF3D7_0628000	26.1742	21.2483	25.1541	27.1331	67.5967	78.8855	85.122	86.3471	13.7517	13.772	12.7608	8.35556
PF3D7_0628100	8.01972	4.15068	4.4606	4.65502	1.94941	0.614599	0.181923	0.266257	62.7825	77.2138	68.6584	192.34
PF3D7_0628200	137.184	77.9525	61.0553	62.5985	62.4785	53.7648	50.9274	57.9175	32.1252	34.9922	35.5514	51.9393
PF3D7_0628300.1	66.1362	60.7217	41.3656	29.0301	138.552	129.959	97.0825	118.613	3581.38	4033.13	3339.3	3825.92
PF3D7_0628400	8.07594	6.70189	6.82423	6.71364	1.31013	1.32363	0.713582	0.383649	3.48467	3.02969	2.68704	3.06762
PF3D7_0628500	8.45317	6.09583	5.28159	4.5312	29.6092	34.7109	38.0491	37.6322	4.98333	6.32799	7.73396	5.48366
PF3D7_0628600	63.7074	77.2049	53.3475	52.3279	71.8501	78.8145	85.9309	77.3244	16.2196	18.1467	18.0358	9.1706
PF3D7_0628700	38.423	33.7041	38.3782	47.837	41.2037	43.5923	38.7657	42.4955	10.5228	9.53966	10.8795	4.70784
PF3D7_0628800	3.60919	2.28962	2.52317	3.10211	31.385	36.1991	33.613	36.2865	6.14322	6.45919	6.64007	4.70687
PF3D7_0628900	3.43125	1.81906	2.43016	2.12974	19.6755	22.9618	22.8583	24.9574	3.04274	2.79531	2.26801	2.06982
PF3D7_0629000	5.36263	3.21324	3.74727	3.2413	43.2949	57.6801	66.5102	56.9358	5.96689	5.19874	3.6436	5.84491
PF3D7_0629100	31.7907	28.3942	23.8327	23.9248	52.5194	56.3558	61.0621	63.5645	19.2546	17.8113	17.3293	16.9893
PF3D7_0629200	135.02	133.979	157.506	179.881	329.169	316.177	319.639	329.728	64.0532	65.2009	75.3663	44.5468
PF3D7_0629300	2.46329	2.15898	1.89203	1.92024	2.8233	2.04443	0.37441	0.713691	137.195	146.834	149.481	111.974
PF3D7_0629400	3.37458	2.54575	2.48134	2.38094	67.763	79.7214	83.6093	79.4396	9.48876	10.4266	9.56549	7.18314
PF3D7_0629500	127.66	133.817	128.465	90.7845	284.399	321.494	368.238	348.07	271.234	258.126	244.092	266.332
PF3D7_0629600	353.301	517.678	581.074	467.063	462.902	383.958	468.661	428.721	264.254	229.707	215.099	121.5
PF3D7_0629700	73.9655	35.5966	29.2942	31.159	34.4712	30.7142	23.0911	29.5613	23.7883	26.0385	28.4608	51.1618
PF3D7_0629800	78.8605	68.0865	77.8624	69.7552	40.3208	45.352	40.7839	42.2909	27.5484	27.2133	25.2781	22.4457
PF3D7_0629900	177.41	178.48	155.994	92.2261	34.6864	32.8293	48.8817	42.3148	43.5672	47.0307	34.834	48.8017
PF3D7_0630000	8.04489	5.32654	6.28664	3.92294	0.188715	0.200194	0.205573	0	0.454701	0.347288	0.205773	0.506143
PF3D7_0630100	6.78233	7.24885	5.75549	4.36853	9.41694	10.222	11.5191	10.1092	56.5702	58.5015	43.7676	70.0876
PF3D7_0630200	5.67586	3.86016	3.10192	4.58492	1.16976	1.15818	0.509701	0.610351	8.11381	6.69721	2.89112	9.64443
PF3D7_0630300	5.52507	2.77325	3.17793	3.17809	5.78431	7.73015	4.38609	6.14932	7.70509	8.6618	6.70485	7.60801
PF3D7_0630400	3.02546	1.66115	2.60283	2.56957	2.06677	1.44242	0.266613	0.608115	50.7213	64.0021	42.2548	71.0726
PF3D7_0630500	95.0035	116.399	145.728	144.864	295.198	285.894	308.649	283.861	30.2842	25.9235	32.7003	16.0246
PF3D7_0630600	12.5354	10.418	13.1973	12.3601	18.9227	19.5689	20.1071	19.9031	27.3636	31.2087	27.0085	27.5538
PF3D7_0630700	7.23987	4.95682	5.12902	5.29665	13.2653	14.5167	14.6083	12.7593	23.5489	25.8718	19.28	24.0646
PF3D7_0630800	5.68248	3.27686	3.90115	4.4312	1.48806	1.60727	0.70734	0.877268	10.2229	8.87917	11.181	6.57111
PF3D7_0630900	166.638	221.188	264.649	241.6	273.953	268.395	272.192	255.72	50.9772	36.69	37.4596	23.7831
PF3D7_0631000	1.19528	2.34332	1.47504	3.23143	2.96665	1.80958	2.66613	2.77798	6.86374	8.15128	10.8366	5.74651
PF3D7_0631100	0.850077	0.239183	0.649279	0.333806	1.74871	2.26463	1.97914	2.05678	0.124364	0.116093	0.14858	0
PF3D7_0631200	0.727551	0.260099	0.486055	0.496961	0	0.0218323	0	0.0690325	0	0	0	0
PF3D7_0631300	0	0	0	0	0	0	0	0	0	0	0	0
PF3D7_0631400	0.142596	0.0962916	0.113648	0.0959898	3.10859	3.24918	5.77661	5.26465	0	0.0467375	0.0996937	0
PF3D7_0631500	0.0477376	0	0	0.192811	0	0	0	0	0	0	0	0
PF3D7_0631600	0	0.0360317	0	0.0359188	0	0	0	0	0	0.104933	0	0
PF3D7_0631700	0	0	0	0	0	0	0	0	0	0	0	0
PF3D7_0631800	0	0	0.0768699	0.129852	0	0	0.134731	0.207433	0	0	0	0
PF3D7_0631900	1.08823	0.845085	1.08414	1.17209	3.27942	3.70095	3.11633	1.67732	0.114627	0	0.114123	0
PF3D7_0632000	0.0891702	0.150537	0.106603	0.060026	0.77185	0.636843	0.0311408	0.383555	0	0	0	0
PF3D7_0632100	0.102105	0.0344748	0	0	0	0	0	0	0	0	0	0
PF3D7_0632200	0.058346	0.0295498	0	0.0294572	0	0	0.0611282	0.031371	0	0	0	0
PF3D7_0632300	0.36758	0.248218	0.622539	0.21651	0.117842	0.343777	0.385108	0.164698	0	0.0602394	0	0
PF3D7_0632400	0	0	0	0	0	0	0	0	0	0	0	0
PF3D7_0632500	0.184022	0.0903753	0.106665	0.0900921	0.222574	0.216199	0.146058	0.230868	0.977997	0.871834	0.967848	0.475486
PF3D7_0632600	0.0630136	0.0319138	0	0.0954413	0	0	0	0	0	0	0	0
PF3D7_0632700	0	0	0	0.118141	0.365717	0.119373	0.153226	0.188725	0	0	0	0
PF3D7_0632800	0.0443263	0.0299325	0.0588798	0.0298387	0.118421	0.110549	0.129	0.095332	0.363148	0.411641	0.387376	0.218799
PF3D7_0700100	0.40985	0.283275	0.247869	0.27265	0.537941	0.516547	0.368774	0.482211	1.90461	1.64045	1.2591	1.05721
PF3D7_0700200	0.272281	0.137899	0.0813777	0	0	0	0	0	0	0	0	0
PF3D7_0700300	0.0347867	0.035236	0.0831746	0.0351256	0	0	0	0	0	0	0	0
PF3D7_0700400	0.256451	0.037109	0.0437979	0.258949	0.563763	1.15873	0.422211	0.196981	0	0	0	0
PF3D7_0700500	0.0308028	0	0.0736491	0	0	0.0314271	0.0322716	0	0	0	0	0
PF3D7_0700600	0	0	0	0	0	0	0	0	0	0	0	0
PF3D7_0700700	0	0	0	0	0	0	0	0	0	0	0	0
PF3D7_0700800	0	0	0	0	0	0	0	0	0	0	0	0
PF3D7_0700900	0.754009	0.44552	0.638502	0.475847	0	0	0	0	0	0	0	0.0450225
PF3D7_0701000	0.0641127	0	0	0	0	0	0	0	0.112554	0.126083	0.0224118	0.0612516
PF3D7_0701100	0.0668327	0.101544	0.119847	0.0674837	0	0.0340936	0.0350098	0.0718681	0	0	0	0
PF3D7_0701200	0	0	0	0.072304	0	0	0	0.0385008	0	0	0	0
PF3D7_0701300	0	0	0	0	0	0	0	0	0	0	0	0
PF3D7_0701400	0	0.506076	0.255984	1.18916	0.205938	0.254874	0.336502	0.191881	0.338317	0.350909	1.64672	0.306853
PF3D7_0701500	0	0	0	0	0	0	0	0	0	0	0	0
PF3D7_0701600	1.40179	2.46115	3.51924	6.79413	203.847	185.926	287.362	226.965	1.18124	0.827016	2.5971	0.736577
PF3D7_0701700	0.38966	0	0.372669	0	0	0	0	0	0	0	0	0
PF3D7_0701800	1.79361	1.61491	1.58834	1.77755	1.53337	1.52497	1.70514	1.10725	0.139946	0.1633	0.0348327	0
PF3D7_0701900	85.2251	52.1683	55.465	19.2927	5.53919	5.64293	1.00567	0.761877	156.431	116.982	31.997	42.414
PF3D7_0702000	438.585	550.454	825.503	297.2	39.4484	37.2743	10.567	9.49624	463.3	296.642	134.12	73.5542
PF3D7_0702100	28.8156	29.2211	27.5434	27.3068	3.92982	3.49916	1.32381	1.25288	248.645	182.396	238.276	178.018
PF3D7_0702200	56.3045	93.6688	107.358	96.7288	24.9298	17.0484	23.4598	16.9085	176.83	196.528	178.256	182.384
PF3D7_0702300	212.745	140.909	192.053	195.318	11.1405	10.6269	10.0387	9.06807	22.0793	13.0846	16.4624	22.6553
PF3D7_0702400	3693.11	5476.64	3277.3	2491.59	1765.44	1623.21	2191.85	1629.27	127.865	134.052	112.194	90.1021
PF3D7_0702500	470.183	542.836	498.158	289.768	217.21	201.896	305.979	221.525	14.3137	11.4407	9.01482	11.0745
PF3D7_0702600	8.39585	4.6964	5.24331	4.93475	1.32572	1.27851	0.39386	0.539011	35.2427	32.7757	41.9212	37.1728
PF3D7_0702900	110.274	159.48	210.198	221.253	169.202	196.578	178.968	171.505	45.6018	42.4688	56.3232	18.4367
PF3D7_0703000	6.33297	4.82774	3.93208	3.58681	6.55097	6.21117	6.69135	6.35998	2.7905	3.22823	3.12943	3.68506
PF3D7_0703100	24.1871	29.9302	39.0397	33.8966	30.6455	31.5149	40.2129	33.4127	4.55638	4.91234	4.47245	2.70658
PF3D7_0703200	6.54773	5.17538	5.20141	4.77619	26.5386	28.0287	18.1058	23.2625	37.9522	41.4655	33.5452	29.0523
PF3D7_0703300	5.70123	2.73547	4.57376	3.48436	6.56549	6.35254	6.60184	8.1475	1.58035	2.28664	1.80941	0.645017
PF3D7_0703400	41.3964	29.8905	27.9882	31.2887	46.2598	47.0865	47.2261	44.8909	4.69716	4.97911	5.77519	3.48396
PF3D7_0703500	235.794	216.306	201.422	159.688	178.269	166.518	195.285	169.604	31.7559	35.0232	27.9508	51.9229
PF3D7_0703600	10.692	9.08875	12.8323	10.1187	33.5514	24.0418	11.2018	16.6376	576.317	521.582	601.616	273.577
PF3D7_0703700	373.343	413.462	381.627	403.659	415.068	548.008	559.731	535.518	197.325	194.222	213.388	224.97
PF3D7_0703800	12.7768	6.09647	8.93817	5.62524	2.24334	1.7211	1.28733	1.33251	1.7001	1.34131	1.48514	1.925
PF3D7_0703900	85.5173	51.0932	45.8735	43.3234	61.2284	53.9289	54.3842	57.5774	6.62185	6.25362	7.52659	10.2996
PF3D7_0704000	35.0286	25.7019	19.6881	19.7525	22.4899	20.8566	22.5693	23.2921	3.19792	3.46289	3.28645	4.36526
PF3D7_0704100	7.84307	4.67501	5.03997	4.08798	8.25226	6.41869	1.892	2.96456	92.2523	93.9116	68.3018	110.976
PF3D7_0704200	27.9748	21.0112	23.3742	19.2948	36.7294	30.351	36.0337	33.7871	3.04495	2.96051	2.78942	3.16323
PF3D7_0704300	7.34366	4.34616	4.32562	4.29649	21.9556	20.2067	7.88088	12.6262	124.28	120.427	97.6832	111.269
PF3D7_0704400	8.0933	5.94398	6.96322	6.20069	26.0162	26.675	22.5465	23.3412	89.6156	91.0455	65.0859	52.395
PF3D7_0704500	4.31746	2.15876	2.69581	2.86701	6.34099	6.15853	2.65782	3.43771	50.1917	63.9499	44.4915	72.4038
PF3D7_0704600	196.049	142.262	129.75	116.132	130.257	113.997	109.851	129.929	80.9181	86.5109	69.9718	95.2274
PF3D7_0704700	23.2004	17.3475	19.7058	21.3376	39.6092	38.3691	34.8842	37.0105	23.5089	25.2681	20.0001	22.0272
PF3D7_0704800	3.65314	2.08251	2.60007	3.24265	3.39908	2.87773	1.98488	2.04641	92.0654	108.372	62.4463	136.236
PF3D7_0704900	6.20845	4.49189	3.53436	7.40331	39.7788	42.5603	46.3368	48.1642	15.8507	17.3257	14.2928	13.5151
PF3D7_0705000	169.271	198.048	182.849	168.618	142.925	123.528	122.917	134.328	22.3317	20.802	22.8622	14.1627
PF3D7_0705100	9.12266	4.36639	5.06021	4.21773	4.21018	3.19343	0.606836	1.56912	40.3729	49.5058	39.401	57.2896
PF3D7_0705200	7.89109	3.62855	4.61798	3.58086	11.2838	11.4197	10.8448	11.5024	2.04579	2.13608	1.47856	2.11324
PF3D7_0705300	9.66565	4.54366	7.24596	4.55638	13.5333	15.7186	9.98669	11.5711	44.7325	53.3491	40.8956	44.4624
PF3D7_0705400	4.4673	2.47312	3.86514	4.07735	24.4501	29.1401	15.4465	22.3316	107.069	112.27	104.516	73.4393
PF3D7_0705500	149.287	79.5299	60.5864	66.5676	33.3771	28.4849	24.4198	28.5609	93.5681	98.5624	85.5442	146.762
PF3D7_0705600	27.1548	16.4146	16.8251	12.776	25.0214	26.1859	23.8508	28.0809	2.98334	2.51698	2.12304	3.80776
PF3D7_0705700	4128.25	5899.29	7587.76	8163.04	7114.17	7439.29	6916.39	6555.24	1192.39	1002.1	2242.24	375.535
PF3D7_0705800	4.60422	4.31823	5.70818	4.93605	6.34161	8.58315	8.93291	9.77999	1.85609	3.35353	3.21898	1.54771
PF3D7_0705900	60.8157	75.9816	77.2834	84.6113	174.202	203.19	158.978	180.075	190.092	164.205	194.657	92.5464
PF3D7_0706000	351.03	403.53	366.353	390.778	289.478	283.303	290.897	282.236	103.737	92.7305	107.061	95.9995
PF3D7_0706100	6.68851	5.3586	4.57534	4.93425	22.5425	25.0682	22.2532	21.8099	26.731	38.206	24.0662	38.5984
PF3D7_0706200	3.95855	5.0121	6.08454	6.8522	72.065	88.2762	81.0207	88.1767	23.9757	28.7759	40.6239	14.5873
PF3D7_0706300	7.3207	6.66435	5.09602	6.92417	33.5107	16.8291	5.92224	9.36702	1452.04	1284.59	2391.22	664.785
PF3D7_0706400	2716.41	3706.1	3899.81	3854.32	4113.22	3675.65	3935.3	3960.14	503.341	524.083	818.466	298.216
PF3D7_0706500	242.034	211.428	172.849	136.684	161.963	153.393	164.385	155.651	53.995	51.2935	47.2876	75.7929
PF3D7_0706600	3.46436	2.4712	2.09998	3.30103	27.5	33.4706	31.6436	33.6333	1.06219	0.703682	0.88695	0.582703
PF3D7_0706700	2.70007	1.31635	1.7648	2.07663	5.0602	4.95605	5.55189	5.45425	0.146191	0.136469	0.0793899	0
PF3D7_0707200	2.89922	1.75676	1.68968	1.68852	8.62903	9.19615	6.00442	7.68281	37.6933	44.64	35.8281	62.5588
PF3D7_0707300	13.4964	11.1957	7.58568	8.3059	91.884	26.4957	6.51377	10.7302	3564.33	3782.83	3547.49	3719
PF3D7_0707400	47.9791	58.1874	62.7789	63.824	275.814	268.208	302.037	280.097	35.7038	33.95	35.3204	25.9891
PF3D7_0707500	61.7589	44.5608	38.7184	42.3707	35.6174	34.4128	36.953	30.941	275.648	218.378	191.406	311.077
PF3D7_0707600	70.1252	75.4533	98.3627	99.5771	73.8942	70.7658	69.0836	54.2575	71.3053	59.9247	69.6228	59.4706
PF3D7_0707700	90.9702	99.5531	81.4973	69.2743	59.9194	61.2132	68.9831	57.4792	122.627	138.661	98.863	168.756
PF3D7_0707800	4.19115	2.5283	3.0397	2.52979	28.9509	30.6169	21.8477	25.97	15.5692	17.2995	16.409	14.6951
PF3D7_0707900	233.017	282.682	343.27	397.77	302.347	319.698	293.274	297.824	100.296	87.704	120.582	67.9525
PF3D7_0708000	6.90322	5.51422	5.46139	3.33148	27.9119	29.1436	28.6105	28.3424	3.47531	3.23172	3.69956	3.65522
PF3D7_0708100	255.52	346.265	464.613	406.898	357.415	426.087	346.597	431.471	77.4923	68.3115	98.4632	47.8603
PF3D7_0708200	5.70422	3.56733	3.86523	2.63505	0.688543	0.966045	0.665369	0.980944	0.851402	0.738012	0.605469	0.661902
PF3D7_0708300	55.4246	75.2263	94.2311	79.6866	49.1555	67.7988	57.314	65.5812	9.19144	7.49588	9.00017	4.1225
PF3D7_0708400	2328.55	2381.22	2307.3	2720.81	6540.89	6270.17	6140.73	6839.27	1015.77	854.177	1245.72	884.158
PF3D7_0708500	56.9245	45.8905	41.0079	49.8323	92.2343	80.5184	80.1007	87.2549	12.0736	10.6887	14.6551	9.27751
PF3D7_0708600	3.00747	1.72183	3.02223	1.80446	3.18593	2.66819	3.19654	3.37468	3.94837	4.58582	3.01682	2.8108
PF3D7_0708700	11.4126	11.4137	10.0745	7.68254	39.9685	44.807	31.0777	33.4516	162.973	172.637	172.255	101.235
PF3D7_0708800	557.022	715.086	677.787	792.063	960.516	886.014	882.011	922.582	106.321	83.9906	106.422	74.44
PF3D7_0708900	119.255	107.378	112.845	106.621	14.3078	16.7348	13.5878	12.8651	13.4419	9.92246	15.1284	6.36092
PF3D7_0709000	64.348	65.0741	58.6264	34.3214	32.2166	29.9141	56.8147	42.1037	16.5624	14.3384	8.73457	19.5584
PF3D7_0709100	4.3262	2.00324	3.34593	2.62992	12.4824	15.1783	8.84298	11.7918	16.7677	20.7486	21.0364	15.7523
PF3D7_0709200	22.9838	16.857	15.1631	14.3978	15.6562	16.6497	12.3996	18.1131	15.2321	13.1468	18.4269	7.5252
PF3D7_0709300	34.5363	21.8691	16.6359	16.2046	22.9209	20.1857	22.1119	23.1127	3.02515	3.59848	3.42274	4.03466
PF3D7_0709400	5.84056	2.47444	3.78425	3.29181	15.4537	17.789	9.31828	12.0617	21.1653	24.748	20.4498	21.8923
PF3D7_0709500	4.45961	2.05328	3.10192	5.23991	40.6295	54.5999	41.7955	44.4684	36.0424	38.9873	31.5472	25.0987
PF3D7_0709600	83.4155	67.6368	62.1558	78.4442	84.7821	80.6427	79.6144	81.7471	9.04548	7.13189	10.1451	8.57755
PF3D7_0709700	40.7625	31.9657	28.2599	23.5974	28.6845	32.7465	22.1359	24.7127	108.632	133.173	135.859	97.5584
PF3D7_0709800	54.9673	65.9879	77.6794	107.579	72.4457	67.1591	68.9639	82.4604	147.964	142.628	240.007	88.4963
PF3D7_0709900	4.10843	2.05416	3.05193	2.74155	0.357963	0.447893	0.149977	0.138543	7.18747	6.60157	5.56455	7.38518
PF3D7_0710000	15.2183	8.23381	8.14065	7.64582	8.11012	7.3055	2.70447	4.64097	25.7298	27.632	22.2796	27.7518
PF3D7_0710100	99.63	86.6147	126.243	134.925	82.7482	85.7758	86.7748	88.6275	52.371	46.7903	54.9815	33.6671
PF3D7_0710200	12.8533	7.63201	7.77133	6.90428	36.4481	36.5586	28.1468	35.0248	29.4798	28.2047	27.4115	32.1704
PF3D7_0710300	26.7576	28.0341	24.2338	19.9226	96.6478	96.2944	118.081	102.365	6.32023	9.19537	8.95679	3.25354
PF3D7_0710400	19.7047	16.6937	18.298	21.5091	71.053	68.2431	77.4634	66.3543	8.6958	10.695	10.9325	6.60614
PF3D7_0710500	5.81522	4.53774	6.33411	7.78567	115.959	158.435	135.525	146.144	14.1565	13.8927	14.4556	4.93841
PF3D7_0710600	663.25	1000.25	1243.5	1323.57	1101.46	1900.88	1468.41	1520.45	168.772	130.692	233.51	106.434
PF3D7_0710700	223.332	222.954	229.857	294.907	263.307	279.546	252.112	277.436	29.4414	24.1554	45.2274	19.4016
PF3D7_0710800	66.9541	49.4494	49.7954	67.5178	87.7158	87.7092	79.8306	86.216	24.1554	24.4473	30.5523	17.5635
PF3D7_0710900	59.0517	53.5035	71.8154	93.0314	83.7327	86.9694	86.1004	91.8125	15.0131	16.2375	24.3143	9.91633
PF3D7_0711000	12.2825	8.09131	7.77057	7.59521	51.5114	60.0047	57.4843	56.1001	9.44354	12.1919	10.5961	14.4025
PF3D7_0711100	264.148	330.402	210.654	105.594	12.6111	19.4291	23.8831	17.887	144.804	142.281	108.21	143.687
PF3D7_0711200	26.7808	24.5602	29.5403	25.3843	8.34901	9.94709	8.4716	9.65481	7.69342	7.24678	5.83422	9.9301
PF3D7_0711300	78.2026	129.291	158.308	157.465	232.709	287.835	279.492	262.265	79.2762	89.2748	109.862	63.08
PF3D7_0711400	7.13982	6.48126	6.67297	6.33875	75.8699	83.0004	64.1529	65.5701	14.9138	14.7847	18.6713	8.15075
PF3D7_0711500	73.5586	97.7724	101.562	92.3269	202.064	212.771	220.148	197.632	26.9231	29.1772	34.3409	17.5231
PF3D7_0711700	0.0398101	0.0151216	0.0237964	0.00502474	0.02393	0.0558483	0	0	0.0629001	0.117434	0.0678421	0.0641815
PF3D7_0711900	1.1397	0.530411	0.626017	0.497645	0.266626	0.125708	0.0645432	0.0331236	0.0973371	0.333168	0.193818	0
PF3D7_0712000	0.159887	0.0490766	0.0984684	0.132091	0.0931967	0.123582	0.0862939	0.0781519	0.341934	0.323959	0.228647	0.236072
PF3D7_0712200	0	0	0	0	0	0	0	0	0	0	0	0
PF3D7_0712300	0.126416	0.0689495	0.0639396	0.0981906	0.215109	0.307564	0.142632	0.224826	0.599215	0.468529	0.433413	0.257808
PF3D7_0712400	0.0961225	0.119001	0.10853	0.0593138	0.200303	0.212486	0.145464	0.11485	0.939369	0.771881	0.627225	0.535692
PF3D7_0712500	1.94943	1.67989	1.42615	1.73339	0.0559672	0.564029	0.121934	0.281594	0	0.171659	0.0610262	0.0833927
PF3D7_0712600	0.0597151	0.0504053	0.0237964	0.0452226	0.00957201	0.0203085	0.0104271	0.0160536	0.0209667	0.0342517	0.0156559	0.049919
PF3D7_0712800	0.241224	0.174528	0.182446	0.248545	2.21585	2.15475	1.08311	1.57228	13.6379	12.9681	11.0275	7.1607
PF3D7_0712900	0.181024	0.142615	0.168322	0.137091	0.14025	0.215475	0.121169	0.108146	0.656785	0.622996	0.685536	0.453983
PF3D7_0713000	2.79657	1.48073	1.36771	1.7328	0.489028	0.907853	1.46496	0.37591	0.133897	0	0.199962	0.136625
PF3D7_0713100	3.42229	2.79246	4.77322	2.8317	168.001	151.063	129.077	103.964	1.75235	1.77602	1.89418	0.136232
PF3D7_0713200	3.77382	2.68076	4.3358	2.57338	0.0942737	0.100008	0.0513477	0.105407	0.103249	0.192766	0.102795	0.0702352
PF3D7_0713300	3.94607	2.57344	3.00499	3.71161	0.0259946	0.0275757	0.0566335	0.145322	0.341634	0.0797286	0	0
PF3D7_0713400	139.29	196.221	215.681	224.283	126.292	117.569	110.014	107.022	204.148	209.593	272.249	119.228
PF3D7_0713500	60.3562	51.3344	48.5086	43.1751	30.6291	25.9418	29.8327	28.3232	38.7266	37.105	34.5723	38.5558
PF3D7_0713600	12.553	8.72414	11.7615	9.13346	15.5967	17.8078	17.0278	20.1771	12.3874	11.351	12.8368	9.86391
PF3D7_0713700	33.8173	44.9984	49.7822	43.0016	53.231	62.6299	67.0087	57.4278	29.6473	33.6136	24.3404	23.7796
PF3D7_0713800	8.55652	6.95217	6.67364	8.17785	16.4588	11.6244	11.4573	10.4313	396.616	357.462	443.672	222.421
PF3D7_0713900	121.341	80.6824	78.0466	75.7979	111.281	93.9559	101.099	96.643	13.545	13.5554	13.1777	16.5289
PF3D7_0714000	1130.57	1660.52	1399.12	1692.58	1215.13	1158.75	925.19	899.505	6212.82	6866.91	7041.55	4935.86
PF3D7_0714100	2.55099	1.9952	2.91458	2.99972	0.232924	0.494182	0.439801	0.17362	0.578227	0.508022	0.592615	0.439613
PF3D7_0714200	48.2549	39.9473	60.36	47.8339	40.8969	36.14	38.0442	32.0312	107.38	121.113	71.3312	128.86
PF3D7_0714300	66.0058	35.9851	54.7471	57.9651	63.6107	59.0544	58.9197	57.3358	34.5655	27.4686	27.5465	28.5337
PF3D7_0714400	19.5232	18.993	22.1088	27.0788	24.0178	23.4649	21.7129	22.8859	4.1581	3.67062	6.4797	1.78321
PF3D7_0714500	96.9264	64.2541	64.8064	89.299	105.454	109.418	120.623	103.789	29.5277	29.9795	32.9759	34.344
PF3D7_0714600	71.0271	55.8879	55.8912	79.3936	109.17	93.4449	91.5633	99.0246	38.3555	32.6046	38.7891	26.5577
PF3D7_0715000	95.9007	94.9608	141.138	158.438	80.7091	89.6936	93.32	92.6265	16.0388	17.9599	19.119	9.78509
PF3D7_0715100	4.14792	1.33218	3.50745	1.83878	0.681106	0.825753	0.105993	0.435165	3.83633	4.17807	4.88042	2.46467
PF3D7_0715200	2.58821	1.22984	1.58294	1.51861	3.32062	3.7316	1.01555	2.26204	21.2101	24.0395	21.4312	30.9614
PF3D7_0715300	2.66105	1.42318	2.26506	1.87013	1.51511	1.97651	0.312249	0.663879	12.1313	13.6899	8.39428	8.75567
PF3D7_0715400	3.40847	1.37084	2.69656	1.569	11.4253	18.564	11.7108	19.7817	20.0104	15.9689	24.6533	11.2057
PF3D7_0715500	7.04528	4.18868	2.9296	5.10346	26.2199	34.6902	19.2554	32.9396	29.0389	30.1197	40.1544	12.7301
PF3D7_0715600	2.64365	1.3463	1.85088	1.97625	12.3758	16.9583	11.8593	14.7639	12.4925	13.9165	16.1749	8.85382
PF3D7_0715700	2.57306	1.39623	1.6479	1.76301	13.6991	16.4075	15.5006	13.8346	21.5856	18.8851	23.0326	9.08668
PF3D7_0715800	3.95465	2.61913	2.63664	3.14847	58.3928	69.3158	61.7766	57.4375	26.7024	37.5395	44.1311	20.6709
PF3D7_0715900	4.11795	1.76471	2.36682	2.81869	26.067	36.0958	20.6382	27.6125	36.3273	40.3355	34.2366	28.6268
PF3D7_0716000	111.978	75.5203	63.5626	61.4393	123.219	115.536	116.887	116.971	12.2551	12.1624	13.8034	10.1189
PF3D7_0716100	154.909	130.562	111.293	142.401	285.137	260.327	254.7	266.024	32.8058	22.2638	33.6126	23.6601
PF3D7_0716200	355.736	411.393	237.186	224.915	79.6516	81.1874	100.415	78.737	29.3247	26.0078	28.9736	27.7168
PF3D7_0716300	14.6751	19.8622	17.5692	15.8825	384.222	435.967	418.125	414.993	192.467	227.767	226.447	182.293
PF3D7_0716400	21.9918	25.0842	27.2704	31.0502	14.7875	17.8728	7.19601	12.4003	45.8648	42.1332	49.6281	31.1543
PF3D7_0716500	4.85994	3.74826	4.57135	4.65819	21.8759	30.7323	24.7865	28.3324	13.8763	14.8456	18.886	8.69691
PF3D7_0716600	1.59262	1.71529	1.47015	1.20101	5.70037	7.19892	6.65314	6.612	2.65438	1.78406	2.24101	3.09125
PF3D7_0716700	2.18136	1.22135	1.48081	1.51637	16.8153	20.142	20.89	22.8678	13.8671	15.4347	12.6106	14.4677
PF3D7_0716800	312.532	541.532	442.561	532.265	667.744	691.072	666.248	706.18	51.8805	49.0915	77.1082	31.9913
PF3D7_0716900	27.5173	27.1811	25.9174	24.1312	81.924	144.241	159.098	151.367	9.52979	9.26531	12.7102	10.4211
PF3D7_0717000	3.54057	2.68972	2.33682	2.15993	8.61942	12.5303	2.82069	5.39372	86.0483	89.0657	74.1828	50.897
PF3D7_0717100	2.53642	2.49578	2.15147	2.51235	32.7351	51.2513	36.5451	48.5629	10.2924	10.9144	11.5645	6.3004
PF3D7_0717200	9.8787	8.50665	8.57517	10.2585	38.4214	40.3678	31.7179	41.3117	385.545	320.122	316.095	313.754
PF3D7_0717300	13.4405	15.9731	12.6129	13.6281	20.8338	30.7181	23.9002	26.4925	85.5354	89.1727	87.8958	101.372
PF3D7_0717400	76.7958	107.287	79.7828	84.4144	147.705	191.355	148.348	184.165	42.0137	43.704	38.1689	39.108
PF3D7_0717500	30.4556	41.7443	35.2631	34.7726	62.0108	68.2922	39.6173	52.5663	1040.26	970.98	871.357	497.179
PF3D7_0717600	5.71248	2.91433	2.5766	2.47206	4.76959	5.64679	1.46882	2.93643	56.4467	60.3469	59.3365	66.4202
PF3D7_0717700	264.188	356.628	313.003	306.537	240.535	231.143	206.46	237.033	80.2764	72.0664	97.0559	37.7514
PF3D7_0717800	7.48364	3.57493	3.64238	2.54552	8.33361	6.39338	6.11242	8.82978	2.95131	2.59214	2.72683	2.13664
PF3D7_0717900	16.4676	12.0882	12.5387	10.3678	69.4326	68.8054	68.7032	79.4239	26.2253	25.927	23.8999	17.5237
PF3D7_0718000	8.2795	4.32695	3.71348	3.15553	0.660254	0.613825	0.574994	0.861938	0.419169	0.42282	0.446993	0.635144
PF3D7_0718100	7.28069	3.47607	3.26646	2.71349	3.51297	3.5472	1.6927	3.39121	4.65742	4.61716	4.38815	3.83936
PF3D7_0718300	3.81884	2.08556	1.95882	1.86018	0.120899	0.10614	0.0181654	0.0466126	1.34693	1.76456	1.54102	1.49705
PF3D7_0718400	8.73708	7.1315	9.12682	6.59524	60.6162	50.3694	43.5468	56.1898	186.028	160.061	147.225	113.781
PF3D7_0718500	134.614	185.373	241.532	239.831	373.675	287.626	350.667	344.872	239.955	227.424	312.48	93.8349
PF3D7_0718600	6.57687	3.8869	3.83081	3.3754	6.22079	4.45999	4.84925	4.91346	36.0968	34.3964	31.1774	23.8248
PF3D7_0718700	3.99683	2.9022	2.93599	2.64999	25.6114	26.162	26.7389	31.3544	3.57597	3.59858	4.77224	1.03513
PF3D7_0718800	3.90386	2.8536	2.26135	3.04785	0	0.0821233	0	0.129835	0.423925	0.514453	0.21103	0.288374
PF3D7_0718900	3.70708	2.51915	2.63664	1.89529	0.225655	0.0478761	0	0	0.395423	0.138422	0	0.134493
PF3D7_0719000	56.3542	53.8182	59.3243	69.2672	106.609	97.1668	115.007	126.206	14.3309	7.2522	23.5044	6.2596
PF3D7_0719100	3.85959	3.66122	3.00284	3.27859	19.9153	22.7518	15.8536	20.5543	54.1414	48.8542	90.7168	30.0255
PF3D7_0719200	4.9641	2.01129	2.33143	1.79016	0.92076	1.04912	0.482932	0.876976	2.87588	2.54516	2.71449	1.01626
PF3D7_0719300	52.5642	36.1262	37.4949	30.9145	84.1584	62.0269	76.1081	81.5843	7.36514	6.95931	9.40383	6.73115
PF3D7_0719400	5.01071	3.11491	3.34908	2.75799	9.42397	8.02243	7.06401	8.98953	26.5709	24.3031	24.0504	33.5675
PF3D7_0719500	5.39688	4.49633	5.11128	3.53861	31.9971	32.251	35.5164	35.1728	111.357	134.666	119.687	84.6728
PF3D7_0719600	1207.31	1489.25	1388.55	1326.9	1895.57	2080.57	2390.72	1779.62	101.135	123.636	233.017	124.607
PF3D7_0719700	1293.16	2193.66	2202.16	2571.34	2072.51	1746.33	1855.72	1415	146.794	121.867	279.558	90.924
PF3D7_0719800	15.3023	12.4	13.9672	14.9364	34.8075	31.4727	28.7558	30.6381	23.2823	24.2656	36.3491	15.5941
PF3D7_0719900	51.1435	35.7421	32.6402	28.0171	28.4006	27.1053	27.2122	29.7188	9.92546	12.7395	12.2919	17.4055
PF3D7_0720000	65.4892	75.3393	88.2466	93.8506	143.124	168.419	168.406	166.62	14.2824	14.605	21.3589	15.0773
PF3D7_0720100	129.701	107.073	130.029	161.455	141.852	148.107	138.774	140.261	74.1853	56.2486	95.4068	58.8288
PF3D7_0720200	149.593	194.282	270.904	321.541	273.403	322.126	289.115	294.221	98.9226	83.9007	148.158	90.5429
PF3D7_0720300	6.51141	2.65948	3.38996	3.18138	2.12116	1.82157	0.990276	0.677614	11.9474	7.84834	17.2916	15.9534
PF3D7_0720400	18.2646	18.0663	13.2652	15.8797	72.1128	88.5198	78.9321	80.0201	8.40005	8.58341	14.7838	6.07048
PF3D7_0720500	3.83916	2.06849	1.36714	2.22696	32.9958	39.5031	39.1954	36.8923	13.0783	13.333	26.2128	10.8865
PF3D7_0720600	178.299	222.878	259.047	296.365	59.473	75.5756	52.9888	66.3962	75.0845	70.2285	112.327	49.6758
PF3D7_0720700	161.737	107.312	69.4322	72.0192	24.9067	21.3596	17.9296	21.0023	151.088	134.5	123.671	186.827
PF3D7_0720800	19.2287	16.2215	18.4167	21.0386	77.3849	86.0495	73.6155	81.6372	42.4931	41.7377	37.7734	33.5117
PF3D7_0720900	8.95457	6.25678	5.84818	8.83251	14.8322	20.0909	14.4632	17.1632	15.9823	15.5717	16.4772	14.6147
PF3D7_0721000	26.1215	16.971	13.9947	14.3916	32.4703	31.096	30.0384	30.2008	20.5521	24.5662	14.9436	28.3676
PF3D7_0721100	17.5088	25.3487	34.7605	39.7218	1360.48	1400.07	1392.66	1353.29	335.192	368.311	598.379	167.253
PF3D7_0721200	71.9847	62.6002	50.8514	45.3571	27.0765	25.1817	27.5677	26.6033	19.1358	14.6092	13.1056	16.3667
PF3D7_0721300	116.216	94.4967	88.4884	106.721	130.357	113.946	121.758	125.421	13.2546	9.20458	13.5947	12.5194
PF3D7_0721400	23.2344	22.7033	28.2059	26.62	193.272	228.629	188.398	195.358	60.9952	70.001	106.501	50.4958
PF3D7_0721500	3.52028	2.42013	2.56903	2.18414	9.51801	12.9674	9.50919	9.94268	10.4838	8.22963	10.9862	9.27915
PF3D7_0721600	2448.08	3958.96	4959.7	5258.13	3647.9	3857.22	3652.41	3569.69	398.188	315.058	635.161	173.429
PF3D7_0721700	11.7814	10.4538	12.4226	10.8493	2.35684	2.33191	2.59207	2.6605	2.30822	1.15845	1.1861	1.58704
PF3D7_0721800	75.3366	89.8805	111.379	118.008	259.594	285.583	245.317	265.868	105.951	89.1769	234.316	56.1225
PF3D7_0721900	124.651	148.601	239.634	281.612	228.494	335.533	360.051	354.096	627.24	441.273	631.215	458.084
PF3D7_0722000	207.862	242.194	311.198	356.54	242.467	272.811	259.901	281.368	321.364	246.306	312.946	128.158
PF3D7_0722100	40.916	40.7533	45.978	44.6771	29.4547	25.6208	25.2226	36.6314	24.0074	23.1624	15.6578	11.1481
PF3D7_0722200	9.89524	6.95508	6.92556	6.25034	40.5141	9.45075	2.8806	6.64062	1608.29	1589.29	1195.66	1399.08
PF3D7_0722300	123.341	118.097	126.761	145.873	90.4443	73.3794	78.7453	87.3357	60.6157	46.4603	49.0307	35.2009
PF3D7_0722400	346.635	391.624	481.889	506.21	542.726	488.271	479.869	560.799	212.942	191.268	246.611	91.4082
PF3D7_0722500	201.93	215.096	273.461	351.509	251.088	243.011	237.672	247.033	148.775	143.522	125.665	65.5388
PF3D7_0722600	146.008	161.898	191.604	210.694	138.843	122.155	118.732	123.263	93.3482	85.2702	82.7348	49.977
PF3D7_0722700	34.4606	29.3208	39.22	48.7148	64.6953	62.5831	65.709	51.8798	227.665	224.859	290.268	127.016
PF3D7_0722800	5.72283	3.21614	4.02314	3.68601	1.29829	1.35787	1.235	1.73785	1.62217	1.75733	1.17639	1.06261
PF3D7_0722900	4.22775	2.53373	2.73772	1.77872	0.372727	0.251617	0.0738225	0.151543	5.3439	5.5428	5.9485	4.03908
PF3D7_0723000	26.6128	21.0737	23.9934	24.6451	40.0192	40.9907	40.2437	39.1322	15.1389	14.9273	16.6528	6.21581
PF3D7_0723100	4.34412	2.75619	2.51108	2.45834	0.18365	0.121763	0.025007	0.0256672	4.9781	4.67051	4.83104	2.59961
PF3D7_0723200	4.14679	2.2713	1.46888	2.4813	0.0295426	0	0	0	0.355908	0.302036	0.257704	0.0880385
PF3D7_0723300	5.28213	2.57375	2.36429	3.70318	7.71658	5.68291	2.03263	2.73238	207.643	229.822	215.38	143.589
PF3D7_0723400	165.783	134.006	142.226	161.521	161.703	146.459	158.327	158.232	31.9407	26.3343	26.0221	21.5222
PF3D7_0723500	7.96692	6.34761	10.1052	5.34667	4.7656	6.4928	6.81997	5.95524	2.66083	1.52854	1.42645	0.76578
PF3D7_0723600	133.211	159.728	203.373	217.723	136.32	125.56	140.795	125.776	16.9587	13.6623	19.8909	7.16399
PF3D7_0723700	8.90304	5.31999	4.91338	5.14163	29.3533	23.8414	23.8558	24.8185	3.68819	3.17	4.52279	3.28909
PF3D7_0723800	4.81158	3.07412	2.87611	2.82055	16.2354	16.6376	11.2368	14.1855	95.3631	112.103	77.3463	94.1972
PF3D7_0723900	53.4418	43.6747	44.6158	43.0552	59.4895	59.9434	62.3194	58.3798	13.7715	14.8239	11.1579	10.363
PF3D7_0724000	6.15985	3.76556	4.41027	4.10442	4.64311	4.44343	3.68606	3.31198	6.28451	7.17089	5.51058	5.33563
PF3D7_0724100	35.9928	20.3148	15.6255	14.3289	160.228	144.715	151.803	148.37	26.7135	24.0298	20.353	15.677
PF3D7_0724200	29.2947	28.8641	30.617	37.2028	48.5933	51.9171	53.3662	52.2538	6.05203	6.10557	6.59283	3.10151
PF3D7_0724300	5.59599	3.36762	5.27327	4.2545	9.27611	11.7211	12.6223	10.8317	7.69747	8.83631	8.14691	6.27399
PF3D7_0724400	135.846	163.696	176.155	168.654	91.2463	109.114	108.461	103.351	70.6947	66.4607	82.4467	52.1769
PF3D7_0724500	30.9852	24.4637	19.4938	21.5395	19.2295	18.7761	23.9019	20.2562	13.7102	14.0071	15.9628	14.3522
PF3D7_0724600	7.10678	4.45808	4.94531	4.48773	14.9582	15.4273	13.5957	14.5586	22.9524	23.6562	15.6647	14.5183
PF3D7_0724700	59.4784	31.842	30.2609	33.0024	41.5024	37.8758	37.6258	32.4828	11.6255	11.6385	11.6374	14.843
PF3D7_0724800	5.59135	3.04155	3.77546	2.53539	10.0332	11.7263	8.27168	9.54783	128.916	110.34	117.138	92.2208
PF3D7_0724900	5.56598	2.81894	3.46597	3.36743	2.55925	1.63013	0.194786	0.481077	103.818	97.1594	82.9559	126.332
PF3D7_0725000	11.0765	6.62069	9.13434	7.71507	45.0038	44.2524	37.8994	41.9173	61.8778	58.8487	45.6831	34.9704
PF3D7_0725100	44.9976	36.9943	40.3353	30.5448	41.5354	41.415	43.6927	43.2446	34.3384	36.5241	24.9989	24.4309
PF3D7_0725200	144.836	200.232	237.474	267.011	166.774	152.755	161.745	166.493	106.801	100.28	146.069	31.4998
PF3D7_0725300	71.4975	82.6764	70.2162	63.9901	79.3698	75.3129	71.0509	70.4177	37.6262	37.1588	31.4746	20.301
PF3D7_0725400	38.6961	43.0546	23.49	25.104	185.312	66.1757	17.5399	26.5193	14196.7	13023	22404.6	8687.29
PF3D7_0725500	7.52705	6.85118	6.10391	3.53444	4.60681	7.14257	7.47237	5.57536	1.27522	0.957505	1.24201	0.603453
PF3D7_0726100	333.592	385.929	281.208	263.178	18.7052	23.7472	22.2874	18.4953	32.8674	21.1737	21.2734	20.7168
PF3D7_0726200	8.43347	4.60788	5.78128	5.68586	40.7558	34.3777	31.2729	28.7906	1.24943	1.62775	1.61301	1.32625
PF3D7_0726300	14.2337	11.0607	10.4495	8.00603	5.56186	5.16476	5.03446	5.16738	6.2834	7.7474	4.96116	6.63699
PF3D7_0726400	40.4523	27.9415	25.4733	27.4846	31.693	30.5037	25.2559	28.8219	17.5748	17.2722	16.2487	18.1294
PF3D7_0726500	83.0483	61.5463	41.2678	44.6547	52.6092	51.6679	52.4141	54.6991	18.6454	20.4159	14.59	20.1755
PF3D7_0726600	4.48138	2.72356	3.65455	3.71699	10.7135	13.7329	9.59136	13.4588	9.39022	7.60118	9.16429	3.62389
PF3D7_0726700	6.7712	4.37648	5.93629	5.3395	68.1003	90.7966	63.7792	75.5183	91.8376	89.9787	128.359	46.9467
PF3D7_0726800	4.49264	2.27533	2.07513	1.9589	8.24895	12.8135	10.9114	9.77207	1.18307	1.90758	2.78404	1.60956
PF3D7_0726900	10.8577	9.96692	10.0902	8.84361	64.7769	70.1233	72.7187	74.1596	8.734	10.572	6.96092	3.88995
PF3D7_0727000	7.26309	4.58126	4.77224	5.62007	24.7681	24.5527	23.3548	23.849	13.5631	10.9457	9.39675	6.11463
PF3D7_0727100	4.63006	2.27165	1.86566	2.74457	4.77111	6.0314	4.2878	5.03447	4.35447	6.00588	4.42203	4.16178
PF3D7_0727200	37.5011	46.0503	42.1195	47.534	38.4795	45.2879	49.2993	47.6898	4.88524	5.85214	5.34387	3.70827
PF3D7_0727300	30.4462	24.0775	27.7276	21.6554	34.3826	35.6623	36.5062	34.9709	6.47317	7.56103	5.49598	5.16333
PF3D7_0727400	108.3	152.292	182.872	158.877	339.014	311.216	339.404	349.38	140.065	160.284	159.068	80.8593
PF3D7_0727500	4.79723	2.03518	3.05373	2.59498	19.1144	19.0693	15.6164	15.7105	12.8132	13.8755	16.628	8.43715
PF3D7_0727600	4.12189	2.70028	2.85422	3.36207	27.3691	30.9782	31.1937	31.5683	2.5261	2.5476	2.34658	1.56495
PF3D7_0727700	6.4989	3.72327	4.27041	4.02575	14.8725	15.9535	15.2232	15.9597	6.03232	5.22327	5.70369	4.37594
PF3D7_0727800	25.4739	22.945	21.5506	15.9972	33.8733	35.0015	38.6994	36.7921	7.91722	9.27794	7.334	7.25501
PF3D7_0727900	97.6646	77.4921	62.2775	49.9273	8.72056	8.67207	9.31944	6.47149	20.9189	29.4184	18.4046	38.0617
PF3D7_0728000	300.379	399.643	274.17	312.011	342.438	370.563	375.865	384.423	58.6058	73.8645	85.8574	37.3045
PF3D7_0728100	5.74963	2.86977	3.43445	2.62255	3.1825	3.43676	1.7656	2.71192	3.83008	4.03351	3.86106	4.67382
PF3D7_0728200	2.73192	1.57549	2.02635	2.43637	1.84115	2.36004	1.0446	0.814852	4.13791	4.17645	4.6216	3.62924
PF3D7_0728300	7.59433	3.74084	5.03697	4.83209	14.3578	17.0886	13.7331	16.389	9.04041	9.87131	10.0371	6.33607
PF3D7_0728400.1	2.95221	2.81444	3.01033	3.41935	47.0162	67.5939	47.1226	53.8756	50.4865	50.8857	102.805	20.0336
PF3D7_0728400.2	2.95221	2.81444	3.01033	3.41935	47.0162	67.5939	47.1226	53.8756	50.4865	50.8857	102.623	20.0336
PF3D7_0728500	8.34712	3.95598	5.40144	5.25811	3.16701	4.21908	2.72784	1.89403	10.2443	12.1232	14.7768	3.51176
PF3D7_0728600	4.63426	2.65948	3.42531	3.18652	7.43337	7.99994	3.58935	5.69612	24.0151	24.0373	17.6595	14.3271
PF3D7_0728700	9.05439	3.87303	6.89329	4.15432	1.42685	1.73211	1.28191	1.56246	6.08971	5.18844	4.15423	2.80551
PF3D7_0728800	4.55736	2.36791	4.06505	3.31422	84.0969	92.7536	93.7865	104.896	31.4889	28.884	40.7604	12.1144
PF3D7_0728900	68.6695	66.9283	70.0875	69.1127	72.3474	68.6464	68.6398	64.174	22.9719	22.6759	23.9734	12.4372
PF3D7_0729000	90.9494	89.9692	89.2726	80.5574	45.4241	59.04	52.9368	45.6409	31.0371	30.6466	33.0201	24.2379
PF3D7_0729100	5.35347	3.592	4.06069	3.89568	8.65393	9.08876	6.72782	8.21026	7.39867	9.7214	7.57672	9.12295
PF3D7_0729200	3.01995	1.34409	1.42225	1.98671	2.68445	3.03447	2.68457	2.46022	1.92789	1.39476	2.25531	1.04916
PF3D7_0729300	191.472	224.427	216.329	260.397	239.555	228.473	230.363	232.576	40.3213	27.9676	44.0334	21.509
PF3D7_0729400	180.14	227.066	213.46	199.786	271.223	276.416	288.138	266.114	37.9107	30.085	40.0458	17.8114
PF3D7_0729500	68.1061	71.6278	80.3117	81.8212	127.855	139.476	142.844	135.427	99.3962	85.4766	96.8467	64.7068
PF3D7_0729600.1	9.2119	5.04004	8.92276	7.129	17.4607	17.2879	16.6254	16.7028	35.0591	31.4714	36.3858	13.683
PF3D7_0729700	6.55052	3.714	3.84167	2.8565	2.2321	1.27501	1.09346	1.01895	54.3892	50.6776	43.5792	31.3697
PF3D7_0729800	3.48826	3.19138	2.28688	3.63586	1.29867	0.68883	0	0.48401	43.025	45.5853	48.972	19.3505
PF3D7_0729900	7.09183	3.28745	3.9815	4.45744	0.0816474	0.0977179	0.0205249	0.0397928	0.58009	0.545793	0.506773	0.826643
PF3D7_0730000	7.82285	4.58249	6.64793	5.32949	31.1828	33.5603	30.8086	30.0003	9.53071	14.8282	20.2625	8.7794
PF3D7_0730100	6.75094	3.72756	4.7332	4.30529	38.5543	41.7668	41.6262	44.5128	6.02833	4.6916	4.7908	3.47337
PF3D7_0730200	19.1278	15.0578	14.856	11.2385	10.4453	10.8056	13.8935	12.8936	4.75981	5.56671	4.2946	4.39685
PF3D7_0730300	212.244	152.419	134.742	134.103	150.647	125.263	171.668	176.805	209.202	205.009	228.754	245.693
PF3D7_0730400	6.58869	5.40929	6.30139	5.25227	16.5424	6.50995	2.90647	2.75947	909.447	883.474	1138.41	548.033
PF3D7_0730500	4.95716	2.64548	2.78491	3.03056	6.0752	5.52405	2.68631	4.22776	67.4029	73.4157	58.7645	75.8756
PF3D7_0730800.1	1426.17	2100.65	1742.56	2154.28	763.112	683.09	717.322	572.987	564.856	441.875	522.8	271.982
PF3D7_0730800.2	1426.02	2100.5	1742.42	2154.25	763.003	683.09	717.322	572.987	564.856	441.875	522.761	271.982
PF3D7_0730900	254.884	203.247	157.823	153.245	266.32	188.67	200.055	184.176	7.50527	7.33488	9.74571	6.42298
PF3D7_0731100	491.17	483.838	379.753	518.975	146.112	127.22	133.439	152.4	71.0882	59.3632	51.9557	53.8115
PF3D7_0731200	222.398	246.565	223.689	249.779	18.6457	22.5381	15.5782	14.6507	213.764	183.948	156.493	140.901
PF3D7_0731300	1721	1724.65	1111.53	771.839	1015.45	873.677	1260.83	861.438	32.7281	43.1678	52.1128	20.176
PF3D7_0731400	7.04928	6.45136	9.16662	5.68188	54.3175	57.9999	59.5369	57.9613	4.81991	5.81676	5.4688	1.41783
PF3D7_0731500	12.6195	8.65791	5.41186	7.02316	26.8638	16.9325	7.0334	8.8996	1797.66	1807.75	1135.38	1839.98
PF3D7_0731600	5.93469	3.70035	4.22122	4.56637	347.705	346.699	290.581	275.675	41.5986	53.1472	68.0623	42.4071
PF3D7_0731700	4.70203	2.77828	4.4167	3.90001	23.4727	32.382	27.3876	21.9709	7.78301	10.2376	8.33581	8.9844
PF3D7_0731800	31.3693	23.992	20.1648	15.5492	2.19646	2.28014	2.10214	1.1753	18.8667	18.4301	15.2254	29.8058
PF3D7_0731900	1.45188	0.945408	1.36378	1.3264	0.066494	0.141077	0.108651	0	0	0	0	0
PF3D7_0732000	0.51981	0.188044	0.266327	0.299928	2.14258	1.74256	1.08919	0.399267	0.0391096	0	0.0778752	0
PF3D7_0732100	0	0	0	0	0	0	0	0	0	0	0	0
PF3D7_0732200	0.210332	0.152177	0.0718429	0	1.30044	0.950347	0.944405	0.290802	0	0	0	0
PF3D7_0732300	0	0	0	0	0	0	0	0	0	0	0	0
PF3D7_0732400	0	0	0	0	0	0	0	0	0	0	0	0
PF3D7_0732500	0.413897	0.0299459	0.0706873	0.0597041	0.22747	0.180979	2.78764	0.635831	0	0	0	0
PF3D7_0732600	0	0	0	0	0	0	0	0	0	0	0	0
PF3D7_0732700	0.428843	0.0930819	0.21972	0.03093	0	0	0	0.0988187	0	0	0	0
PF3D7_0732800	9.23513	3.93339	2.41047	4.47403	2.10679	2.05716	2.21676	1.90053	4.19523	4.01415	3.60247	2.49707
PF3D7_0732900	0	0	0	0	0	0	0	0	0	0	0	0
PF3D7_0733000	0.199648	0.0817514	0.076174	0.0729168	0.249212	0.325045	0.253673	0.205555	0.411645	0.367563	0.307376	0.298283
PF3D7_0800100	0.135178	0.0631956	0.0808021	0.0892465	0.0300022	0.0742633	0.0381295	0.0559087	0.317634	0.311848	0.174476	0.312929
PF3D7_0800200	28.6697	11.5175	11.6246	12.8563	5.43829	4.66721	5.46344	5.04774	1.48292	1.12641	0.922245	1.20498
PF3D7_0800300	0.066586	0.029976	0.0265344	0.0373526	0.00711559	0.0301936	0.031005	0.0278456	0.0272757	0.0654732	0.0543115	0.0477109
PF3D7_0800400	0.233208	0.269966	0.119485	0.1682	0.288375	0.271925	0.244328	0.107477	0	0	0.0698759	0
PF3D7_0800500	0.557235	0.415898	0.315555	0.562664	0.0846206	0.0897677	0	0	0	0	0	0
PF3D7_0800600	0.37765	0.229517	0.135444	0.610127	0	0	0.0791317	0	0	0	0.27723	0
PF3D7_0800700	0.933263	0.34217	0.533898	0.861416	0.132159	0.268713	0.16796	0.153923	0.0603092	0.0506687	0.114084	0.0328202
PF3D7_0800800	3.20319	3.24457	3.26441	2.5451	20.5045	16.4477	3.41095	1.86344	9.34776	16.6777	0.385482	0.150504
PF3D7_0800900	29.9092	31.7181	32.5848	4.67452	1.55085	1.22062	0.108993	0.11187	28.8197	18.5151	1.74558	1.34176
PF3D7_0801000	327.983	320.482	273.356	204.817	226.468	209.239	231.339	204.419	75.0917	64.4809	58.2584	62.7194
PF3D7_0801300	3.90316	2.84044	4.16788	3.25244	1.05693	0.695931	0.198509	0.326	6.30673	5.58922	9.81589	4.99611
PF3D7_0801400	3.07092	2.8278	2.50314	5.21504	0.268501	0.996914	0.146243	0.900626	5.73426	6.45096	3.80603	6.60122
PF3D7_0801500	107.667	107.677	155.562	148.275	171.042	173.407	181.344	173.734	44.6882	36.1371	41.9685	30.1979
PF3D7_0801600	2.97564	1.68434	2.72034	2.73952	3.95613	5.00039	4.21784	4.70565	11.5234	12.9945	6.97539	10.7861
PF3D7_0801700	12.3803	8.24752	8.1167	7.37955	59.9509	56.557	59.8049	64.5394	8.07558	7.74507	7.28853	6.80809
PF3D7_0801800	352.31	350.812	246.103	210.461	350.599	363.241	396.406	352.783	54.6459	66.0979	57.011	60.2916
PF3D7_0801900	21.9034	13.4646	12.6686	12.4004	9.34119	8.30968	7.97304	8.8727	1.28287	1.40916	1.72611	2.38925
PF3D7_0802000	100.051	104.979	83.0031	81.3845	722.483	634.146	714.796	660.44	54.3472	58.1323	68.725	63.1891
PF3D7_0802100	4.39727	2.39168	3.00176	3.15299	3.75193	3.20332	0.618443	1.28334	59.6773	79.5861	53.4576	111.117
PF3D7_0802200	13.0233	13.2926	12.9446	14.1578	412.57	488.625	382.407	503.627	150.004	170.987	347.771	93.6734
PF3D7_0802300	69.3684	78.5472	89.5916	91.9764	114.263	119.628	124.892	115.718	23.5727	19.4828	18.7485	17.4508
PF3D7_0802400	83.5305	78.3762	77.1815	72.5087	79.0317	88.5752	94.1548	82.3111	17.4639	16.9243	20.2338	18.6983
PF3D7_0802500	30.1778	18.6741	17.9551	20.2779	26.7161	25.0372	22.9193	23.6664	102.601	102.444	85.9842	104.221
PF3D7_0802600	6.18598	3.38524	3.01825	3.34533	6.85655	4.24376	2.07755	2.47047	130.023	133.051	106.084	131.857
PF3D7_0802700	3.78312	1.79369	2.63022	2.49247	0.541902	1.04023	0.16866	0.288522	12.9439	11.5818	7.54082	9.07418
PF3D7_0802800	5.41344	4.09868	3.70436	4.60116	12.4991	6.99229	1.47041	2.84206	369.682	401.051	369.642	261.257
PF3D7_0802900	7.21645	7.3918	8.8211	9.90671	47.4141	61.7972	47.9969	54.234	14.434	14.6701	27.7207	6.27469
PF3D7_0803000	78.3628	79.1608	87.5962	96.2061	120.653	118.184	113.522	117.586	46.6678	40.1418	40.7315	28.9021
PF3D7_0803100	114.973	101.371	96.2182	103.448	141.731	130.866	124.879	134.838	33.5322	26.0199	30.721	24.8332
PF3D7_0803200	5.09771	2.35961	3.38169	2.93263	10.3148	6.89869	0.618074	2.45623	190.804	204.576	154.478	159.72
PF3D7_0803300	7.20094	4.4252	5.90722	6.26714	38.0186	37.8104	36.0802	41.4715	77.5322	76.7016	94.6643	48.5314
PF3D7_0803400	4.05523	2.74742	2.59411	3.14289	6.65428	7.48547	4.42563	6.47422	20.4771	26.5743	17.8783	29.1207
PF3D7_0803500	20.7778	20.9548	18.6702	19.228	50.7604	48.3144	51.0845	49.7675	290.856	288.472	247.903	325.488
PF3D7_0803600.1	18.1194	13.6132	14.139	15.895	23.3128	23.5847	20.8247	21.5598	68.1107	67.4712	50.5006	55.4979
PF3D7_0803700	4.06528	1.89862	3.08481	3.12168	5.36142	6.60648	8.62029	7.25107	5.56418	8.9282	4.00799	7.74447
PF3D7_0803800	256.449	295.538	453.581	498.262	741.209	815.436	811.462	828.695	504.185	448.399	754.777	325.207
PF3D7_0804000	112.842	100.556	112.344	111.182	208.986	189.023	195.642	205.385	104.439	93.0913	89.405	106.803
PF3D7_0804300	62.0058	49.7816	44.7133	39.8404	29.7105	25.6333	28.8636	22.4521	14.3402	9.3219	11.4347	13.6568
PF3D7_0804400	6.89026	3.51224	3.80729	3.59139	13.0819	15.0012	11.2102	13.2025	14.4371	16.6963	17.0112	13.6703
PF3D7_0804500	24.7079	15.4786	13.3274	15.0887	51.7109	43.2866	40.3243	46.0045	28.8301	31.2806	26.3578	40.1109
PF3D7_0804600	80.0822	91.8653	102.034	109.669	144.863	147.332	147.537	147.153	46.0034	32.4125	42.2715	28.9105
PF3D7_0804700	33.0987	21.7082	20.5497	19.8076	4.36116	4.76713	3.5255	3.77874	5.14245	3.60171	4.10165	4.21358
PF3D7_0804800	321.059	330.278	357.155	461.737	124.74	172.066	159.466	163.84	41.0274	33.9717	75.8587	32.5482
PF3D7_0804900	79.7693	92.1283	98.7935	86.6117	78.4009	80.4942	91.6744	82.9113	277.475	289.634	192.53	269.902
PF3D7_0805000	3.58614	2.04326	3.05464	2.30844	4.44063	5.62544	0.892322	1.25331	22.4756	29.4879	31.6848	11.3704
PF3D7_0805100	3.04547	1.61297	1.71334	2.61286	0.957201	0.690488	0.0834168	0.385286	34.2596	29.75	22.5862	22.0499
PF3D7_0805200	50.4444	64.1671	46.4216	46.7899	46.0336	32.6755	6.51405	11.3536	3928.53	3386.97	4312.19	3264.14
PF3D7_0805300	3.84594	2.54954	2.37781	2.97699	6.89842	5.01935	0.885163	1.71296	286.366	262.9	210.551	306.561
PF3D7_0805400	73.9225	114.169	140.757	160.026	233.515	254.39	274.159	252.591	44.9203	40.3977	44.4669	31.9555
PF3D7_0805500	54.5068	56.0756	54.8469	56.0538	13.8315	17.2859	17.5268	15.9786	25.4686	28.9815	21.9245	34.2566
PF3D7_0805600	144.534	207.202	219.89	142.699	150.678	157.075	240.487	193.147	420.942	498.782	328.97	515.871
PF3D7_0805700	2.77576	1.84632	2.05253	2.34457	3.73167	3.31045	1.46594	2.10651	37.2208	51.3746	33.1705	55.2343
PF3D7_0805800	2.67484	1.81478	2.05139	2.62445	0.194156	0.308949	0.211501	0.0814067	0.664505	0.198501	0.344023	0.433947
PF3D7_0805900	10.8509	13.7165	12.8141	14.6089	17.1814	22.3218	28.0974	26.2779	3.67052	3.55654	2.9605	2.52847
PF3D7_0806000	24.5457	19.1075	23.8558	24.7114	64.2555	59.0741	54.0706	56.9548	9.27904	8.26864	7.82723	6.25342
PF3D7_0806100	35.9369	33.6417	32.2754	36.8635	46.8945	48.3655	42.0257	40.9776	14.4507	13.6822	14.0108	11.2678
PF3D7_0806200	5.80047	2.94866	3.59659	3.80267	5.87013	4.26187	1.03174	1.88522	125.309	137.598	91.0177	89.5447
PF3D7_0806300	4.67613	2.60083	2.50519	3.97066	1.74793	1.6233	0.176178	0.431209	19.7294	22.78	18.476	17.8976
PF3D7_0806400	5.69955	1.8198	3.85127	3.00265	4.40915	5.30941	0.778869	2.13182	33.4763	28.9352	50.0261	23.5268
PF3D7_0806500	53.3915	53.321	53.3568	48.8054	76.6253	76.9254	84.4103	72.7984	309.067	287.903	219.383	287.679
PF3D7_0806600	51.1068	37.4615	29.4527	26.4924	2.25822	2.93191	1.8725	2.5249	3.06385	2.82564	2.76861	3.19741
PF3D7_0806700	76.6646	51.1042	47.4246	47.7806	31.4381	29.8654	28.8763	30.2194	9.4667	9.22063	8.37334	8.78895
PF3D7_0806800	197.133	212.64	188.817	169.769	125.992	124.817	140.502	124.028	331.109	379.683	274.859	402.794
PF3D7_0806900	14.8289	10.0528	6.79975	9.40599	15.797	18.712	15.2016	15.6966	12.1352	14.0104	12.0514	10.6878
PF3D7_0807000	37.9851	43.7429	51.4499	38.9052	58.4906	66.6464	70.409	72.0016	14.7629	13.2455	11.5818	8.3746
PF3D7_0807100	65.2217	50.2135	53.2812	59.0684	59.8962	48.995	56.1144	48.617	15.5694	14.3126	13.7339	15.8149
PF3D7_0807200	61.7268	85.2406	66.7736	71.719	65.6792	63.7098	76.7524	63.7773	9.23647	9.04027	8.13693	7.50162
PF3D7_0807300	39.7423	46.2829	60.1727	54.5165	11.6034	13.3674	16.3575	14.9109	10.6955	12.1851	9.90422	20.7315
PF3D7_0807400	2.98658	2.26887	1.92255	3.13167	23.2002	28.1858	20.5792	27.9163	131.824	145.704	113.657	74.2408
PF3D7_0807500	69.9669	83.2815	90.6659	97.3123	187.978	206.223	199.194	192.549	95.8617	84.8753	126.722	53.9479
PF3D7_0807600	196.924	170.024	178.699	174.32	202.845	179.509	173.342	178.371	46.4361	41.9104	40.6965	39.0515
PF3D7_0807700	41.856	31.6884	26.6691	28.0863	15.5617	13.2272	12.4552	13.9685	27.1385	27.2385	29.4091	32.2953
PF3D7_0807800	164.015	167.246	164.243	160.3	170.595	174.109	163.567	160.726	181.053	200.62	195.396	147.341
PF3D7_0807900	179.623	247.349	214.385	188.458	144.596	179.142	169.931	168.647	71.3704	80.5404	69.6342	72.8455
PF3D7_0808000	4.21516	2.54046	3.84953	3.15337	11.2983	11.4325	12.155	11.9974	2.42026	2.88778	1.98539	4.47537
PF3D7_0808100	10.1781	8.88036	7.78708	6.26593	20.1246	16.492	26.5365	22.3907	7.4455	9.14592	7.14698	9.28544
PF3D7_0808200	5.97477	5.39032	3.97333	3.45296	13.9501	5.84105	1.32842	2.18985	841.399	880.822	816.504	743.866
PF3D7_0808300	141.095	175.539	202.16	228.427	53.2508	50.5113	35.0464	40.189	543.112	517.474	554.03	494.849
PF3D7_0808400	91.2625	85.0348	99.748	102.728	49.0755	52.5041	50.6023	50.1956	140.386	158.877	150.131	152.422
PF3D7_0808600	0.0973291	0.0492931	0.0232713	0.0442248	0.0374432	0.0794414	0	0.0313987	0.312687	0.167479	0.11738	0.118557
PF3D7_0808700	0.385366	0.230202	0.200819	0.219504	1.07388	1.31563	0.926536	1.036	3.36185	3.182	2.42999	1.98244
PF3D7_0808800	0.0850441	0.143571	0.13556	0.228994	0.0272642	0	0	0	0	0	0	0
PF3D7_0808900	0.794767	0.536688	0.91055	0.835947	16.2112	13.9538	10.443	7.9055	0.139526	0.0325618	0.104184	0
PF3D7_0809100	0.245634	0.121756	0.231174	0.137206	0.432274	0.325263	0.257347	0.382161	1.60196	1.53653	1.75385	1.02607
PF3D7_0809200	60.4455	67.1292	57.5275	53.5181	53.6651	50.7016	52.6957	47.9462	9.92217	10.4726	7.8677	8.7954
PF3D7_0809400	4.9241	3.63577	3.29967	4.30476	49.2278	50.8604	44.5838	50.3453	111.269	104.647	112.791	80.5002
PF3D7_0809500	49.2557	84.6779	102.829	116.969	70.7053	97.4005	66.7886	67.9873	36.7273	23.2352	35.4644	22.7261
PF3D7_0809600	6.0222	2.95564	4.05199	3.25157	6.70426	7.24006	6.17194	7.80056	2.81529	3.01311	2.99229	4.0127
PF3D7_0809700	5.63011	2.35831	4.02327	3.54775	0.651411	0.712628	0.510027	0.546253	4.74878	4.28729	2.79678	2.15356
PF3D7_0809800	7.14486	5.81726	8.01351	6.55393	10.4996	10.0721	9.36363	9.06269	16.0452	14.5939	14.166	14.3906
PF3D7_0809900	27.8398	17.4994	13.9156	10.2776	6.11095	5.58973	5.90498	5.81619	10.4724	11.4197	8.41636	16.2293
PF3D7_0810000	73.1928	134.774	188.476	247.046	351.506	328.254	394.841	416.342	127.388	131.428	254.927	83.5297
PF3D7_0810100	1.87072	0.797845	2.23643	2.28661	16.2875	28.1272	26.3042	29.4339	9.74877	12.0049	13.1133	11.8522
PF3D7_0810200	3.1172	2.76575	2.39567	2.39026	25.2465	31.0625	27.8211	29.1856	4.62894	3.94085	4.08013	2.21677
PF3D7_0810300	5.50369	3.7503	4.25881	4.24376	21.1923	17.1112	8.97419	10.0935	547.786	637.44	508.249	923.739
PF3D7_0810400	5.7693	7.39723	6.91899	4.97748	33.7664	36.3605	45.8495	39.8351	7.40395	10.861	8.21383	8.55555
PF3D7_0810500	118.472	118.312	124.893	153.983	222.652	232.383	218.485	232.835	28.2747	28.9981	46.7524	14.3994
PF3D7_0810600	284.944	253.195	247.444	258.051	427.316	410.86	419.473	431.076	32.4792	28.1322	39.1129	29.9282
PF3D7_0810700	29.5099	45.2299	63.7806	62.8882	137.576	123.364	132.781	129.355	9.40696	8.39958	9.44703	5.45312
PF3D7_0810800	37.9486	53.3845	85.6814	72.4157	262.805	231.415	254.776	244.78	10.0876	9.69284	12.8894	5.90095
PF3D7_0810900.1	1.94413	1.6787	1.21925	1.7378	8.15358	4.16218	2.07023	3.08451	235.5	249.14	315.249	139.714
PF3D7_0810900.2	2.53088	1.73956	0.864471	1.55157	10.6927	6.08655	3.40915	4.56834	342.754	329.826	442.199	223.831
PF3D7_0811000	4.57039	2.50312	2.54134	1.94524	10.4652	11.5762	6.31948	9.65804	74.4935	84.0013	73.093	53.1206
PF3D7_0811100	6.80804	5.43006	4.99548	4.75442	11.8801	12.665	10.6563	13.4145	18.1426	16.7757	14.5571	18.2858
PF3D7_0811200	199.893	209.567	212.175	221.862	210.554	193.329	198.351	192.817	34.6008	37.205	31.1547	23.9831
PF3D7_0811300	302.803	213.145	172.005	191.644	96.438	98.1077	84.7714	78.3379	111.077	112.97	111.234	183.803
PF3D7_0811400	338.083	547.982	607.574	580.583	557.77	522.381	547.725	524.372	139.234	138.806	132.944	84.8012
PF3D7_0811500	74.4379	81.1127	93.2641	96.2253	100.366	97.4009	108.8	106.672	8.25684	5.99755	6.81455	5.41765
PF3D7_0811600	19.414	19.6371	12.8239	6.92363	7.79451	8.37081	11.2956	9.74315	118.314	184.046	106.372	206.103
PF3D7_0811700	5.8969	2.58468	2.99667	2.68583	1.639	0.864745	0.462885	0.416929	40.8112	42.6454	29.7291	29.2283
PF3D7_0811800	28.7312	27.3357	27.734	30.545	125.845	131.452	126.83	136.753	27.8536	24.7105	25.8037	15.0235
PF3D7_0811900	7.72011	3.43541	4.31226	3.35842	22.4731	23.2569	19.6513	22.7694	20.2409	22.9115	25.7621	22.637
PF3D7_0812000	8.66109	8.02831	6.20708	7.58559	27.3762	37.4092	39.2328	36.9088	2.34731	2.48488	2.96339	1.67906
PF3D7_0812100	75.9193	54.4466	49.9837	51.3495	73.6286	70.458	69.7114	72.701	29.2097	29.5732	26.0375	30.855
PF3D7_0812200	4.90106	3.88875	4.85011	5.25123	2.67109	2.97246	3.3376	3.19148	1.52006	2.06153	2.14157	1.91196
PF3D7_0812220	6.11382	4.67309	5.47057	5.30229	26.3702	29.8493	33.8344	31.3396	9.64012	14.2362	13.2952	8.38522
PF3D7_0812300	28.2607	25.3618	24.3118	24.487	4.31578	4.55393	6.27675	4.64576	14.1046	11.2656	8.96121	7.5252
PF3D7_0812400	158.241	200.791	194.029	192.351	285.638	346.861	318.602	305.947	64.6727	72.8632	97.0907	63.0091
PF3D7_0812500	336.663	370.188	372.882	378.99	161.586	154.931	151.469	159.14	42.0049	32.2918	38.4317	31.8036
PF3D7_0812600	68.585	70.9011	69.5332	59.2046	38.9957	44.3861	44.7335	38.2501	28.6139	29.9507	31.6613	18.9828
PF3D7_0812700	32.6616	53.4826	70.9992	69.2152	118.641	124.999	136.191	125.617	18.9983	18.7916	21.7079	9.0398
PF3D7_0812800	3.32332	2.90721	3.97301	3.3557	0.29057	0.462365	0.791317	0.487325	1.11382	3.86192	1.10892	1.9483
PF3D7_0812900	4.28999	2.40778	2.93427	2.91153	0.216445	0.344415	0.162099	0.189066	1.34823	1.40379	1.09154	2.65062
PF3D7_0813000	129.167	143.309	118.165	107.896	61.1424	60.5485	63.1576	59.5086	170.439	174.682	190.428	163.507
PF3D7_0813100	2.64458	1.80267	2.3861	2.90547	7.48644	3.29211	1.8297	3.27309	203.701	194.391	181.177	166.92
PF3D7_0813200	13.0994	14.5137	14.1068	18.6526	141.624	155.004	143.569	138.862	85.304	84.4656	95.5357	49.5728
PF3D7_0813300	1186.49	1744.01	1551.44	1531.39	5319.54	5309.21	5539.55	5571.35	637.275	481.797	608.635	411.126
PF3D7_0813400	485.021	576.143	478.709	449.813	305.977	287.562	319.324	313.579	61.5096	56.1541	56.9638	60.3623
PF3D7_0813500	6.96692	3.76657	5.03311	3.84108	33.1534	46.3772	37.5032	38.838	11.458	13.3017	12.8868	10.9947
PF3D7_0813600	136.592	177.762	189.612	213.921	177.933	163.87	168.918	175.89	24.1379	21.7265	47.7195	12.6306
PF3D7_0813700	7.67258	4.20048	5.90458	5.11261	56.263	54.3766	49.8579	54.8569	36.1555	33.1554	28.2759	32.2068
PF3D7_0813800	3.14188	1.31043	2.31995	1.74176	1.27388	1.57135	1.16178	1.65618	28.1304	29.0462	32.2707	22.6008
PF3D7_0813900	1808.11	2421.54	3436.72	3868.24	2554.17	2629.99	2859.46	2895.62	293.994	246.699	426.29	155.196
PF3D7_0814000	2437.56	3558.11	4672.4	5046.13	3856.92	4107.72	4134.82	4326.78	392.617	366.456	561.091	249.701
PF3D7_0814100	168.667	214.176	303.036	333.222	120.65	121.646	130.032	127.178	27.7526	24.0877	23.3618	17.0756
PF3D7_0814200	4267.95	5971.82	4944.49	4498.06	4822.31	4509.08	4495.92	4818.35	1063.5	797.555	1139.54	605.334
PF3D7_0814300	64.3188	63.429	66.322	63.2024	58.769	55.4956	57.7373	55.9441	18.3953	14.003	15.2428	15.2503
PF3D7_0814400	20.6115	15.1285	14.3658	13.6565	4.81939	3.73927	0.798532	1.34277	73.588	72.2979	60.9515	52.0334
PF3D7_0814500	152.393	169.858	159.049	163.384	11.6119	13.5337	9.0721	11.1083	154.094	112.174	107.463	106.873
PF3D7_0814600	4.22623	2.38138	2.27527	2.51523	0.565283	0.114222	0.0879687	0.180582	18.8679	18.3837	19.1371	13.5167
PF3D7_0814700	8.40524	4.87543	6.44129	4.60626	1.14004	1.17273	0.188163	0.656645	9.34541	8.15881	8.47559	7.15507
PF3D7_0814900	186.08	347.612	316.198	316.419	307.568	268.891	261.66	257.544	196.064	219.205	293.703	63.1322
PF3D7_0815000	2.63154	2.82419	3.25834	2.62554	136.971	159.27	150.881	156.515	24.4521	22.6719	31.2438	9.47277
PF3D7_0815100	2.99412	1.84256	1.90454	1.89383	7.25888	8.21914	7.64691	9.00303	5.22462	6.52141	6.43392	4.88984
PF3D7_0815200	110.613	144.635	99.7297	94.2782	70.4717	92.6468	98.3472	78.0645	19.249	18.6481	15.753	20.5906
PF3D7_0815300	3.16933	1.77509	1.96132	2.33426	13.1967	15.9491	15.1081	16.379	13.8739	13.767	12.6789	10.7802
PF3D7_0815400	4.31506	3.05262	4.91299	4.63374	24.9005	33.1936	19.0162	29.7561	36.7225	38.3886	46.1142	18.2568
PF3D7_0815500	5.40163	2.56543	3.45657	3.30423	19.4008	20.7638	3.80411	7.51986	65.5618	62.9208	75.6861	44.4537
PF3D7_0815600	322.787	430.474	496.942	472.091	255.327	260.151	269.847	277.236	56.3506	39.7849	46.6878	30.1372
PF3D7_0815700	3.50871	2.98658	3.31342	3.03677	10.3506	9.68659	9.60709	9.29001	4.84499	6.46527	5.31842	5.40848
PF3D7_0815800	9.37388	6.26095	6.90787	6.27168	51.5948	38.961	30.9556	33.9001	161.148	169.327	113.595	141.89
PF3D7_0815900	4.16627	2.83014	3.02403	3.58918	0.44522	0.455433	0.103927	0.248899	1.41058	1.39806	1.97654	1.11355
PF3D7_0816000	142.392	157.513	181.939	179.47	101.553	106.678	108.769	105.881	48.9884	37.5541	52.9333	41.2739
PF3D7_0816100	123.021	137.881	174.5	214.734	61.7531	44.0962	34.3491	30.1556	520.14	490.854	756.975	230.587
PF3D7_0816200	6.9315	5.6381	6.90548	6.09764	13.3835	11.8938	3.46597	6.3244	57.3587	62.322	109.807	36.2715
PF3D7_0816300	11.8544	8.54492	11.3375	8.84104	9.75733	10.1708	10.1437	11.1112	1.74233	1.50719	3.08771	0.663722
[truncated: 3,509 more rows]

## Sheet: Differential_trophs
gene_id	WT_rings.1	WT_rings.2	KO_rings.1	KO_rings.2	WT_trophs.1	WT_trophs.2	KO_trophs.1	KO_trophs.2	WT_schiz.1	WT_schiz.2	KO_schiz.1	KO_schiz.2	WT troph	KO troph	FDR
PF3D7_0832900	1.77161	0.76907	0.994141	0.91269	1.39092	2.10262	43.7507	41.8732	0	0.0355511	1.28915	0.259064	0	4.42154	3.63372e-05
PF3D7_0102100	3.36296	2.65382	3.45942	17.0971	2.25655	1.83525	46.2539	47.6012	0.20595	0.0384507	2.13245	0.616426	0	4.35865	0.00116314
PF3D7_1371800	3.30071	1.77299	3.04917	4.46908	28.4985	31.6351	418.091	435.017	1.15892	1.45066	9.25682	4.22844	0	3.94047	3.10502e-05
PF3D7_1371900	2.66539	3.07038	4.43605	14.0373	10.2539	11.0909	170.999	131.789	0.6606	0.462502	3.61732	2.09707	0	3.88907	0.000423409
PF3D7_0102000	1.69987	1.72183	1.92798	6.07354	1.08992	0.711519	16.9417	14.8111	0.36729	0.171432	0.914187	0.124924	0	3.69143	0.0010544
PF3D7_0901400	0.314171	0.572811	0.488266	0.0951694	21.1209	17.854	1.57993	0.878388	0.496391	0.123568	0.0988416	0.135068	0	-3.41883	0.0010544
PF3D7_0221200	20.6697	27.358	32.2256	5.86326	755.112	839.849	82.0446	71.4359	12.0645	9.84784	0.893872	0.534398	0	-3.23557	0.00525767
PF3D7_1372000	10.9219	12.3456	11.2909	116.116	2.43578	1.39963	21.4205	17.6739	0.333461	0.181583	1.93663	0.491478	0	3.21283	0.0308204
PF3D7_1371700	4.10093	2.82227	2.9322	3.26912	11.757	11.411	99.1069	100.141	202.239	209.762	229.931	249.669	0	3.18529	1.40903e-05
PF3D7_1300500	0.39858	0.269152	0.317667	0.402463	0.351397	0.609988	9.50009	5.78625	0	0.0653199	0.174164	0.0951983	0	3.16195	3.10502e-05
PF3D7_0831700	3556.12	4159.38	4283.49	608.223	1587.86	1725.13	178.412	171.805	102.456	76.6033	25.5609	19.0797	0	-3.10247	0.00690316
PF3D7_1361500.2	8.17208	5.8841	5.0614	4.17556	17.7079	5.7259	1.54731	0.317632	1002.05	926.31	779.156	551.268	0	-2.89957	0.00439947
PF3D7_1300900	0.356873	0.289186	0.42664	0.50449	0.171615	0.728213	5.79531	5.18079	0	0	0.112276	0	0	2.85395	0.000322652
PF3D7_0206800	12.9259	19.0664	9.12682	12.7663	198.713	56.8314	9.60653	18.1566	7190.28	7007.82	9291.77	3406.43	0	-2.82447	0.00653915
PF3D7_1307500	10.0362	15.5625	11.85	9.25816	66.8522	43.1073	3.24529	13.0574	2752.5	2498.91	2037.94	1223.93	0	-2.79131	0.00454367
PF3D7_1334600	11.9863	6.42545	10.0527	8.37904	17.1679	16.6694	0.772791	3.84699	125.868	118.476	124.231	67.387	0	-2.76264	0.00434465
PF3D7_0401700	4.29671	4.27673	6.71036	3.21004	601.066	570.501	85.4002	72.378	4.60436	4.66448	1.0158	0.284737	0	-2.75424	0.0013581
PF3D7_1254700	0.640735	1.19555	1.20947	0.544823	22.5414	24.1189	4.23972	1.7044	0.639388	0.530549	0.0353653	0.0966539	0	-2.74443	0.00329592
PF3D7_1228600	19.4461	20.6882	11.6948	14.6219	290.091	173.542	17.4075	59.7853	5638.04	5720.01	5397.17	5320.87	0	-2.63924	0.00471589
PF3D7_0822900	6.23043	4.89688	3.80823	4.32337	26.9695	14.7303	1.06011	5.28936	1039.12	901.764	875.352	806.392	0	-2.6365	0.00494878
PF3D7_0930300	5.9398	4.60812	2.39764	3.24145	39.7856	25.6201	2.34958	7.44844	1107.25	1220.83	1053.62	1573.6	0	-2.63459	0.00329592
PF3D7_1334900	8.21188	5.9414	5.04888	7.10733	23.4681	16.7566	1.47488	4.03685	270.123	270.847	318.146	163.745	0	-2.63275	0.00238753
PF3D7_1310700	33.6948	40.1028	18.8593	19.3313	212.852	128.37	15.8055	37.6335	10018.2	9785.52	9277.43	7759.67	0	-2.59742	0.00238753
PF3D7_1335100	12.3118	17.7702	9.2507	10.9134	117.146	52.8983	6.72844	19.337	4248.19	4740.34	4849.39	4395.01	0	-2.59007	0.00486926
PF3D7_1133400	7.7174	7.83501	5.58645	5.57635	37.8608	23.2061	2.81876	5.90057	1620.79	1485.9	1704.9	1141.79	0	-2.57551	0.00116314
PF3D7_0905400	16.5042	15.6726	8.92581	10.5644	119.404	58.0335	7.7965	20.0587	3429.49	4281.27	3750.65	4205.28	0	-2.54483	0.00375014
PF3D7_1400600	0.0299657	0.182117	0	0.211804	0.345841	0.0305731	4.52083	1.96563	0	0	0	0.0429427	0	2.52835	0.00380525
PF3D7_1035700	5.30831	4.57675	3.09748	4.35502	28.5353	11.4121	1.52277	3.89046	913.785	896.171	810.01	647.512	0	-2.51	0.00434465
PF3D7_0501500	6.15994	5.96095	4.89849	6.33102	38.0327	9.96026	2.21845	3.31203	1412.84	1700.55	2019.34	966.697	0	-2.50683	0.00797167
PF3D7_0800800	3.20319	3.24457	3.26441	2.5451	20.5045	16.4477	3.41095	1.86344	9.34776	16.6777	0.385482	0.150504	0	-2.49735	0.0013581
PF3D7_0919300	6.73307	4.45719	4.30989	4.06849	13.8691	8.49226	0.610988	2.67951	597.922	569.732	642.829	410.952	0	-2.46894	0.00439947
PF3D7_1222700	13.0177	15.5833	7.8456	9.61396	78.4311	37.0456	6.08658	11.6847	2998.12	3567.91	3429.12	2530.93	0	-2.4679	0.00326458
PF3D7_0818100	5.05337	3.97886	3.03287	2.74755	14.9937	7.11791	0.98599	1.67203	743.331	624.755	515.595	632.468	0	-2.464	0.0013581
PF3D7_0212600	14.1906	11.1698	9.76921	10.6468	43.395	31.4666	3.63627	9.11809	1880.47	1802.85	2547.45	1327.44	0	-2.43505	0.00238753
PF3D7_1449200	14.3612	15.326	8.89098	10.4874	74.7338	39.9014	5.37359	14.3402	3650.93	3431.34	7362.53	4129.34	0	-2.42602	0.00434465
PF3D7_1251200	7.36988	7.92817	5.94664	5.18886	37.9557	20.9158	2.96973	6.35193	1905.41	1904.95	1987.13	1723.8	0	-2.4226	0.00238753
PF3D7_0424100	7.47017	7.67263	4.80298	5.07088	25.6994	11.7846	1.66612	3.84774	1415.97	1284.4	1304.66	1284.59	0	-2.41478	0.00329592
PF3D7_1235100	9.49581	3.25787	5.49299	5.10346	5.15559	3.43777	0	0.823489	47.5915	42.017	89.464	31.8253	0	-2.40893	0.0144762
PF3D7_1035400	7.51726	9.50222	4.71624	6.80635	80.2754	50.2011	6.37868	17.9043	2908.99	2479.01	3724.87	2174.08	0	-2.37133	0.00454367
PF3D7_0423400	4.24909	3.22798	2.78177	3.21786	17.0763	3.7675	0.74195	1.41429	635.392	596.868	737.739	473.797	0	-2.35773	0.00788039
PF3D7_0707300	13.4964	11.1957	7.58568	8.3059	91.884	26.4957	6.51377	10.7302	3564.33	3782.83	3547.49	3719	0	-2.35718	0.00773211
PF3D7_0423800	6.65289	6.80036	4.93915	5.88949	34.3592	11.9018	2.32338	4.34476	1746.3	1730.98	2254.72	1399.54	0	-2.35687	0.00524335
PF3D7_0414900	6.75228	4.08751	5.30193	4.3571	22.9408	5.29933	1.13021	2.14823	1056.72	1039.52	733.464	823.412	0	-2.35676	0.00961164
PF3D7_0423300	3.9301	3.23152	2.84668	2.40437	16.2311	4.92963	0.847721	1.66562	679.254	653.2	778.577	473.657	0	-2.3483	0.00485382
PF3D7_0210600	5.45202	6.67191	3.09672	4.50873	28.6855	15.0264	2.06769	5.35876	1356.16	1237.84	1430.94	1133.04	0	-2.32267	0.00439947
PF3D7_0933700	4.23213	2.65661	2.85042	2.76866	7.10874	7.54114	0.1249	2.82034	42.3183	43.3138	48.8208	16.0592	0	-2.31754	0.0550724
PF3D7_1012200	5.18452	5.20981	3.49256	4.73645	38.2283	9.31977	2.67276	3.58402	1597.1	1383.79	1848.29	1093.76	0	-2.30309	0.0127869
PF3D7_1022700	5.63356	3.64233	2.72261	2.46096	12.1044	4.56558	0.753471	1.24597	471.987	516.894	361.934	323.215	0	-2.3007	0.00294754
PF3D7_1126700	7.72036	6.2898	6.0014	5.6575	20.7425	8.48368	1.45817	2.9038	907.003	921.359	662.63	724.667	0	-2.28876	0.00396216
PF3D7_1410400	9.29512	9.82887	4.64694	5.9016	48.8841	13.8086	3.43793	5.75496	2161.4	3031.22	1871.98	2170.23	0	-2.28631	0.0107662
PF3D7_1223100	11.2769	12.4586	8.47064	8.66601	85.2062	47.0145	7.0574	18.3508	2976.34	3124.33	2616.63	2332.61	0	-2.28223	0.00434465
PF3D7_1254600	0.109182	0.0737282	0	0	0.0350026	0.0742633	1.86834	1.99594	0	0	0	0	0	2.26746	3.10502e-05
PF3D7_1361800	5.77182	3.46753	2.76715	3.45666	10.0523	5.09442	0.554165	1.51982	483.574	559.659	457.182	575.387	0	-2.26614	0.00386164
PF3D7_0407800	5.97762	3.61695	3.91932	3.70782	14.0401	8.93875	0.883725	3.15655	345.144	385.204	270.807	404.292	0	-2.25306	0.00574672
PF3D7_1035300	6.37158	4.71595	3.50412	4.3673	17.662	7.49451	1.38564	2.33513	641.124	694.81	520.645	829.832	0	-2.24974	0.00439947
PF3D7_1035900	9.64653	10.8349	7.53325	7.03045	40.0476	14.5051	3.50468	5.20759	2655.29	3029.26	2480.12	1992.98	0	-2.23255	0.00498948
PF3D7_1140400	4.79166	3.72327	3.76662	4.9709	9.97449	4.48696	0.618923	1.27053	382.829	485.293	400.488	408.806	0	-2.22862	0.00294754
PF3D7_1310200	8.13745	5.0842	4.45501	6.22014	25.8928	5.19869	1.83258	1.96274	1107.72	1127.23	1557.45	535.228	0	-2.22047	0.0291874
PF3D7_1232500	5.59599	4.52211	3.04984	3.17841	13	7.78746	0.980731	2.42253	497.898	559.714	360.3	487.37	0	-2.21616	0.00329592
PF3D7_0414800	4.08013	3.85359	3.2958	4.39825	12.5148	6.07548	1.21309	1.42299	357.12	323.666	319.121	206.228	0	-2.21555	0.00185155
PF3D7_0207600	12.9168	9.28953	7.00109	6.85048	153.763	147.975	15.4892	54.8592	1014.65	1369.78	906.443	1168.45	0	-2.21053	0.00788039
PF3D7_1136200	4.83259	3.35095	3.66415	3.97906	7.14331	3.30908	0.254851	1.01144	257.131	287.406	174.232	241.994	0	-2.20682	0.00471589
PF3D7_0932000	12.7404	9.76004	8.31948	6.4863	50.2488	17.5863	4.48669	6.67746	2510.2	2366.43	3089.17	1452.64	0	-2.20544	0.00754315
PF3D7_0725400	38.6961	43.0546	23.49	25.104	185.312	66.1757	17.5399	26.5193	14196.7	13023	22404.6	8687.29	0	-2.19871	0.0065628
PF3D7_0911100	6.94177	5.27836	3.9233	4.57425	19.1195	7.99913	1.34755	3.17305	997.443	864.23	738.093	673.277	0	-2.17946	0.00486926
PF3D7_0207800	10.139	6.35876	6.72611	5.26243	12.5196	12.1693	1.22854	3.40081	100.448	110.225	133.743	87.3149	0	-2.17741	0.00329592
PF3D7_0905500	4.36501	4.60755	4.11974	4.54672	32.7012	16.22	2.59948	6.81849	816.816	806.726	963.705	710.143	0	-2.17206	0.00501731
PF3D7_0803200	5.09771	2.35961	3.38169	2.93263	10.3148	6.89869	0.618074	2.45623	190.804	204.576	154.478	159.72	0	-2.17068	0.00648213
PF3D7_0508000	4.22191	2.87224	2.5613	3.30863	30.9689	25.7806	3.03685	9.18167	410.826	375.76	494.1	300.617	0	-2.16202	0.00454367
PF3D7_0207700	6.55002	3.60728	4.1206	3.26066	15.2974	15.7139	1.54763	4.70389	90.4035	116.921	83.7493	83.2648	0	-2.16151	0.00439947
PF3D7_1307900	4.37614	2.75783	3.38869	3.13834	10.0438	7.17926	0.651253	2.47325	221.717	214.967	166.453	139.785	0	-2.15385	0.00471589
PF3D7_0207500	7.92861	4.35104	5.05866	4.52082	31.9201	40.5446	3.98542	12.0881	121.277	146.245	173.288	106.823	0	-2.14367	0.00525767
PF3D7_1206000	4.01325	2.4537	2.67986	2.77458	10.2233	2.69284	0.492433	0.971987	380.571	366.959	498.182	202.122	0	-2.14325	0.0107662
PF3D7_0917300	8.49758	4.79645	5.42837	4.35568	9.32685	3.34218	0.645621	0.906807	283.385	267.888	268.568	191.448	0	-2.14163	0.00399437
PF3D7_0525800	9.3055	10.6503	4.07321	7.39855	35.5171	18.1285	3.99181	5.90942	1752.64	2405.15	2526.93	2299.3	0	-2.13654	0.00439947
PF3D7_1035100	5.43521	2.74277	3.02603	3.74463	8.45444	6.20601	0.555048	2.04671	240.537	271.386	254.233	219.666	0	-2.11229	0.00510863
PF3D7_1231200	3.04402	3.72327	2.02554	2.58073	12.1525	7.79358	1.17337	2.31606	484.647	431.267	498.928	406.719	0	-2.10736	0.00238753
PF3D7_0515700	7.35963	6.59924	4.93288	4.84864	37.6656	18.2427	4.01961	6.61674	1027	1256.8	1127.12	896.409	0	-2.10267	0.00340657
PF3D7_0528400	2.81781	1.78388	2.13781	2.38017	10.1367	4.72703	0.567726	1.86469	367.845	470.809	374.24	473.233	0	-2.10092	0.0065628
PF3D7_0508100	3.76577	2.30732	2.78618	2.10731	6.2685	6.0251	0.489719	1.56458	72.2037	85.8061	68.5031	83.4771	0	-2.08717	0.00417303
PF3D7_1128900	3.7171	2.18735	3.08948	2.62732	8.56294	4.1175	0.500702	1.44659	189.074	206.889	169.587	151.028	0	-2.08227	0.00452537
PF3D7_1473400	3.55077	2.17824	1.95805	2.66377	6.28892	4.75803	0.288176	1.6537	208.896	204.888	183.012	208.394	0	-2.06922	0.00826387
PF3D7_0817600	3.56129	2.54018	2.47784	3.56129	8.89873	2.62871	0.599856	0.763459	372.747	383.719	250.948	261.249	0	-2.06783	0.00498948
PF3D7_1477900	3.3691	1.8091	1.92491	3.03304	0.663675	0.952529	4.62129	4.26315	0.370558	0.279393	1.2203	1.08584	0	2.06023	0.00116314
PF3D7_0214900	5.46151	4.61592	3.65968	3.85211	21.4904	6.67245	1.67649	2.99262	848.045	779.414	788.013	738.117	0	-2.05537	0.00875885
PF3D7_0501600	5.6657	4.33915	3.56838	4.29765	17.5966	4.11687	1.24508	1.81291	799.843	941.365	944.75	1044.89	0	-2.05279	0.0137555
PF3D7_1451700	6.44297	6.71444	4.66596	4.00353	26.4549	19.9103	2.92076	7.26151	498.49	457.664	558.083	289.069	0	-2.05174	0.00454367
PF3D7_0613300	6.12977	3.95614	4.23381	3.44295	9.97227	2.71191	0.641395	0.94166	434.265	435.24	345.975	395.828	0	-2.04349	0.00694112
PF3D7_1231300	2.84652	2.28554	2.17184	3.20141	6.9444	4.97022	0.472797	1.56783	201.255	173.774	162.509	146.753	0	-2.04004	0.00434465
PF3D7_1030200	8.26443	5.69636	6.02159	5.77727	15.1209	6.73556	1.33208	2.55044	575.446	485.703	566.659	395.879	0	-2.03782	0.00454367
PF3D7_0302500	8.39108	7.48331	4.84375	4.04403	14.2109	5.09384	1.25472	1.83142	860.854	1188.63	690.255	995.918	0	-2.03221	0.00638751
PF3D7_0522600	10.2527	7.08499	8.68891	8.46614	9.40058	4.39343	0.525147	1.86204	291.925	417.459	357.184	519.962	0	-2.03208	0.00981643
PF3D7_0105300	3.65324	2.94664	2.50723	4.6452	31.2968	20.7762	3.68569	7.566	700.069	684.113	1230.94	476.123	0	-2.02744	0.00754315
PF3D7_0407700	5.12807	2.75477	3.89834	3.67517	10.4691	5.87393	0.758402	2.2989	234.42	219.649	183.144	212.467	0	-2.0263	0.00621435
PF3D7_1468400	4.26784	3.04161	2.21502	3.80622	10.8147	7.73091	0.896948	2.88555	339.987	384.207	320.187	374.015	0	-2.02132	0.00653915
PF3D7_0701900	85.2251	52.1683	55.465	19.2927	5.53919	5.64293	1.00567	0.761877	156.431	116.982	31.997	42.414	0	-2.00772	0.0105284
PF3D7_0919200	6.19467	4.89514	3.83415	3.9482	29.2821	16.8539	3.08393	6.94487	1322.09	1116.75	1985.17	746.263	0	-2.00307	0.00766412
PF3D7_0321400	4.68664	3.38585	2.84262	4.7323	7.22519	1.96891	0.46935	0.518798	332.749	408.514	339.815	331.713	0	-2.00144	0.00648213
PF3D7_0929400	7.50886	5.37836	4.76086	5.02238	24.7033	12.4094	2.70609	4.76394	699.73	1111.01	787.281	1248.26	0	-2.00007	0.00648213
PF3D7_0323400	9.66799	7.05949	6.5734	5.99252	18.9187	8.03191	1.90251	3.10911	1078.48	945.883	1097.94	897.568	0	-1.99523	0.00471589
PF3D7_1036000	5.26924	4.75956	3.18215	4.60751	18.5993	9.53277	1.8212	3.82618	711.267	674.382	969.535	670.223	0	-1.99422	0.00487503
PF3D7_0515400	5.34003	3.88452	4.34249	4.00386	7.1262	3.18923	0.409366	1.13603	339.976	377.431	264.708	368.507	0	-1.98984	0.00524461
PF3D7_0208000	6.45019	3.05346	4.12057	3.0327	6.05436	5.19011	0.394784	1.71617	69.3431	72.1965	69.5844	64.1487	0	-1.988	0.00760744
PF3D7_0214600	5.72267	3.9013	3.61288	3.35018	7.18596	4.45443	0.390721	1.78392	331.277	296.304	286.832	370.074	0	-1.98477	0.00882423
PF3D7_1026500	8.69766	4.405	4.64196	5.17534	5.37758	3.16926	0	1.83719	67.8937	64.9059	97.565	37.3928	0	-1.97901	0.107432
PF3D7_0808200	5.97477	5.39032	3.97333	3.45296	13.9501	5.84105	1.32842	2.18985	841.399	880.822	816.504	743.866	0	-1.97773	0.0043585
PF3D7_0805200	50.4444	64.1671	46.4216	46.7899	46.0336	32.6755	6.51405	11.3536	3928.53	3386.97	4312.19	3264.14	0	-1.97203	0.00294754
PF3D7_1323700	6.27545	5.25423	5.03042	5.78717	24.3514	12.1761	2.43226	5.305	801.244	1188.17	730.996	1251.13	0	-1.97073	0.00922133
PF3D7_0405900	5.12201	3.95216	4.01619	4.21359	18.3863	5.24119	2.06759	1.79818	768.229	785.947	934.431	572.445	0	-1.96404	0.0107866
PF3D7_1121300	4.39516	2.36592	2.39909	1.93996	6.78365	6.26989	0.592827	2.00232	32.6843	40.8686	29.3666	40.4313	0	-1.95716	0.00754315
PF3D7_1014100	6.11202	3.49824	3.42256	3.76259	7.56099	3.67045	0.587183	1.21352	451.196	504.427	332.24	677.669	0	-1.95512	0.00791234
PF3D7_1308000	4.24641	2.75549	2.8397	3.25603	10.6696	5.51036	1.02881	1.9407	331.735	310.34	253.166	290.005	0	-1.95303	0.00401836
PF3D7_1359800	2.27034	2.46393	1.42172	1.96497	4.52306	1.10303	0.396434	0	169.109	169.025	194.839	101.712	0	-1.94487	0.0172507
PF3D7_0618000	5.29204	4.39215	3.87546	2.85365	17.361	3.16608	1.46592	1.38545	858.588	893.942	651.416	746.052	0	-1.93616	0.0326044
PF3D7_1007300	3.1872	1.88178	2.62849	2.16845	5.98317	1.32159	0.124996	0.586497	257.104	235.716	192.378	202.409	0	-1.92979	0.0155789
PF3D7_1440400	4.62272	2.30198	2.75807	2.73807	4.66125	3.24089	0.324681	0.851646	71.6429	67.2255	56.4501	49.4566	0	-1.92599	0.00314035
PF3D7_1434400	6.63186	5.11625	5.48531	4.86662	19.5428	4.64197	1.61584	2.32189	814.713	793.062	724.033	565.645	0	-1.92178	0.0205007
PF3D7_1431400	3.59419	2.13027	2.42113	2.5955	4.64471	1.74837	0.18653	0.478637	148.482	152.755	129.391	185.409	0	-1.92094	0.00514817
PF3D7_0832000	5.40487	7.42205	7.97929	26.1522	150.853	135.529	578.117	422.333	1.03164	1.49806	3.30957	1.50751	0	1.92085	0.0279137
PF3D7_0217500	4.55799	4.61686	3.0133	3.245	8.56544	2.74307	0.616172	1.0616	336.917	474.576	346.229	639.07	0	-1.90556	0.0127869
PF3D7_0722200	9.89524	6.95508	6.92556	6.25034	40.5141	9.45075	2.8806	6.64062	1608.29	1589.29	1195.66	1399.08	0	-1.90479	0.0550724
PF3D7_0214700	13.1817	10.9109	16.5445	13.3102	13.4504	6.92935	0.994649	3.65171	534.508	474.332	542.343	359.49	0	-1.90353	0.0137555
PF3D7_0404000	5.51369	4.35623	4.21862	3.67449	13.2572	7.6506	1.15532	3.55747	765.233	564.492	737.813	679.367	0	-1.90229	0.00788039
PF3D7_1312500	8.85533	11.3391	6.39185	6.57966	14.7838	7.84153	1.22534	3.95275	853.567	649.271	758.874	387.65	0	-1.89732	0.0171596
PF3D7_1133300	6.09962	3.50008	5.42414	4.42965	12.0507	7.11228	1.25921	2.77877	208.32	194.142	169.623	129.007	0	-1.89467	0.00471589
PF3D7_1322600	2.94494	2.13381	2.72401	2.17053	4.71368	3.79416	0.472939	0.901504	113.031	90.8241	103.697	64.3206	0	-1.88642	0.00227154
PF3D7_0930200	7.25395	4.04906	4.24334	4.54092	4.1926	3.11157	0.324934	0.759669	109.241	118.749	91.8472	121.46	0	-1.88207	0.00329592
PF3D7_0402300	8.41525	5.45337	3.83696	4.4322	21.6184	14.7488	3.02825	5.43835	805.628	665.665	691.716	1300.99	0	-1.86989	0.00648213
PF3D7_1345600	5.40966	4.69675	3.55342	5.5524	16.9235	6.30778	1.74388	2.87666	595.368	585.966	570.181	367.258	0	-1.85189	0.0107662
PF3D7_0613800	5.10587	2.79925	3.07287	3.41088	9.78519	7.91942	1.04569	3.11315	76.7757	91.6255	76.9192	120.848	0	-1.84878	0.0120326
PF3D7_1400700	0.112524	0.0759852	0.0896815	0.0378735	0.108222	0.0765367	1.45398	1.4117	0	0	0.0393349	0	0	1.84139	6.04768e-05
PF3D7_0318700	6.52454	6.79498	6.92117	6.21694	12.285	8.71944	1.54043	3.26102	627.434	704.982	586.8	718.506	0	-1.83952	0.00434465
PF3D7_1406800	6.61643	4.1152	3.88557	3.78974	9.89874	6.23733	1.17559	2.24683	290.633	332.255	285.784	486.508	0	-1.83275	0.00638751
PF3D7_0404700	3.98863	3.86191	2.74883	3.80242	16.8	4.54823	1.56091	2.28334	627.66	615.196	554.639	511.729	0	-1.8314	0.0194367
PF3D7_1229800	4.98777	3.1521	3.18135	2.81429	5.42643	1.77047	0.345327	0.547304	238.239	242.804	164.093	272.526	0	-1.82987	0.00875885
PF3D7_1252100	5.1355	3.4326	3.38503	3.3917	7.91127	3.53367	0.547423	1.64282	285.069	419.04	290.557	583.788	0	-1.82912	0.022622
PF3D7_1400800	0.20872	0.458068	0.582222	0.175628	0	0	1.45782	0.82297	0	0	0.036481	0	0	1.82389	0.00326458
PF3D7_0913800	7.35159	10.0143	8.18266	4.99147	28.404	13.1907	2.78871	7.49659	1814.43	1507.31	2223.3	1235.53	0	-1.82075	0.0256163
PF3D7_1007200	3.19312	2.61381	2.28597	2.83057	6.30277	4.05335	0.622396	1.35751	164.945	180.298	133.147	135.868	0	-1.81519	0.00329592
PF3D7_0308100	5.93882	2.50538	3.21879	3.14142	7.93576	5.19828	0.924528	1.7732	132.493	129.952	98.1696	119.168	0	-1.81436	0.0053862
PF3D7_0802800	5.41344	4.09868	3.70436	4.60116	12.4991	6.99229	1.47041	2.84206	369.682	401.051	369.642	261.257	0	-1.81223	0.00454367
PF3D7_0308700	7.40378	3.21727	4.22504	3.97511	7.40039	2.69291	0.632732	1.01024	312.301	291.048	288.15	258.136	0	-1.80829	0.00807667
PF3D7_1322500	5.31009	4.05875	4.2451	4.49011	14.0366	12.597	1.92838	4.88693	227.215	219.953	223.107	144.747	0	-1.79833	0.00486926
PF3D7_0413500	3.949	4.07548	3.42941	4.17556	37.2277	38.5039	6.04983	15.0632	283.247	292.654	339.355	181.36	0	-1.78973	0.00657996
PF3D7_0109000	5.73424	4.26935	3.80847	4.20649	6.97625	3.50028	0.359434	1.95002	521.461	565.046	298.774	565.885	0	-1.78637	0.0409854
PF3D7_0612700	4.27787	4.33312	4.65957	3.19966	31.6955	18.5898	4.44866	8.1781	767.928	709.288	874.147	527.536	0	-1.7845	0.00569153
PF3D7_0903600.2	6.26693	4.0895	2.95361	4.6243	18.082	14.2019	3.09349	4.85994	821.531	746.633	840.414	574.604	0	-1.77872	0.00371527
PF3D7_1034700	3.44991	1.93444	1.32568	3.17249	6.51752	5.40545	1.16178	1.2587	88.5767	92.3783	89.8669	49.1744	0	-1.77852	0.00646168
PF3D7_0934600	4.37595	2.30488	4.5339	3.18138	11.672	5.89332	0.916923	3.45081	555.396	428.56	568.617	442.816	0	-1.77122	0.0276719
PF3D7_1435600	4.41958	2.80338	2.43178	2.63277	6.78201	1.79863	0.368102	0.901465	232.376	230.881	215.142	257.546	0	-1.7598	0.0179821
PF3D7_1118700	5.64035	3.76319	3.53301	3.03522	7.84471	1.91248	0.495391	0.98062	259.189	252.463	215.811	161.853	0	-1.75393	0.0187203
PF3D7_1243300	7.30564	2.93208	9.06344	5.28904	3.97717	6.32862	0.722077	1.33405	92.4889	68.447	103.357	49.7792	0	-1.75295	0.0161334
PF3D7_0702000	438.585	550.454	825.503	297.2	39.4484	37.2743	10.567	9.49624	463.3	296.642	134.12	73.5542	0	-1.75066	0.0156295
PF3D7_1344500	3.04757	2.07149	2.49282	2.38892	5.97781	9.61439	1.00828	2.71662	57.3175	67.6215	114.846	37.4673	0	-1.74854	0.0351837
PF3D7_0102500	5.08469	3.02041	3.21172	3.56485	5.33671	3.28629	0.567346	1.03608	290.204	313.634	221.384	427.324	0	-1.74408	0.00766412
PF3D7_0805300	3.84594	2.54954	2.37781	2.97699	6.89842	5.01935	0.885163	1.71296	286.366	262.9	210.551	306.561	0	-1.73627	0.00486926
PF3D7_0321100	4.399	2.08867	3.09394	2.64942	4.24232	2.59777	0.319357	0.848395	80.9689	77.0242	66.2716	83.2629	0	-1.73532	0.00599671
PF3D7_1223000	5.2278	4.30245	3.02725	4.37145	15.7123	6.75053	1.71159	3.51355	543.694	520.87	471.83	367.447	0	-1.73124	0.0118092
PF3D7_1116000	3.44032	2.31388	2.14967	2.68644	9.53815	2.47108	0.74971	1.30224	359.126	479.09	288.227	436.749	0	-1.7312	0.0299769
PF3D7_0418600	4.87792	2.60925	2.75196	2.72836	7.45357	6.08957	1.03933	2.0805	240.059	223.722	184.21	327.557	0	-1.72981	0.00856016
PF3D7_0919900	4.40509	2.32842	2.71694	2.51208	6.95868	4.71393	0.772037	1.83379	81.144	92.862	69.7903	104.981	0	-1.72511	0.00945656
PF3D7_0507400	13.104	10.2269	5.99235	8.67648	40.1505	17.4608	4.87636	9.8562	2010.62	1994.28	2610.87	1591.99	0	-1.72104	0.0171596
PF3D7_0607700	4.62245	2.548	2.8301	2.4753	4.60753	3.41654	0.474215	1.07685	43.5974	48.8786	38.495	58.918	0	-1.71998	0.00648213
PF3D7_1332200	5.85486	3.8236	3.07871	3.43379	5.37699	2.20077	0.449676	0.792916	232.242	276.997	209.084	365.233	0	-1.71366	0.0103775
PF3D7_0903600.1	8.94073	5.97387	6.46166	5.8381	24.6539	16.6324	3.91686	7.04327	969.83	898.353	947.815	722.822	0	-1.71172	0.00434465
PF3D7_1430200	5.74197	4.14422	3.73663	3.63477	8.7312	4.80133	1.14061	1.83161	334.003	374.19	271.176	277.079	0	-1.70629	0.00399437
PF3D7_0903300	4.7806	2.75759	3.14355	2.92272	8.623	7.73586	0.973586	3.51602	36.6593	45.5721	34.9136	52.0894	0	-1.70571	0.0247338
PF3D7_0613900	9.75263	4.66706	6.31006	5.17454	16.4158	9.83016	2.39754	4.21149	493.65	468.443	415.918	587.496	0	-1.70495	0.0103987
PF3D7_1136700.1	5.98406	4.44675	3.78001	5.40909	14.8531	7.43838	1.8069	3.68111	480.064	460.96	450.11	281.569	0	-1.69684	0.0106951
PF3D7_1411000.2	11.0871	7.91562	5.53408	6.49348	11.9524	6.66084	1.70001	2.71946	878.672	707.603	742.527	822.529	0	-1.69487	0.00494778
PF3D7_1145600	2.3105	1.52477	1.98794	1.60836	3.72044	4.75037	0.513477	1.24229	15.9299	13.9583	14.5749	8.47839	0	-1.69369	0.00471143
PF3D7_0528300	1.88597	1.41589	1.85679	1.81473	4.11855	1.15452	0.209213	0.357895	192.93	189.831	132.514	138.442	0	-1.69275	0.00725005
PF3D7_1460600	4.81061	4.49792	4.24693	4.55855	19.5033	13.2896	2.94646	5.88933	886.134	1008.92	926.477	1189.57	0	-1.68896	0.00524461
PF3D7_1028700	8.15452	8.77469	3.93646	5.13228	29.3094	18.2179	4.44533	8.50752	1277.71	1371.68	1414.92	1170.11	0	-1.68827	0.00540965
PF3D7_1411000.1	11.0918	7.90313	5.52346	6.47499	11.8702	6.60271	1.68098	2.74673	874.468	704.569	737.959	818.868	0	-1.68451	0.00514817
PF3D7_1033900	10.7977	5.93397	3.63911	5.50941	8.6172	13.3018	1.50433	4.57036	58.1383	65.6798	71.4949	83.8707	0	-1.6835	0.0228327
PF3D7_0805000	3.58614	2.04326	3.05464	2.30844	4.44063	5.62544	0.892322	1.25331	22.4756	29.4879	31.6848	11.3704	0	-1.6828	0.0107662
PF3D7_0222200	2.53009	4.5453	5.07923	25.7884	1.60694	1.46115	6.50182	4.51743	1.25709	0.516338	4.80601	4.17306	0	1.67815	0.13429
PF3D7_1229300	6.87682	4.14783	3.35233	3.78651	5.68282	4.00763	0.746122	1.32822	109.686	138.05	102.096	186.605	0	-1.67423	0.00958035
PF3D7_0815500	5.40163	2.56543	3.45657	3.30423	19.4008	20.7638	3.80411	7.51986	65.5618	62.9208	75.6861	44.4537	0	-1.67313	0.00701585
PF3D7_0314800	3.74995	1.83481	2.39349	2.23552	3.69827	2.5074	0.199768	0.991035	43.762	42.7058	34.2268	38.1486	0	-1.66918	0.0118092
PF3D7_1122700	6.61643	3.76708	6.25555	4.97792	7.6944	7.58883	1.04206	3.06919	62.724	67.3973	59.6817	51.1271	0	-1.66645	0.00883315
PF3D7_0300400	0.0371293	0.112827	0.177551	0	0	0	0.972494	0.918315	0	0	0	0	0	1.6662	0.00116314
PF3D7_1125700	3.85136	3.6677	2.8334	3.20749	14.2466	7.11996	2.08648	3.0973	653.644	608.298	681.44	478.522	0	-1.66339	0.00551678
PF3D7_0828900	4.80225	3.96349	6.44984	4.54971	13.4568	8.28694	1.49074	4.65404	198.713	208.409	294.272	129.142	0	-1.6579	0.0341767
PF3D7_1028900	2.4141	1.72076	1.35395	2.37743	3.55437	1.97651	0.0936748	0.92943	135.054	121.355	110.738	111.774	0	-1.65407	0.024488
PF3D7_1136700.2	5.62342	4.2512	3.64013	5.04114	14.484	7.02481	1.7531	3.74626	475.371	458.188	449.374	277.219	0	-1.6467	0.0144512
PF3D7_1143100	4.3766	2.94382	2.60378	2.8791	9.56834	5.79018	1.30289	2.48986	341.895	360.687	281.993	491.997	0	-1.64613	0.0111363
PF3D7_0611600	14.1611	11.6159	12.7174	8.92838	21.1301	13.1174	3.03472	6.57577	258.326	266.181	234.753	165.749	0	-1.64411	0.00841194
PF3D7_0211600	5.30365	2.39353	5.4616	2.91626	3.78778	5.14326	0.770215	1.12936	77.8242	83.5435	131.394	53.2784	0	-1.64064	0.0177357
PF3D7_0310400	4.81118	3.10512	3.84806	3.77466	27.5669	26.8892	4.87109	11.7209	75.1199	95.0843	118.404	98.3808	0	-1.63937	0.00648213
PF3D7_0511200	10.7024	8.65367	9.29761	6.44647	17.5275	16.3197	3.05248	6.81537	109.553	136.201	120.477	89.8936	0	-1.63752	0.00621895
PF3D7_1149200	409.711	206.319	186.957	188.884	27.7442	24.3786	6.07842	8.69532	1912	1703.87	2000.36	2194.87	0	-1.63415	0.00434465
PF3D7_0932200	16.2205	19.807	8.96763	10.8759	172.776	133.31	33.1819	58.8086	4265.68	4524.72	7525.64	4290.4	0	-1.63371	0.00517053
PF3D7_1469200	8.81577	6.3472	6.64667	5.5519	13.5896	8.93176	2.22054	3.73254	448.024	508.659	529.936	397.802	0	-1.63049	0.00439947
PF3D7_1003000	2.75468	2.16728	2.52686	1.89808	4.10735	1.86484	0.235965	0.791792	117.077	124.751	100.237	115.04	0	-1.62872	0.00882423
PF3D7_1372600	7.35159	11.3335	14.3421	7.74951	225.985	218.424	71.9855	59.1609	4.68026	3.89239	3.00761	0.694634	0	-1.62495	0.0333657
PF3D7_0832300	3.56269	2.06212	2.1803	3.72588	4.85419	8.48144	1.55524	1.55069	0.357402	0.333634	0.0889574	0	0	-1.62139	0.00514817
PF3D7_0200500	0	0	0	0.030013	0.200109	0.0606517	1.55704	0.990851	0	0	0.0311711	0	0	1.61966	0.0013581
PF3D7_0919400	3.93225	1.7534	2.32494	2.74055	8.94093	10.3133	1.41057	4.2515	39.3488	49.6975	50.5833	37.4554	0	-1.61398	0.0200988
PF3D7_0901300	0.261864	0.235775	0.313057	0.205656	0.167902	0.267171	2.01191	1.0638	0	0	0.213592	0	0	1.60745	0.00287969
PF3D7_0920500	6.37521	8.14466	5.49299	6.03136	42.4232	22.6776	8.30388	9.63482	1794.42	1674.81	1834.17	1031.22	0	-1.60472	0.00760744
PF3D7_0918000	7.13864	7.87796	5.41274	6.28262	58.6123	54.1856	12.63	21.6854	733.535	857.451	883.997	838.908	0	-1.60021	0.00329592
PF3D7_0732500	0.413897	0.0299459	0.0706873	0.0597041	0.22747	0.180979	2.78764	0.635831	0	0	0	0	0	1.59913	0.0172507
PF3D7_0606300	3.13787	2.3611	3.53695	2.80634	4.39752	2.37824	0.939287	0.385634	126.543	117.775	131.158	87.1088	0	-1.59553	0.00738605
PF3D7_0303400	5.9337	4.05517	3.69642	3.68153	6.27409	6.21808	1.06732	2.15255	41.9817	48.0646	42.2843	30.1203	0	-1.59523	0.00434465
PF3D7_0935800	3.98006	2.42388	2.45771	2.76502	9.83072	6.92169	1.42154	3.16574	178.902	242.648	159.315	186.43	0	-1.59185	0.00946086
PF3D7_0828700	4.87381	2.20372	2.89418	2.72448	3.00532	2.26323	0.279333	0.642226	69.1317	65.4151	49.8704	53.7055	0	-1.58996	0.00467187
PF3D7_1325400	4.86521	2.36407	2.86509	2.44839	6.0923	5.02454	0.804131	2.07519	56.0814	58.4788	51.8594	75.1581	0	-1.58944	0.0160673
PF3D7_1427700	2.41224	0.698114	4.53172	2.7837	3.31431	7.0318	0.722077	1.66757	17.9678	16.9423	21.1413	15.8029	0	-1.58868	0.0360202
PF3D7_0212900	5.48356	3.08238	4.17828	2.85976	10.2581	9.06834	1.83084	3.56395	139.482	153.936	209.014	115.24	0	-1.58806	0.00906314
PF3D7_0730400	6.58869	5.40929	6.30139	5.25227	16.5424	6.50995	2.90647	2.75947	909.447	883.474	1138.41	548.033	0	-1.57894	0.0205007
PF3D7_0207400	6.62575	3.52669	3.9118	3.66849	15.1415	16.5259	3.15975	6.29852	56.6182	62.7113	57.224	44.0212	0	-1.57537	0.00574672
PF3D7_0402200	3.16416	2.29937	2.52381	3.19499	1.52398	1.99678	0.0728582	0.331176	5.93858	5.38736	5.30298	9.36785	0	-1.57189	0.00471589
PF3D7_1138000	4.02403	2.18301	2.66902	2.74268	3.43851	2.3015	0.31214	0.786389	48.3411	56.1026	37.4324	71.1797	0	-1.56893	0.0174389
PF3D7_1436600	4.5969	2.799	2.80953	2.95972	2.22299	1.5941	0.148812	0.333253	103.846	142.446	71.3774	102.96	0	-1.56681	0.00439947
PF3D7_1145200	4.0204	2.28826	2.35414	2.87208	5.27133	2.08164	0.578807	0.811725	166.374	198.553	163.956	310.798	0	-1.56486	0.0228327
PF3D7_1458300	4.2119	2.27195	3.00911	3.36448	7.637	6.47533	1.20897	2.66791	93.2207	95.6731	71.1339	77.0198	0	-1.5648	0.00712576
PF3D7_0507500	9.31486	8.60838	7.51958	7.15925	14.8235	8.99744	2.59906	3.9757	716.22	719.705	546.987	661.039	0	-1.56142	0.00524335
PF3D7_0308300	7.01446	5.2214	3.12028	4.38145	16.6618	8.12194	2.73449	3.85919	863.4	835.592	842.769	794.447	0	-1.5614	0.00882423
PF3D7_0817700	3.5646	3.1569	2.84857	3.21437	5.60998	2.47967	0.59913	1.09666	289.676	395.543	211.059	387.643	0	-1.5553	0.0205007
PF3D7_1220200	4.81649	2.91556	2.77581	2.38326	4.26323	5.93217	0.944898	1.56826	20.5361	18.5666	17.7291	10.2847	0	-1.54666	0.00487503
PF3D7_0414200.1	3.57842	2.07123	3.75415	3.17084	8.14749	8.27052	1.45372	3.29832	56.5393	64.915	48.5554	40.8155	0	-1.54609	0.00657996
PF3D7_0918700	48.4577	45.5571	45.3551	50.7253	7.81782	5.67118	1.34631	2.23346	543.035	407.938	362.134	408.092	0	-1.54129	0.00476401
PF3D7_0414200.2	3.57842	2.07123	3.84146	3.17084	8.14749	8.1215	1.45372	3.29832	56.4624	64.8431	48.4789	40.8155	0	-1.53373	0.00701585
PF3D7_0604100	2.80697	1.87856	1.99079	2.092	5.07792	3.22753	0.589331	1.40143	102.082	125.753	95.1499	137.501	0	-1.53274	0.0118402
PF3D7_0216800	4.01621	1.82019	2.46524	2.98449	1.90772	1.90353	0.0925904	0.475175	15.846	19.7841	19.8851	14.3535	0	-1.53104	0.00542727
PF3D7_1306000	8.2993	3.6123	4.0473	3.78351	3.77762	2.90075	0.456275	1.03384	36.9067	36.0359	31.6429	34.7028	0	-1.52354	0.00808398
PF3D7_0417700	5.87841	3.25968	3.38556	2.85953	2.8681	2.51722	0.202294	0.968962	33.3778	33.1832	34.2884	17.4939	0	-1.52061	0.0200988
PF3D7_1372500	25.9253	54.4436	69.6264	21.0529	1151.96	900.332	366.031	285.344	8.88475	7.43219	4.25052	0.470948	0	-1.5192	0.477735
PF3D7_1121900	3.52206	2.16601	2.25568	2.15922	5.70616	6.45964	0.96643	2.50241	20.7358	23.0673	22.0077	20.0691	0	-1.51753	0.00808398
PF3D7_0932100	7.46403	4.86216	4.32202	4.63732	12.0781	9.66253	2.26534	4.22246	187.097	199.589	162.011	217.498	0	-1.51176	0.00807667
PF3D7_1243700	8.23504	6.71148	6.64817	5.85414	20.4605	12.1201	3.81802	5.77644	860.723	721.857	702.926	530.652	0	-1.50871	0.00574672
PF3D7_1029900	3.74074	2.01951	2.39906	2.62304	8.88188	7.08316	1.57173	3.05884	87.6092	103.367	87.3737	122.254	0	-1.50388	0.0125434
PF3D7_1444200	5.93782	2.09434	4.24651	3.47963	2.54947	1.29818	0.277722	0.228043	43.4466	49.1067	49.2602	26.8953	0	-1.50301	0.0102855
PF3D7_1227500	3.94861	2.23978	2.40318	2.51307	6.78973	7.05134	1.11822	3.0572	24.4864	25.1029	23.1841	26.9624	0	-1.49973	0.01458
PF3D7_0304100	3.98328	2.0386	1.72935	1.54533	4.49637	1.79672	0.329465	0.946856	179.644	190.558	188.571	192.519	0	-1.49794	0.0199289
PF3D7_1470400	4.2413	1.2029	3.24509	3.25479	5.95556	6.75053	1.15532	2.46287	44.7646	34.0306	57.2886	20.0575	0	-1.49679	0.0938938
PF3D7_0724900	5.56598	2.81894	3.46597	3.36743	2.55925	1.63013	0.194786	0.481077	103.818	97.1594	82.9559	126.332	0	-1.49664	0.00788039
PF3D7_0209600	4.71073	2.63225	3.24634	3.30212	7.19846	6.67308	1.28482	2.75262	93.5088	92.1232	71.3363	64.0067	0	-1.49451	0.00648213
PF3D7_0209500	3.84321	3.25141	3.39369	3.32942	1.93214	2.09422	0.274532	0.352225	54.9266	46.0563	62.3565	30.98	0	-1.49432	0.00340657
PF3D7_0800900	29.9092	31.7181	32.5848	4.67452	1.55085	1.22062	0.108993	0.11187	28.8197	18.5151	1.74558	1.34176	0	-1.48707	0.100334
PF3D7_0816400	4.71256	2.95953	3.04227	3.90194	9.51801	10.722	1.92554	4.40883	128.416	127.893	187.7	71.0456	0	-1.48631	0.0432279
PF3D7_0814400	20.6115	15.1285	14.3658	13.6565	4.81939	3.73927	0.798532	1.34277	73.588	72.2979	60.9515	52.0334	0	-1.4858	0.00329592
PF3D7_1147400	7.06884	4.29609	2.70424	4.85364	26.3785	22.646	6.36909	9.12173	343.701	381.594	495.789	207.667	0	-1.48239	0.018716
PF3D7_0207000	8.03828	9.36956	5.45677	5.5878	103.882	70.1017	21.8369	34.6191	1808.41	1997.83	2525.42	1134.22	0	-1.48086	0.00875885
PF3D7_0104100	4.13527	1.96036	2.13062	1.64492	2.73179	2.34393	0.262573	0.793544	33.1161	38.5806	33.4377	28.2936	0	-1.47903	0.00754315
PF3D7_1426300	2.80234	1.41927	1.97965	1.78231	2.46768	2.95197	0.228777	1.01754	14.5099	14.6901	12.9385	9.67472	0	-1.47609	0.0145924
PF3D7_1463900	4.46445	2.86539	3.08673	3.49002	6.0449	2.17251	0.775963	0.973438	240.318	326.244	232.746	327.173	0	-1.47521	0.0213525
PF3D7_0706300	7.3207	6.66435	5.09602	6.92417	33.5107	16.8291	5.92224	9.36702	1452.04	1284.59	2391.22	664.785	0	-1.47353	0.0602098
PF3D7_0102200	1049.67	723.406	486.661	568.142	44.1517	47.9976	12.3298	17.6673	3175.11	2368.34	3141.24	2353.86	0	-1.47251	0.00329592
PF3D7_1410800	5.54556	4.13219	4.11498	5.47086	5.39485	2.92653	1.06851	0.891082	156.374	201.757	133.56	141.77	0	-1.46977	0.00574672
PF3D7_1019100	3.98449	2.09036	2.41247	2.62064	3.79917	1.52811	0.257537	0.756124	71.1204	68.1164	47.5048	57.6819	0	-1.46731	0.0203749
PF3D7_0916300	4.36579	2.70668	2.29468	3.83828	4.12648	3.5711	0.552031	1.45699	29.0191	31.271	25.9312	22.7605	0	-1.46622	0.0107866
PF3D7_0218100	3.7171	2.7297	2.55517	3.50309	15.4022	12.9891	3.11548	5.99574	167.675	180.739	187.988	63.6556	0	-1.46109	0.0511211
PF3D7_0618500	2.42322	1.13833	2.22519	1.70214	3.07365	4.55052	0.772668	1.05742	21.4555	31.0444	42.4276	22.2952	0	-1.46001	0.0120326
PF3D7_1117400	7.75796	6.42686	5.82975	4.16856	10.0195	3.4205	1.59655	1.6685	318.027	322.977	307.01	265.711	0	-1.45607	0.0221941
PF3D7_1476300	5.86973	4.42504	4.11831	4.58607	25.5057	10.3477	4.35514	6.00155	809.521	769.216	774.658	621.636	0	-1.44499	0.0226083
PF3D7_1221300	5.56016	3.57685	4.33267	3.87842	6.74778	6.9686	1.37925	2.74805	105.454	118.771	88.4389	72.3782	0	-1.44356	0.00540965
PF3D7_0907500	6.43264	4.32166	5.57146	5.96508	11.8684	2.34393	1.30661	1.69403	551.393	588.238	555.783	323.395	0	-1.44135	0.111665
PF3D7_1364100	4.33071	2.60676	2.9443	2.05372	8.80932	10.4462	1.56556	5.0736	70.5969	97.6015	80.4434	87.8975	0	-1.44025	0.0440016
PF3D7_1327300	11.7826	6.62353	5.97501	6.44158	34.522	26.4045	7.28188	13.2118	553.123	456.974	529.789	575.557	0	-1.43572	0.00883315
PF3D7_1026600	19.6317	12.265	10.2865	11.0033	35.5635	28.5293	7.8955	13.9875	1065.39	923.501	852.792	996.806	0	-1.41719	0.00760744
PF3D7_0611000	4.67132	1.55136	2.97537	2.51307	7.73339	8.94602	1.64473	3.74688	48.7611	54.9308	49.149	21.0157	0	-1.41457	0.0781134
PF3D7_0806400	5.69955	1.8198	3.85127	3.00265	4.40915	5.30941	0.778869	2.13182	33.4763	28.9352	50.0261	23.5268	0	-1.41178	0.0754998
PF3D7_0625000.2	3.19842	2.24847	1.85478	1.90401	2.66293	1.68033	0.325091	0.487677	170.563	168.068	130.989	114.109	0	-1.4074	0.00287969
PF3D7_0625000.1	3.28315	2.18319	1.91755	1.9739	2.69966	1.68763	0.341345	0.48511	175.712	173.81	135.541	118.45	0	-1.40579	0.00294754
PF3D7_1312600	4.66741	3.06521	2.72861	3.31455	7.91734	9.26236	1.69268	3.94356	97.2195	90.6281	89.7456	59.9408	0	-1.40574	0.013822
PF3D7_1423300	5.10017	4.03743	3.84509	3.65361	10.3296	4.71131	1.72095	2.53223	441.101	458.911	327.612	403.007	0	-1.4009	0.0167833
PF3D7_0806200	5.80047	2.94866	3.59659	3.80267	5.87013	4.26187	1.03174	1.88522	125.309	137.598	91.0177	89.5447	0	-1.3951	0.00841194
PF3D7_1141300	5.12725	2.92202	3.0713	3.90213	18.992	18.3813	3.99174	9.47021	68.6269	72.9795	70.7453	48.3604	0	-1.38415	0.0194527
PF3D7_1247700	5.22948	1.72729	3.02398	2.49672	3.69016	1.50785	0.506198	0.519562	201.147	191.431	167.685	158.681	0	-1.38376	0.0239484
PF3D7_1028600	4.61612	3.31198	3.44909	3.8195	6.4128	8.11111	1.61208	2.96456	56.7947	61.9696	55.5363	57.8828	0	-1.38055	0.00653915
PF3D7_1204900	12.2059	8.69711	6.74254	7.05488	40.8849	21.3853	6.08529	16.3843	1395.11	1460.51	2059.36	1013.44	0	-1.37672	0.0649973
PF3D7_0319400	2.3607	1.99812	2.4356	2.88983	7.58112	7.95151	1.40604	3.95565	22.7457	18.2441	18.9067	15.9999	0	-1.37423	0.0211398
PF3D7_1245500	3.39672	2.01105	2.17337	3.06751	10.3297	9.22524	2.10514	4.52723	60.8746	57.5554	62.1371	44.5635	0	-1.37022	0.0152461
PF3D7_0105400.2	3.86782	2.25064	2.75469	2.07739	7.28159	2.8547	1.46571	1.15043	286.055	283.539	350.213	171.945	0	-1.36821	0.0391399
PF3D7_0629300	2.46329	2.15898	1.89203	1.92024	2.8233	2.04443	0.37441	0.713691	137.195	146.834	149.481	111.974	0	-1.36484	0.00380525
PF3D7_0902100	3.18991	2.73896	3.03062	3.69027	4.91686	0.538836	0.243459	0.454339	208.724	213.497	153.417	137.927	0	-1.36223	0.141734
PF3D7_0802100	4.39727	2.39168	3.00176	3.15299	3.75193	3.20332	0.618443	1.28334	59.6773	79.5861	53.4576	111.117	0	-1.35887	0.0535605
PF3D7_0508900	5.00541	2.44418	3.25479	2.32996	7.39868	5.01714	1.39671	2.41704	97.4854	97.8853	73.8835	100.902	0	-1.35713	0.024488
PF3D7_0105400.1	3.6758	2.1389	2.61794	1.97426	6.92009	2.71298	1.39294	1.09331	271.853	269.462	332.827	163.409	0	-1.35544	0.0398952
PF3D7_0202900	11.4103	5.93397	6.45427	5.79938	5.15559	4.53161	1.043	1.85285	33.8787	32.5669	36.2594	17.3393	0	-1.35347	0.020978
PF3D7_0624700	2.26773	2.07182	1.54158	1.57145	2.82251	4.76348	0.698784	1.38665	13.6295	13.7725	20.5176	7.45541	0	-1.34376	0.0363763
PF3D7_1329700	4.11717	3.83504	2.8444	2.61135	4.07915	2.36416	0.6286	1.00117	221.11	223.738	149.665	215.044	0	-1.34358	0.00981643
PF3D7_1025800	5.67586	2.79246	3.68354	5.73116	17.1564	15.7182	3.22811	9.41684	165.351	164.4	267.683	100.395	0	-1.34142	0.131902
PF3D7_1036500	5.17653	3.89738	2.53705	4.04538	11.5786	8.7417	3.11688	3.51908	468.278	453.811	461.996	527.522	0	-1.33599	0.00761722
PF3D7_0605500	6.03967	2.62711	4.24984	3.25986	4.29116	3.81198	0.817087	1.5603	20.1362	21.1512	16.7761	15.0492	0	-1.33259	0.0127284
PF3D7_0705100	9.12266	4.36639	5.06021	4.21773	4.21018	3.19343	0.606836	1.56912	40.3729	49.5058	39.401	57.2896	0	-1.33217	0.0434144
PF3D7_1215000	1.88025	2.11043	2.49083	2.25775	7.42894	7.62157	1.59722	3.55201	71.8344	72.5038	120.068	43.4034	0	-1.33016	0.0754998
PF3D7_0806300	4.67613	2.60083	2.50519	3.97066	1.74793	1.6233	0.176178	0.431209	19.7294	22.78	18.476	17.8976	0	-1.32885	0.00494878
PF3D7_0934800	9.5485	11.6583	8.07134	8.82994	84.7535	49.3989	19.7718	27.2774	2350	2564.6	2802.78	2100.64	0	-1.32364	0.00981643
PF3D7_0900200	0.0877511	0	0	0.0590706	0.0843962	0.0596864	1.04194	0.59763	0	0	0	0	0	1.32271	0.00238753
PF3D7_0612200	3.44125	2.00638	2.21251	2.61504	7.9387	7.13059	1.56727	3.65603	61.3725	61.6923	51.82	70.4903	0	-1.32213	0.0304318
PF3D7_1453100	7.0778	4.31923	3.76065	3.89983	1.81525	1.83652	0.183094	0.563783	10.014	10.9462	10.4465	8.51504	0	-1.3166	0.00486926
PF3D7_1017100	7.62344	5.2078	4.66286	4.04577	35.2276	11.8297	5.90663	8.6935	1167.76	1174.89	1916.62	825.664	0	-1.31623	0.115335
PF3D7_1137800	5.29605	3.15988	2.86214	3.51626	3.48875	1.1843	0.304032	0.624118	45.6216	44.8704	48.9207	17.1545	0	-1.31535	0.0794365
PF3D7_1031800	3.75345	1.99274	1.98057	2.35243	7.59335	8.47778	2.22386	3.11766	103.231	95.5007	114.124	64.1762	0	-1.3075	0.0129
PF3D7_1449100	3.66152	2.2665	3.07181	3.13505	3.3053	3.37527	0.594486	1.33549	70.7196	89.4503	52.8036	75.5165	0	-1.3067	0.0194527
PF3D7_1250400	4.06184	2.56719	2.749	3.94888	3.64826	4.82915	0.931995	1.60637	11.0498	10.8926	10.3147	8.8275	0	-1.3047	0.00762344
PF3D7_0101900	0.256451	0.0974113	0.0766464	0.517898	0	0	0.738869	0.517075	0	0	0.0336176	0	0	1.30283	0.00524335
PF3D7_1437300	6.47147	6.3453	4.76575	6.01176	32.3153	13.4166	6.40038	8.51789	879.183	792.615	850.178	549.467	0	-1.30276	0.0440016
PF3D7_0704100	7.84307	4.67501	5.03997	4.08798	8.25226	6.41869	1.892	2.96456	92.2523	93.9116	68.3018	110.976	0	-1.30216	0.0299769
PF3D7_0314900	3.60372	1.66087	2.62802	2.52899	5.35488	4.28343	1.03828	1.99575	78.8795	85.3805	69.4435	57.0144	0	-1.30206	0.0127869
PF3D7_0423500	3.01553	2.72508	2.61543	3.01506	8.50169	4.01171	1.08408	3.05199	223.405	350.903	300.056	543.951	0	-1.29689	0.130459
PF3D7_0607600	2.50739	1.81412	2.21759	2.09262	14.9367	15.3231	4.23529	6.6032	94.6088	95.6633	68.4209	64.5683	0	-1.29549	0.00471589
PF3D7_0504900	5.60931	3.48653	4.496	4.8916	7.72445	10.2103	2.40414	3.70142	38.4052	44.9393	48.397	35.1683	0	-1.2921	0.00841194
PF3D7_1129300	10.3886	5.72703	6.42386	5.69099	4.19178	1.58987	0.544196	0.802534	114.753	110.814	95.7653	111.271	0	-1.29199	0.0264733
PF3D7_1136000	4.95899	2.51796	3.07443	2.61599	2.1982	2.45515	0.339703	0.830658	9.36879	10.3117	8.34748	14.0035	0	-1.28599	0.022622
PF3D7_1342500	4.57233	2.86056	2.30438	2.30844	3.3197	3.43015	0.375715	1.92817	61.383	54.8766	75.9212	45.7385	0	-1.28196	0.0898286
PF3D7_0820600	3.40978	2.37604	2.65976	3.02789	3.02358	1.80113	0.481384	0.676128	16.2516	19.8552	13.5426	11.4363	0	-1.27305	0.00492272
PF3D7_0408000	11.2838	9.80607	6.51494	6.34426	13.6272	7.19534	2.08227	5.51546	573.484	565.291	693.935	584.248	0	-1.26989	0.0555242
PF3D7_1224100	5.99936	2.54649	4.43993	4.21161	57.8647	67.3887	21.7296	25.0068	340.282	354.788	365.749	273.808	0	-1.26772	0.00760744
PF3D7_1436200	6.42698	3.56745	3.89688	3.89473	5.37298	1.74959	0.64128	1.17015	158.422	167.113	147.832	207.909	0	-1.26454	0.0718633
PF3D7_1358400	4.64726	4.38815	2.91913	4.05625	18.7874	11.1705	4.12615	6.52203	634.541	624.407	961.172	317.751	0	-1.26149	0.0833161
PF3D7_0406700	6.64504	3.71449	3.48235	4.74018	6.79121	6.64705	1.82563	2.7548	24.2173	24.5376	21.2197	17.3124	0	-1.25902	0.00884692
PF3D7_1342600	12.0238	13.7338	6.39038	7.93985	31.9857	22.4194	9.09869	10.8013	1742.59	1983.76	1634.35	2020.26	0	-1.25469	0.00918926
PF3D7_1252200	4.77175	3.68398	4.80021	3.1436	1.48313	1.06869	0.0609669	0.312882	84.6189	71.9821	84.4298	82.3503	0	-1.25349	0.00517053
PF3D7_1439000	22.2417	25.4634	24.1319	19.25	39.2774	43.478	10.77	22.1086	297.919	362.003	296.511	215.147	0	-1.25333	0.0191403
PF3D7_0202800	5.01245	3.60019	3.48646	6.25758	6.13558	8.27545	1.5277	3.72408	48.9581	57.8	66.8063	23.1167	0	-1.25214	0.173182
PF3D7_1404300	7.33348	5.06219	7.1436	5.70454	1.93307	2.05065	0.569124	0.35049	31.013	23.342	24.838	17.6712	0	-1.249	0.00514817
PF3D7_1143200	3.18493	4.16267	2.37461	3.70008	38.9647	33.2635	10.4051	17.4559	226.143	221.879	320.285	135.208	0	-1.2475	0.0475568
PF3D7_0731500	12.6195	8.65791	5.41186	7.02316	26.8638	16.9325	7.0334	8.8996	1797.66	1807.75	1135.38	1839.98	0	-1.24111	0.0241719
PF3D7_1114800	5.47182	2.85608	3.57114	3.35454	1.44991	1.1963	0.0584973	0.390271	32.6118	34.1489	31.0923	16.6831	0	-1.23595	0.0120326
PF3D7_0425200	18.2358	21.2759	29.5052	14.9428	1.69876	1.8508	0.400112	0.359341	28.6618	19.3392	12.2153	9.09865	0	-1.23503	0.0152813
PF3D7_1325900	4.44375	2.35794	3.28504	2.85135	4.08152	3.88088	0.838101	1.75917	12.9932	13.4349	10.4948	14.5018	0	-1.23437	0.024488
PF3D7_0203000	4.34969	2.89964	2.95623	2.87931	9.5345	7.63697	2.0364	4.33604	145.218	140.522	113.811	179.435	0	-1.23398	0.0490762
PF3D7_1021300	2.78714	2.13577	2.25997	1.90883	2.40087	1.78036	0.279309	0.781862	7.30121	10.6048	7.34534	7.0158	0	-1.2326	0.0107866
PF3D7_1303700	6.38872	3.36376	3.25168	3.86419	5.79972	5.55015	1.4911	2.39205	33.8028	28.2584	22.2002	22.6166	0	-1.23127	0.0128325
PF3D7_1252400	5.75027	3.48236	3.21597	3.876	5.9341	2.86917	1.00341	1.67821	315.734	311.242	295.59	463.649	0	-1.23122	0.048303
PF3D7_0829400	4.36605	2.62819	1.67027	2.24208	7.55842	7.35635	1.93425	3.43406	58.4457	53.1361	58.8951	47.945	0	-1.22933	0.0127869
PF3D7_0828600	4.38044	2.16333	2.83986	3.78496	2.13793	1.82327	0.205492	0.820234	45.544	58.1156	43.1039	36.4154	0	-1.22889	0.0265535
PF3D7_1371600	3.54346	1.92082	1.91866	2.43934	2.74589	0.874734	0.234516	0.422373	114.75	121.857	122.718	195.306	0	-1.22738	0.0522714
PF3D7_1356800	6.56464	3.20874	3.29172	3.64462	4.3839	1.64104	0.731181	0.800322	146.744	150.707	135.795	284.023	0	-1.21965	0.110478
PF3D7_0916000	3.34817	2.4525	2.13033	2.51744	4.11935	2.19311	0.644637	1.16864	180.597	189.495	126.79	182.226	0	-1.21963	0.0271474
PF3D7_0106200	10.2105	6.56744	5.43196	5.77361	8.24895	6.45884	2.086	3.12926	77.5446	72.3877	86.6264	62.6264	0	-1.21521	0.00929451
PF3D7_0114600	2.85373	2.31961	2.86408	1.60085	0.847108	1.15025	2.50997	2.80355	0.333994	0	0	0	0	1.21508	0.0434144
PF3D7_1003600	20.7643	19.3293	12.2015	11.3322	71.7207	42.9289	19.0915	24.179	3613.55	3928.2	4153.57	3759.86	0	-1.21384	0.00856016
PF3D7_1356100	3.90815	2.80114	2.45904	3.34621	9.96834	8.68592	2.64587	4.23948	115.999	134.938	103.121	140.507	0	-1.21053	0.022622
PF3D7_0924600	4.89694	2.55249	3.06954	2.71555	3.13642	2.58722	0.576829	1.13288	21.9318	23.1021	17.7992	23.215	0	-1.20543	0.0187132
PF3D7_0507200	2.29141	1.53766	1.72922	2.53064	1.17077	1.05203	0.120034	0.154003	27.0477	39.6829	24.3905	48.1886	0	-1.20415	0.0199814
PF3D7_1018200	4.27458	2.71127	2.65854	3.07274	5.58431	3.15669	0.980985	1.86055	122.84	140.51	106.247	145.187	0	-1.2035	0.0389711
PF3D7_1019600	4.73513	2.55495	3.51624	3.52158	6.08672	4.28296	1.16391	2.4872	94.4207	101.966	80.9704	95.1698	0	-1.20159	0.0341767
PF3D7_0816200	6.9315	5.6381	6.90548	6.09764	13.3835	11.8938	3.46597	6.3244	57.3587	62.322	109.807	36.2715	0	-1.19956	0.123126
PF3D7_0817800	7.41842	1.01544	4.3145	3.03677	44.93	39.2758	11.1331	23.9321	729.668	711.701	1006.95	516.037	0	-1.19779	0.3024
PF3D7_1461400	6.93053	4.08062	4.12229	4.30914	11.7879	4.49339	2.75417	2.49647	425.208	551.521	439.879	586.029	0	-1.19182	0.0913495
PF3D7_1345300	4.41096	2.36537	2.48154	2.35796	11.1049	11.5156	3.53393	5.02231	234.224	275.032	371.968	188.891	0	-1.18859	0.0252413
PF3D7_1145700	3.03611	1.74075	1.43817	2.40049	4.49024	5.6985	1.05029	2.71046	18.9168	17.8559	17.0914	9.89221	0	-1.18849	0.0706747
PF3D7_1337700	3.23494	1.97328	3.20499	3.10403	3.30034	1.65937	0.430671	0.922521	131.16	130.451	159.016	92.2562	0	-1.18456	0.028992
PF3D7_0723300	5.28213	2.57375	2.36429	3.70318	7.71658	5.68291	2.03263	2.73238	207.643	229.822	215.38	143.589	0	-1.18355	0.0299769
PF3D7_0625100	3.96986	1.3683	2.53776	2.72803	0.689376	0.871944	0	0.0296456	2.87485	2.71077	2.80438	2.80502	0	-1.17726	0.0053862
PF3D7_1137200	9.7815	8.78013	9.60217	8.75261	9.45853	4.89522	2.11069	2.85054	283.38	246.524	263.87	255.962	0	-1.17584	0.0221611
PF3D7_0910900	3.83916	1.94438	1.90424	1.8558	6.12779	8.22982	1.83996	3.55747	15.7455	15.7626	16.7042	10.1256	0	-1.17087	0.0375236
PF3D7_0717000	3.54057	2.68972	2.33682	2.15993	8.61942	12.5303	2.82069	5.39372	86.0483	89.0657	74.1828	50.897	0	-1.16687	0.024488
PF3D7_1321500.1	4.51736	2.69448	3.52708	2.7251	11.6478	9.84946	3.56731	4.60807	162.047	185.436	118.221	166.333	0	-1.16413	0.0247338
PF3D7_1321500.2	4.51736	2.69448	3.52708	2.7251	11.6478	9.84946	3.56731	4.60807	162.047	185.436	118.221	166.333	0	-1.16413	0.0247338
PF3D7_1232700	5.52692	2.16968	3.47758	3.0841	5.30289	3.97963	1.31601	1.87684	74.9022	77.6308	61.594	64.3865	0	-1.16234	0.0292817
PF3D7_0626400	3.7265	2.44581	2.36388	1.891	2.17602	2.11439	0.268911	1.02226	31.5222	38.8482	25.6412	32.7774	0	-1.15978	0.0437324
PF3D7_1350800	3.03588	2.39676	3.52263	3.38102	2.87687	2.59636	0.56129	1.15222	20.2214	21.2472	31.931	10.4926	0	-1.15632	0.0780658
PF3D7_1334800	19.4348	28.0038	30.1063	25.1126	35.8415	35.9071	10.7748	19.0909	105.899	114.275	157.556	45.2793	0	-1.15534	0.200275
PF3D7_0914100	3.89313	2.45985	2.93713	3.64482	9.17896	6.52686	2.42548	3.40404	224.199	218.841	170.861	234.268	0	-1.15296	0.0282686
PF3D7_0415800	3.04638	2.43543	2.52828	2.13544	6.01721	5.7025	1.87278	2.38248	205.964	202.652	152.318	205.239	0	-1.14826	0.0115887
PF3D7_0611100	3.28196	1.59569	0.784713	2.12092	7.32304	4.28605	2.06308	1.97637	25.167	38.209	29.8749	28.4076	0	-1.14519	0.131902
PF3D7_0630400	3.02546	1.66115	2.60283	2.56957	2.06677	1.44242	0.266613	0.608115	50.7213	64.0021	42.2548	71.0726	0	-1.14471	0.0365403
PF3D7_1035600	3.32119	2.41794	2.32644	3.98233	4.46691	3.30908	1.1961	1.39509	105.278	108.941	100.897	79.3864	0	-1.1447	0.0114968
PF3D7_1014900	6.27787	2.84145	3.38831	3.07184	5.30755	2.5956	0.967836	1.5863	121.581	130.678	112.601	181.318	0	-1.14446	0.0992394
PF3D7_1116100	3.3847	2.28765	2.0448	2.38994	13.4846	11.5335	3.52086	6.6059	221.673	225.052	190.343	309.413	0	-1.14441	0.0556051
PF3D7_1114900	4.28028	2.098	2.34332	2.39661	2.1203	1.50103	0.339938	0.563995	30.2257	32.0398	26.7414	38.6315	0	-1.14349	0.0183663
PF3D7_1238600	3.38658	2.12624	1.90721	3.22175	4.60302	3.74078	1.14359	1.74563	91.1851	109.339	92.2516	115.313	0	-1.14329	0.0290194
PF3D7_1412000	5.08428	2.36619	2.75163	3.74629	2.70927	0.630891	0.0719827	0.591065	99.7273	126.097	103.864	137.894	0	-1.14093	0.184831
PF3D7_0419400	3.56729	1.63957	2.03638	2.12521	1.52675	1.53773	0.144824	0.599386	19.2481	26.9433	16.6476	31.51	0	-1.14042	0.0713264
PF3D7_1005800	3.93488	1.86984	3.13609	2.79597	3.691	0.793014	0.407162	0.52239	100.088	97.8745	96.2856	64.7432	0	-1.14042	0.122137
PF3D7_0222300	18.4046	15.6066	15.6636	6.78952	11.234	11.7997	4.87087	4.09047	6.4351	4.76038	4.51296	2.25756	0	-1.14025	0.0780658
PF3D7_1343100	3.83865	2.12085	2.37798	2.04373	11.9819	9.5775	3.14423	5.40376	217.608	264.352	234.912	296.105	0	-1.13934	0.0347396
PF3D7_1246400	12.5336	14.766	7.65268	12.3298	83.0873	44.0706	24.0645	25.6832	3197.05	2886.54	3798.67	2223.43	0	-1.13257	0.0482994
PF3D7_1442700	5.53125	2.32112	3.2853	3.13388	2.98921	2.647	0.538108	1.34538	12.1011	13.1697	9.82427	12.0535	0	-1.12869	0.0550724
PF3D7_1419500	3.53709	1.63332	1.92773	2.62614	8.85483	9.87106	2.56133	5.03416	41.0928	36.2118	50.6218	27.8042	0	-1.12474	0.0808229
PF3D7_0416500	2.85581	2.63493	2.80565	1.6274	15.1472	11.8279	5.36188	5.2602	141.65	148.189	135.512	109.81	0	-1.12255	0.0131802
PF3D7_0403900	3.01	1.87262	2.37675	3.1988	1.34024	1.35541	0.233595	0.319683	22.6831	24.856	19.6119	32.2848	0	-1.1188	0.0127281
PF3D7_0526400	3.38133	3.73356	3.314	3.93717	8.96511	9.5415	2.96809	4.324	47.1681	49.6027	38.9422	27.9389	0	-1.11879	0.0112358
PF3D7_1020100	4.75691	2.08065	3.36042	3.71161	0.935805	0.992725	0.113267	0.116257	16.0568	15.2016	18.7072	9.60569	0	-1.11704	0.00804562
PF3D7_1426600	5.31348	2.70665	3.54436	2.65929	4.45858	4.33693	1.02462	2.30209	19.2078	18.4984	16.8137	19.6543	0	-1.11415	0.0522714
PF3D7_1110700	3.69519	1.97461	3.16535	2.99671	2.88231	2.96857	0.579185	1.43926	43.9797	52.27	35.9444	49.3268	0	-1.11266	0.0555242
PF3D7_1141800	2.90341	1.55529	1.80226	2.00145	1.50361	1.16781	0.0292487	0.630438	34.4644	48.89	36.8014	39.0072	0	-1.112	0.0644154
PF3D7_0300900	4.16703	1.85306	3.28061	2.463	3.76334	4.14779	6.65508	10.2189	0.160584	0	0.106585	0	0	1.11129	0.060466
PF3D7_0220800	3.73447	2.25567	2.26886	3.17586	5.95426	3.37292	1.38703	1.85979	178.24	215.094	137.947	204.857	0	-1.11128	0.060739
PF3D7_1435300	5.49062	3.1205	3.04652	3.59095	3.51592	3.51613	0.866399	1.61061	75.8955	75.113	67.295	86.9186	0	-1.10999	0.0290194
PF3D7_1464800	18.0114	13.7761	16.3691	15.1248	1.76763	2.62521	0.770215	0.494093	3.96865	3.16257	2.79475	2.63382	0	-1.10761	0.00864472
PF3D7_1435200	6.70833	3.0717	3.91833	3.89719	5.50912	3.00024	1.15532	1.77874	202.175	166.954	168.52	104.211	0	-1.10712	0.0628083
PF3D7_0914400	5.20493	2.94883	3.37489	2.93959	4.83624	5.1304	1.38639	2.37165	107.746	133.804	93.3021	143.301	0	-1.10411	0.0565977
PF3D7_0620400	2.97698	1.86872	2.80707	3.06948	3.04463	0.770023	0.395358	0.405795	99.7039	109.194	78.8846	150.248	0	-1.10251	0.148342
PF3D7_1209500.2	4.82834	2.68926	3.0559	3.39157	5.91454	3.23794	1.50075	1.65989	168.419	160.121	131.806	100.392	0	-1.10183	0.0240539
PF3D7_0702100	28.8156	29.2211	27.5434	27.3068	3.92982	3.49916	1.32381	1.25288	248.645	182.396	238.276	178.018	0	-1.10013	0.00808398
PF3D7_1209500.1	4.78046	2.56146	2.91272	3.27632	5.90815	3.15732	1.43962	1.68871	164.272	156.742	128.347	97.8126	0	-1.09855	0.0288814
PF3D7_0927300	3.97762	1.8671	2.39694	3.24902	7.24677	8.001	2.08365	4.12083	48.6082	50.1612	53.3966	36.7731	0	-1.09836	0.0578532
PF3D7_0522100	10.8397	7.3832	8.85206	11.0474	9.3703	6.47957	2.66148	3.49228	241.281	245.886	272.249	256.301	0	-1.09002	0.0171596
PF3D7_0321700	6.35477	2.87421	3.92042	3.21406	6.68922	6.80716	1.69115	3.9162	36.9884	33.0973	27.7975	27.5719	0	-1.08793	0.0791402
PF3D7_0924900	6.73565	4.22642	3.27798	5.23637	1.31856	1.70284	0.18735	0.576888	7.97392	6.91614	7.6263	3.41685	0	-1.0865	0.0372349
PF3D7_1205000	3.13054	2.07113	2.84905	2.60572	2.97016	3.98529	0.827341	1.66804	33.896	31.8637	24.5042	41.1644	0	-1.08622	0.0728447
PF3D7_1235200	5.8368	2.90331	3.6883	3.39938	1.96478	1.10595	0.120119	0.683698	52.797	67.4465	37.6884	53.9659	0	-1.08585	0.0898286
PF3D7_0516800	3.63871	2.27247	2.05589	2.5883	6.14324	5.72712	1.59773	3.1602	20.5555	23.7509	19.6727	26.936	0	-1.08356	0.0570011
PF3D7_0409900	4.20469	3.08041	2.71883	2.34979	1.55145	1.1062	0.277056	0.28437	27.9943	25.6386	25.0425	17.1293	0	-1.08281	0.00439947
PF3D7_0607200	1.76951	1.63651	1.99281	2.09749	2.14582	3.08745	0.483623	1.29613	9.99478	11.07	11.4569	4.48362	0	-1.08204	0.0854964
PF3D7_0917400	4.9077	2.38612	2.86724	2.39588	1.62535	0.966601	0.196727	0.330415	54.4097	56.3472	43.134	43.1155	0	-1.08167	0.00971481
PF3D7_1427200	77.0283	75.5411	79.685	84.2122	24.7468	18.2514	7.78773	10.1015	295.207	268.266	389.423	149.601	0	-1.07996	0.0729032
PF3D7_1216500	6.55683	6.08806	4.27563	6.21945	14.4277	15.2546	5.77661	6.46328	50.9096	52.7014	74.9607	21.8536	0	-1.07939	0.210423
PF3D7_1432200	4.5271	2.92113	3.47922	3.31846	4.49366	3.21165	0.981782	1.84509	65.7172	64.7471	50.4795	64.2614	0	-1.07608	0.0363763
PF3D7_1025400	4.64952	2.72054	3.22062	2.34331	2.34904	1.29149	0.382557	0.584623	76.8558	86.7128	69.8123	70.991	0	-1.07446	0.01573
PF3D7_0528500	2.97167	1.66822	1.84051	2.16912	5.13072	6.61172	1.8005	2.77206	25.6447	23.6929	25.7572	13.8532	0	-1.07317	0.0439042
PF3D7_1142900	5.8176	4.00179	4.87881	3.83581	7.28626	2.74628	1.45552	1.93747	154.638	150.736	170.121	136.627	0	-1.07021	0.0781212
PF3D7_1202200	3.15553	2.13086	3.52904	3.52888	13.6407	15.0243	3.98142	8.72037	69.4432	70.2966	93.0495	52.3684	0	-1.06973	0.0663067
PF3D7_1218000	6.93507	5.15774	5.22846	6.21405	9.404	4.71709	2.09464	3.2585	479.002	517.796	528.362	680.779	0	-1.06927	0.0697476
PF3D7_0715300	2.66105	1.42318	2.26506	1.87013	1.51511	1.97651	0.312249	0.663879	12.1313	13.6899	8.39428	8.75567	0	-1.06778	0.0127551
PF3D7_0931600	2.36301	1.28542	2.14488	1.72325	0.378778	1.78586	0.137538	0.094113	2.71951	2.49563	3.76304	3.1355	0	-1.06736	0.0597692
PF3D7_1220300	4.33597	1.90704	2.85977	2.59648	2.3085	2.41981	0.461104	1.13061	12.2036	14.5657	11.0687	20.9129	0	-1.06259	0.120297
PF3D7_0628100	8.01972	4.15068	4.4606	4.65502	1.94941	0.614599	0.181923	0.266257	62.7825	77.2138	68.6584	192.34	0	-1.05945	0.208601
PF3D7_1452000	3.75133	2.43288	2.57644	3.16249	2.45531	0.652449	0.284874	0.330298	147.12	209.866	124.236	279.654	0	-1.0593	0.184325
PF3D7_0422300	2.46955	3.39305	3.06925	3.28366	4.53862	4.93941	1.53701	2.07716	23.2826	24.2106	18.1544	13.9108	0	-1.0591	0.0147991
PF3D7_0931900	4.00996	3.17325	2.79643	2.7837	10.1639	8.56602	3.19464	4.53668	296.637	261.877	215.082	182.093	0	-1.05427	0.0104128
PF3D7_1138400	5.89849	2.99923	3.01588	3.49823	1.95205	1.55442	0.355316	0.636816	18.2821	24.1898	17.2167	32.7349	0	-1.05403	0.0707683
PF3D7_1107100	4.68055	3.6411	3.31258	2.62774	9.56142	11.0981	3.33455	5.37547	99.7281	102.172	90.4738	74.6681	0	-1.05203	0.0155789
PF3D7_1410700	4.21345	2.70076	2.79405	3.02468	16.8426	20.9905	6.00078	10.6193	77.9456	95.7429	90.5826	84.5338	0	-1.04798	0.028992
PF3D7_1031200	3.14205	2.50939	3.03394	3.66076	3.66118	1.20215	0.696359	0.649767	137.414	176.46	154.615	169.632	0	-1.0479	0.0717944
PF3D7_0221100	3.16879	1.1983	2.37398	2.85836	0.650163	1.81049	0.132796	0.318037	0.979089	0.3739	0	0	0	-1.04671	0.105771
PF3D7_1346900	4.02587	1.81731	2.82497	2.12092	17.0029	20.3587	5.50154	11.4347	152.523	144.101	148.686	83.0907	0	-1.03946	0.115335
PF3D7_0414500	3.90806	1.59569	1.08653	1.98836	1.6608	1.14363	0.349136	0.325776	1.40408	1.75753	3.08174	0.520975	0	-1.03554	0.201763
PF3D7_0505300	4.91908	3.02972	3.4035	3.20217	5.44153	5.3313	1.32145	3.31333	38.244	33.9998	37.3011	31.9415	0	-1.02983	0.0663067
PF3D7_0908400	3.76957	4.04621	3.90115	4.03353	20.8328	18.6558	5.24611	13.7943	245.705	311.905	360.505	217.693	0	-1.02142	0.121235
PF3D7_1236900	5.43978	3.38389	3.67574	3.01506	9.2694	4.82612	2.38498	3.14736	264.698	266.135	255.565	172.01	0	-1.01898	0.0640007
PF3D7_1348600	6.99587	4.56401	4.8551	4.78917	12.8296	7.10742	3.29205	4.90906	604.727	578.211	527.582	370.689	0	-1.01826	0.0569083
PF3D7_0613200	4.7002	2.74668	3.45788	6.02375	11.1274	18.9974	7.00769	5.63753	50.6514	57.2373	98.2032	23.8339	0	-1.01522	0.48229
PF3D7_0620700	5.04283	3.96944	4.72125	4.69319	9.17415	6.63275	2.80078	3.75674	172.025	189.082	187.739	135.391	0	-1.01374	0.0179793
PF3D7_1437100	2.42741	3.44227	3.73109	2.52109	3.33515	4.67018	0.944603	2.31198	5.91736	7.7061	9.09156	4.57191	0	-1.01363	0.152086
PF3D7_0615200	5.22196	1.74344	3.27836	3.18138	1.15036	0.922692	0.0305641	0.407823	8.45047	8.34746	6.36352	5.56028	0	-1.01225	0.0556051
PF3D7_1104900	2.81637	1.90183	1.54522	1.9783	10.7236	8.68283	3.02194	5.47191	186.436	181.262	154.133	251.589	0	-1.01199	0.109871
PF3D7_0522400	14.9784	7.87456	9.24012	11.7054	4.08713	2.27363	0.834096	1.45744	84.6009	87.6977	112.206	259.023	0	-1.01023	0.256657
PF3D7_1214100	5.63408	3.17047	3.03194	2.86069	8.91535	10.4484	2.90092	5.72199	31.8625	38.6453	32.0674	26.0967	0	-1.00784	0.0569083
PF3D7_0408500	4.9484	2.68872	3.48678	2.84575	7.1073	8.07456	2.35185	4.21117	21.695	20.4617	19.4345	15.2863	0	-1.00587	0.0441814
PF3D7_1023800	7.91411	3.53662	4.01757	3.46678	1.63704	1.20227	0.243868	0.516256	40.5165	28.8672	29.2316	28.6454	0	-1.00107	0.0325983
PF3D7_0717600	5.71248	2.91433	2.5766	2.47206	4.76959	5.64679	1.46882	2.93643	56.4467	60.3469	59.3365	66.4202	0	-0.998929	0.0706747
PF3D7_1372100	2.31394	1.92267	2.07473	3.96107	0.260798	0.331993	0.965925	0.913668	0.0571257	0.0355511	0.20854	0.284971	0	0.990563	0.0127281
PF3D7_1402200	9.04362	8.98314	6.20795	6.9519	63.5786	45.8965	20.3557	29.4888	1176.06	1056.48	1582.01	631.197	0	-0.989406	0.066546
PF3D7_1450500	3.50023	1.93817	2.28753	2.19465	1.54534	1.32643	0.174626	0.681096	18.8489	25.1869	15.5009	27.5739	0	-0.983986	0.105771
PF3D7_1036800	7.53818	3.51538	5.79971	3.6174	3.37375	3.40763	0.899236	1.80582	15.2123	20.8239	13.7756	15.1344	0	-0.983757	0.109871
PF3D7_1034100	10.5581	3.72327	4.48789	4.42234	0	0.398968	0.655502	0.756909	0.741418	1.92253	0.738157	0.896619	0	0.980721	0.143529
PF3D7_1206400	6.35584	3.25116	3.34328	4.39617	2.07837	0.907853	0.266357	0.512604	70.731	73.0581	71.853	57.3368	0	-0.980674	0.0484564
PF3D7_1417300	4.21491	2.25382	2.83585	2.72184	2.46054	1.52012	0.451859	0.853794	52.3474	48.5385	42.2488	47.788	0	-0.97525	0.0381012
PF3D7_0506900	6.90663	4.87945	4.37127	5.25974	15.2249	12.8349	5.71581	6.75608	269.496	310.127	348.273	324.625	0	-0.973821	0.01458
PF3D7_1005900	5.30563	3.26665	2.57031	2.67866	4.21897	5.11243	1.43507	2.47979	11.1955	13.0595	14.9465	14.486	0	-0.968158	0.0339761
PF3D7_0302200	4.00784	2.21505	2.605	2.24739	1.6616	0.555795	0.105993	0.326374	91.244	153.885	71.4189	152.208	0	-0.96232	0.212521
PF3D7_0531100	7.95083	4.27508	3.4582	2.99514	3.17506	2.44693	0.809025	1.31368	29.2993	27.7365	16.449	22.8115	0	-0.962305	0.0621617
PF3D7_0926500	4.69653	2.79391	3.09184	2.76778	3.89927	4.09549	1.09945	2.28162	35.5957	38.5965	25.6367	40.6948	0	-0.961197	0.130459
PF3D7_1138200	15.0963	14.9329	16.3556	16.5534	4.93424	5.29454	2.22415	2.02922	23.4175	20.2366	29.9316	15.9719	0	-0.960855	0.0381394
PF3D7_1128700	3.39304	1.74105	2.05487	2.59211	9.94024	10.9548	4.06935	5.23299	48.4608	58.8249	59.1801	32.2776	0	-0.960811	0.0794365
PF3D7_1014000	8.40639	3.43189	4.77651	5.0026	1.56781	1.23923	0.167438	0.687434	35.5537	29.7321	24.2686	15.7113	0	-0.960616	0.0910595
PF3D7_0802600	6.18598	3.38524	3.01825	3.34533	6.85655	4.24376	2.07755	2.47047	130.023	133.051	106.084	131.857	0	-0.960322	0.0712587
PF3D7_1439600	3.59456	2.6536	3.64176	2.64529	17.7544	17.7155	6.95747	9.30315	255.221	270.119	376.324	132.448	0	-0.957827	0.156506
PF3D7_1136900	5.39044	3.67056	3.0453	4.00754	10.0289	7.69621	3.7449	3.97631	286.771	325.398	253.289	349.419	0	-0.957065	0.0552563
PF3D7_1125800	8.01485	7.62863	5.75792	6.9663	13.6999	7.53221	4.67584	4.35935	634.84	637.603	576.137	462.682	0	-0.95593	0.0541251
PF3D7_1027700.2	3.43074	3.90944	1.831	2.90742	10.9004	12.876	3.20923	8.63017	35.1693	37.5292	48.8277	17.2954	0	-0.950533	0.415376
PF3D7_1027700.1	3.36948	3.90944	1.831	2.90742	10.9004	12.876	3.20923	8.63017	35.1693	37.5292	48.8277	17.2954	0	-0.950533	0.417552
PF3D7_0908500	5.15423	2.63281	3.27927	3.12155	2.68602	1.20183	0.480902	0.731476	101.342	100.285	77.0191	89.0004	0	-0.950502	0.0683859
PF3D7_1440000	3.37573	1.57543	1.99691	1.83813	3.88157	4.18911	1.12651	2.32325	15.2293	17.5309	14.8738	22.6043	0	-0.949997	0.149311
PF3D7_1465000	4.22914	6.00528	3.59112	3.2726	18.3986	16.2513	5.88014	10.5832	196.424	186.587	229.051	90.3428	0	-0.945985	0.215305
PF3D7_0936100	4.53348	3.22684	6.37187	4.57765	12.2556	11.0009	3.78689	7.18083	45.946	53.3721	94.3789	23.002	0	-0.942976	0.519178
PF3D7_0915000	3.05628	2.36365	1.67876	2.08517	12.433	11.7565	4.65158	6.41766	133.231	154.22	143.278	93.0419	0	-0.941906	0.0291874
PF3D7_0614700	2.49711	1.86471	2.17904	1.91408	5.38178	2.80807	1.37493	1.84244	186.194	180.802	151.581	179.709	0	-0.940588	0.063092
PF3D7_1301600	12.0928	9.33432	6.28133	7.04316	22.3939	14.5212	7.44138	9.26333	1040.8	1123.39	860.956	1341.73	0	-0.939655	0.0707683
PF3D7_1327500	2.73766	2.03441	2.11053	2.32514	1.71021	0.887541	0.308265	0.357673	53.1189	63.7755	43.7893	70.1048	0	-0.938703	0.0511211
PF3D7_1116200.2	16.9046	21.1122	23.3965	15.7845	1.9813	3.64727	5.45922	4.75633	0.319109	0.595774	0	0.520975	0	0.937563	0.54014
PF3D7_1305700	6.04547	1.92779	4.4167	3.22175	3.60704	5.99667	9.0901	7.94563	1.00236	0.99074	0.469623	0.240654	0	0.935206	0.208558
PF3D7_0810900.1	1.94413	1.6787	1.21925	1.7378	8.15358	4.16218	2.07023	3.08451	235.5	249.14	315.249	139.714	0	-0.931702	0.213979
PF3D7_0729800	3.48826	3.19138	2.28688	3.63586	1.29867	0.68883	0	0.48401	43.025	45.5853	48.972	19.3505	0	-0.930751	0.198219
PF3D7_1312100	4.27373	1.9342	2.91532	2.26202	4.22164	3.94709	1.27311	2.22231	23.9625	24.6124	21.057	21.2996	0	-0.928887	0.0745771
PF3D7_1027300	1229.25	1527.77	1434.29	1601.89	519.98	390.04	187.637	249.234	6803.56	5917.3	6604.48	4350.53	0	-0.92276	0.0476534
PF3D7_1369300	8.90573	5.25327	4.66578	4.28466	3.45129	3.50087	1.70143	1.15484	6.48374	4.636	4.14783	3.64105	0	-0.922027	0.0425146
PF3D7_0605300	8.50417	3.75483	6.77779	5.41014	6.05189	5.37119	1.99081	3.0818	15.9468	17.4286	19.2088	8.1693	0	-0.920923	0.210423
PF3D7_1134300	5.75622	2.96792	3.63898	3.75825	5.78368	5.53455	1.70602	3.4968	32.2973	31.8966	24.3124	38.5568	0	-0.920276	0.203136
PF3D7_1477100	4.52406	3.78056	4.25918	2.16986	42.26	29.0792	19.0184	14.5339	0.536103	0.166817	0.296525	0	0	-0.920177	0.208558
PF3D7_0530900	9.56037	4.32434	3.53226	2.67552	1.23655	0.807239	0.0949817	0.389957	22.5887	26.4392	15.2637	27.2476	0	-0.91862	0.115335
PF3D7_0911600	5.43816	2.66677	3.22485	3.39928	9.71332	9.90783	3.16527	6.26561	27.7773	30.0466	26.3878	18.3079	0	-0.915266	0.113731
PF3D7_1477800	5.4531	6.01452	3.62175	16.8858	0.932377	0.865453	1.5235	2.34559	50.6745	40.751	423.183	185.814	0	0.911116	0.48229
PF3D7_1453200	4.45223	2.16527	2.85518	3.23029	3.52345	2.72999	0.965343	1.59325	22.5168	27.5571	17.2849	21.8346	0	-0.90923	0.0896279
PF3D7_1108500	5.48007	4.42706	6.06909	4.41319	20.2739	27.3726	8.91148	14.0274	100.892	105.224	162.819	53.7685	0	-0.905881	0.294321
PF3D7_0704300	7.34366	4.34616	4.32562	4.29649	21.9556	20.2067	7.88088	12.6262	124.28	120.427	97.6832	111.269	0	-0.904474	0.0538951
PF3D7_1007100	5.37232	2.76859	4.50707	4.37779	1.81296	1.2501	0.296237	0.709468	7.34659	7.78479	9.48879	4.1871	0	-0.904237	0.0860949
PF3D7_1127500	3.16551	2.04999	2.07829	3.01295	7.76094	9.50369	3.18054	4.8549	38.3723	43.1428	48.2714	24.541	0	-0.899675	0.135079
PF3D7_1358300	1.97264	1.96536	1.12115	1.82859	8.86408	10.855	3.4558	5.91173	60.7347	70.1144	79.3573	55.9822	0	-0.899274	0.0973218
PF3D7_1437700	3.87204	2.24773	1.97612	2.40073	2.66778	3.7426	0.794729	1.99667	13.2851	14.6838	16.7174	11.7467	0	-0.897635	0.130419
PF3D7_0311300	5.23628	3.24323	4.27002	3.3848	10.15	8.562	3.4151	5.39463	105.112	112.795	94.8795	102.752	0	-0.897629	0.0608925
PF3D7_0424200	6.77571	3.21368	3.63171	3.27495	2.82903	2.21479	0.713245	1.29149	105.528	95.9838	84.5412	119.023	0	-0.895934	0.120645
PF3D7_1020200	4.20218	1.77579	2.22386	2.68911	0.978204	0.710007	0.112167	0.201475	22.9915	23.1863	18.0484	20.0413	0	-0.895685	0.0203749
PF3D7_0703600	10.692	9.08875	12.8323	10.1187	33.5514	24.0418	11.2018	16.6376	576.317	521.582	601.616	273.577	0	-0.894025	0.110839
PF3D7_1234600	6.25958	2.93319	3.92814	3.09136	7.35185	7.95819	2.39032	5.03268	20.9511	23.7954	20.6954	20.0645	0	-0.893212	0.156365
PF3D7_1477200	1.75113	2.73253	2.77243	3.48859	25.3082	20.2323	12.5945	9.36445	0.0997043	0.372295	0.148899	0.271295	0	-0.891353	0.195856
PF3D7_0732000	0.51981	0.188044	0.266327	0.299928	2.14258	1.74256	1.08919	0.399267	0.0391096	0	0.0778752	0	0	-0.887487	0.0971652
PF3D7_0203600	3.50241	1.24695	2.25938	1.57568	1.0339	1.14985	0.127158	0.484771	1.84461	3.93829	2.98203	4.00042	0	-0.886007	0.156124
PF3D7_1210700	2.02971	1.67441	2.00124	1.47901	3.30047	4.61137	1.3592	2.04763	10.0727	10.7814	10.555	4.468	0	-0.885523	0.121396
PF3D7_0317400	2.03975	0.817829	1.54947	1.37308	1.43045	2.18948	3.62847	3.03882	2.21568	3.42633	1.69345	5.23719	0	0.881306	0.445964
PF3D7_1330500	7.68575	5.89262	5.42944	4.99993	8.15156	6.58626	2.53025	4.45909	62.3976	65.432	65.7709	64.2782	0	-0.880264	0.0556051
PF3D7_0710000	15.2183	8.23381	8.14065	7.64582	8.11012	7.3055	2.70447	4.64097	25.7298	27.632	22.2796	27.7518	0	-0.880022	0.124796
PF3D7_1409400	6.87639	4.71426	4.36098	4.36078	25.1635	21.6034	8.87358	14.3381	744.367	993.854	588.513	1067.75	0	-0.878548	0.140898
PF3D7_0909600	8.65787	5.31721	5.4476	4.56435	18.8625	21.2186	7.88675	11.819	70.9221	69.8439	80.913	56.5248	0	-0.877438	0.0481898
PF3D7_0614900	3.69925	2.27062	2.36744	2.78117	11.3792	10.2663	3.90724	6.66959	88.022	96.6587	72.6126	82.4143	0	-0.873779	0.0812255
PF3D7_1008200	4.22386	3.35956	4.13457	3.63527	3.59888	4.483	1.42559	2.13387	32.7863	40.9752	18.9669	25.7965	0	-0.87243	0.0773976
PF3D7_1371500	5.67682	2.31328	1.63815	2.56957	33.0725	45.6693	61.1159	69.4655	70.2432	74.1052	77.1192	48.2503	0	0.872267	0.122414
PF3D7_1459900	3.41053	2.1879	3.94136	3.61595	1.53073	0.173983	0	0.183375	57.7784	66.4559	45.4233	43.4173	0	-0.869732	0.239943
PF3D7_1351700	4.8992	3.31115	3.05842	3.17414	10.0027	5.62118	2.99561	4.08161	585.877	646.155	492.932	650.603	0	-0.868208	0.129174
PF3D7_1344600	3.49907	2.04064	3.01058	3.55993	1.96309	3.19136	0.860937	1.16872	22.5331	25.1529	29.1336	14.8912	0	-0.867147	0.100572
PF3D7_0828800	4.65568	3.70312	3.21106	3.51071	5.69756	4.00404	2.15744	2.13416	299.631	361.813	273.635	654.677	0	-0.862953	0.28724
PF3D7_1340700	3.35616	4.03085	3.38177	4.45393	4.51899	4.45144	1.05486	3.55747	16.2113	22.3933	22.9278	11.8178	0	-0.861163	0.394513
PF3D7_1431900	5.02476	2.86484	3.50712	3.84326	1.09965	0.8442	0.267947	0.21031	22.3754	24.4229	18.4905	16.5359	0	-0.854213	0.00978899
PF3D7_0213800	3.70323	2.28398	2.71534	3.35706	2.56438	2.31735	4.39712	4.26543	0.121357	0.226572	0.224385	0.212278	0	0.85175	0.0478622
PF3D7_0414600	4.06518	2.27183	2.62546	3.3027	14.8751	13.1101	6.31511	7.33603	228.275	248.334	200.369	181.399	0	-0.850481	0.0428344
PF3D7_1148800	61.3158	52.7347	54.8887	50.9276	0.739277	1.478	1.92038	2.22541	7.5361	3.98258	3.87549	3.05043	0	0.848326	0.110688
PF3D7_0114100	2.20548	1.84545	3.43909	4.59916	120.768	110.895	222.676	161.942	0.252512	0.518583	1.45813	1.23675	0	0.847408	0.0649476
PF3D7_1337800	7.28699	5.5751	4.07775	3.4833	3.87698	2.23436	1.29948	1.20875	360.164	400.07	349.678	443.287	0	-0.845321	0.0700638
PF3D7_0715200	2.58821	1.22984	1.58294	1.51861	3.32062	3.7316	1.01555	2.26204	21.2101	24.0395	21.4312	30.9614	0	-0.844269	0.22963
PF3D7_0631400	0.142596	0.0962916	0.113648	0.0959898	3.10859	3.24918	5.77661	5.26465	0	0.0467375	0.0996937	0	0	0.844028	0.0228327
PF3D7_0908100	1.29462	1.03034	1.13315	1.26055	0.889374	0.990644	0.169544	0.298321	7.98722	10.9795	11.2008	11.4298	0	-0.843597	0.00882423
PF3D7_1347600	3.68902	2.33039	2.79787	3.80506	1.48786	2.34731	0.581817	0.853111	11.1559	10.18	9.48453	6.02557	0	-0.842043	0.0511211
PF3D7_1024400	3.70503	1.97637	2.77817	2.05872	1.13859	2.08018	0.34453	0.801551	7.78219	6.61795	8.1618	6.44055	0	-0.839667	0.0968556
PF3D7_1478000	53.7342	77.4388	86.0866	34.5061	3.18548	4.45265	1.71461	1.63417	4.26861	1.57091	1.22592	0.502566	0	-0.839626	0.599369
PF3D7_1003400	5.30132	2.76114	3.14957	3.80028	3.7852	1.54144	0.850579	1.18525	106.664	103.784	87.8245	112.439	0	-0.838481	0.213044
PF3D7_1340900	96.3294	127.381	115.41	67.9904	33.5747	24.8893	59.8484	37.4707	85.5128	113.553	90.0953	150.151	0	0.837043	0.343182
PF3D7_1430900	3.76079	1.6787	2.59091	4.05488	17.1041	19.5102	6.61138	12.4066	144.557	137.826	251.276	102.034	0	-0.834776	0.384664
PF3D7_0528900	6.01932	3.80457	4.26007	3.35503	4.02927	4.56914	8.12257	6.52462	3.90567	2.98303	2.87849	3.51943	0	0.83397	0.0875954
PF3D7_1439400	5.32784	3.3886	4.07345	3.15904	12.0954	14.0952	5.45208	7.59461	113.252	127.62	104.243	78.2599	0	-0.831222	0.0561411
PF3D7_1031400.1	3.49964	3.35452	2.7658	3.07126	9.89422	4.9964	3.2728	3.47286	258.189	282.914	198.985	214.93	0	-0.830625	0.133003
PF3D7_1417400	5.6775	2.89263	3.34383	3.26118	1.97372	0.709487	0.349705	0.425408	73.8538	69.8085	55.5211	96.939	0	-0.83037	0.227627
PF3D7_1031400.2	3.49706	3.37692	2.75927	3.08385	9.821	4.99511	3.24858	3.47223	256.5	280.981	197.757	213.79	0	-0.830125	0.131902
PF3D7_0928400	2.3035	1.29074	1.58198	2.02901	0.707053	0.850067	0.205391	0.105407	8.20833	14.1683	9.25157	9.13057	0	-0.829916	0.0304318
PF3D7_0810300	5.50369	3.7503	4.25881	4.24376	21.1923	17.1112	8.97419	10.0935	547.786	637.44	508.249	923.739	0	-0.829506	0.132023
PF3D7_1361500.1	5.91933	3.46965	3.48438	2.94299	17.3681	7.48015	6.26456	5.04056	676.234	654.752	573.308	349.559	0	-0.829334	0.284885
PF3D7_1208000	4.13527	2.26887	2.88382	3.21866	0.580004	1.49426	2.61753	1.297	2.17792	2.62606	1.35521	1.8519	0	0.828797	0.266062
PF3D7_0603500	10.5783	4.42244	6.35298	4.93761	2.78342	4.32726	1.07168	2.17312	10.8009	12.6094	10.6749	11.3338	0	-0.826797	0.257807
PF3D7_1103000	6.23287	3.2781	6.305	3.87298	1.49864	0.244585	2.00926	1.03115	0.126256	0	0.251401	0.171771	0	0.821581	0.486836
PF3D7_0114500	5.16598	4.12579	3.56302	3.21004	27.8044	21.2855	12.8022	11.8582	1.25574	0.976855	0.416738	0.427106	0	-0.819345	0.0417542
PF3D7_0627200	12.6815	6.86146	10.7349	11.5325	8.0301	14.9476	3.38344	8.55488	26.5498	21.0666	43.8624	12.4166	0	-0.818113	0.687647
PF3D7_1135900	98.6524	110.57	126.86	139.354	64.3846	67.8084	28.0078	41.0846	378.464	427.152	516.118	238.214	0	-0.816426	0.115335
PF3D7_1127000	173.069	189.111	204.065	135.164	30.418	28.6741	55.0383	41.2568	50.2937	58.6958	46.7799	96.0795	0	0.815595	0.303853
PF3D7_1458500	5.35616	2.84185	2.78909	2.89354	6.29854	6.14589	2.20847	3.97695	19.1064	21.1182	15.8992	18.641	0	-0.815209	0.146883
PF3D7_1312800	4.29517	2.97452	2.51161	2.78606	6.35808	5.40157	2.34782	3.31348	98.5749	110.832	83.3014	127.855	0	-0.815048	0.161481
PF3D7_0810900.2	2.53088	1.73956	0.864471	1.55157	10.6927	6.08655	3.40915	4.56834	342.754	329.826	442.199	223.831	0	-0.813323	0.287376
PF3D7_0211500	4.31006	2.10667	2.22188	2.23411	1.0044	1.02035	0.231806	0.342614	11.5969	14.472	10.3486	11.9219	0	-0.811863	0.0251952
PF3D7_1147100	15.7381	7.80803	7.29555	4.43231	0.514844	0.873855	0.112167	0.115129	6.65357	6.948	6.51203	5.67678	0	-0.809287	0.0392113
PF3D7_0405800	2.89067	0.650669	2.17586	1.40537	1.95641	1.20155	2.35551	3.2236	1.35327	3.15818	3.92967	0.920558	0	0.807098	0.697969
PF3D7_0919800	37.7731	27.8676	32.7441	39.6168	12.8764	14.4103	5.49287	8.53925	96.7891	93.2366	87.9821	81.8998	0	-0.805303	0.0664477
PF3D7_1207400	6.85035	4.37203	4.92705	6.29848	0.455299	0.767106	0.0583496	0.0898352	9.00499	7.20135	7.97247	8.65968	0	-0.804424	0.0163723
PF3D7_1322800	5.98901	3.17762	3.52309	4.7035	4.75432	9.21409	3.0875	3.37347	14.219	18.508	27.8145	5.72175	0	-0.804109	0.713303
PF3D7_0107600	3.33033	1.88963	2.10634	1.88371	1.16956	1.40989	0.340227	0.534958	2.08148	1.52184	1.86944	2.16845	0	-0.80392	0.0333657
PF3D7_0704500	4.31746	2.15876	2.69581	2.86701	6.34099	6.15853	2.65782	3.43771	50.1917	63.9499	44.4915	72.4038	0	-0.802403	0.269188
PF3D7_0206200	5.53318	4.3811	3.35402	3.97391	5.52775	4.15448	1.93915	2.66077	195.125	259.832	269.293	342.946	0	-0.79867	0.11343
PF3D7_1340800	2.26731	1.98343	2.46415	3.95442	16.0574	10.0943	4.96681	8.31185	57.2093	50.2633	63.5505	25.8459	0	-0.797177	0.431808
PF3D7_1432700	6.22435	2.43254	4.10143	2.87031	9.09741	10.4508	2.87547	8.06361	21.9921	27.9029	39.5762	15.4517	0	-0.796369	0.627322
PF3D7_1455300	2.68917	2.1389	1.22985	1.47614	6.31834	4.84285	2.3825	2.98882	196.742	255.727	196.217	349.009	0	-0.794457	0.241339
PF3D7_1360000	4.77027	2.94934	2.22188	2.25199	2.26416	2.02263	4.86793	2.73139	2.67549	3.28948	2.46882	2.21951	0	0.792171	0.11973
PF3D7_1116200.1	17.8443	23.1012	24.9881	17.3096	2.45861	3.88667	5.46152	4.905	0.26399	0.690015	0	0.50282	0	0.79048	0.695216
PF3D7_0908200	4.15175	2.22506	2.59987	2.92049	3.28174	2.14409	0.974276	1.38582	60.8698	73.8641	47.5019	76.6221	0	-0.790392	0.234249
PF3D7_0315600	4.69685	1.63181	2.95672	2.72643	0.698323	0.972299	0.11886	0.292796	5.37757	4.37294	3.04579	2.11356	0	-0.790219	0.0747462
PF3D7_0109100	4.20754	2.71112	2.80303	3.17829	1.3077	0.873855	0.246768	0.425976	60.8971	67.0903	56.8455	67.7224	0	-0.789357	0.0346887
PF3D7_1460100	51.2807	47.3518	45.0088	29.4424	9.40206	11.2164	18.393	14.7319	51.4861	63.0962	53.6719	95.1083	0	0.789079	0.309683
PF3D7_0605900	82.7429	87.6869	92.1926	76.353	14.2853	15.3839	7.19129	7.98616	742.763	649.701	468.676	906.141	0	-0.789062	0.207425
PF3D7_0934300	3.17226	3.67227	3.43124	3.81329	12.7851	18.8799	6.80532	9.3404	70.7276	78.6496	88.3969	29.874	0	-0.785527	0.460608
PF3D7_1035800	96.9575	107.735	95.4995	38.7766	16.9871	12.3397	28.4699	18.6273	0.700517	1.00371	1.11914	0.731411	0	0.78528	0.438284
PF3D7_0929600	9.08851	4.45975	4.92558	3.75239	1.08777	0.783029	0	0.651552	31.5705	30.742	41.5558	19.9707	0	-0.783271	0.370494
PF3D7_0709000	64.348	65.0741	58.6264	34.3214	32.2166	29.9141	56.8147	42.1037	16.5624	14.3384	8.73457	19.5584	0	0.781993	0.381809
PF3D7_1125600	5.77625	1.99461	1.56943	2.25347	14.7723	12.9921	4.95138	10.1642	311.822	311.997	519.85	193.774	0	-0.777468	0.574309
PF3D7_0318500	5.09093	2.83393	3.14099	3.41286	1.06867	0.368104	0.0765268	0.168995	37.4673	43.8251	33.9019	73.4953	0	-0.776879	0.258705
PF3D7_0207900	6.85971	2.59552	4.08845	2.77867	0.920575	1.41399	0.208919	0.589696	6.98404	7.34311	5.56265	4.94377	0	-0.775903	0.161481
PF3D7_1331600	3.80421	1.95106	3.1087	3.40366	15.2835	20.8805	6.2559	13.6189	55.6938	58.9031	62.6703	46.3736	0	-0.77584	0.25978
PF3D7_0504600	4.41673	2.77784	3.58914	2.01126	2.19334	1.91442	0.665369	1.08649	33.2047	42.4357	32.1202	43.9751	0	-0.774677	0.169837
PF3D7_1343800	8.52426	4.34292	4.34637	4.74274	2.494	1.25915	0.57652	0.894638	46.216	45.8465	50.2213	93.7875	0	-0.772823	0.336388
PF3D7_1351800.1	281.891	224.025	199.003	104.648	78.7399	88.7895	123.234	137.987	169.758	172.645	144.531	187.446	0	0.772427	0.169837
PF3D7_1351800.2	275.918	219.279	194.787	102.431	77.0717	86.9083	120.624	135.063	166.162	168.987	141.469	183.475	0	0.77236	0.169837
PF3D7_1247600	4.87878	1.82779	3.00949	1.55213	1.30698	0.909163	0.420117	0.287473	19.9224	20.2624	19.8815	11.5569	0	-0.7709	0.169837
PF3D7_0702600	8.39585	4.6964	5.24331	4.93475	1.32572	1.27851	0.39386	0.539011	35.2427	32.7757	41.9212	37.1728	0	-0.769257	0.0221941
PF3D7_1456800	231.744	268.963	174.613	91.808	60.6952	77.2676	127.069	89.0029	121.737	137.291	90.4702	180.281	0	0.766509	0.459407
PF3D7_0306500	2.02169	1.67547	2.15325	2.74659	9.33309	8.36316	3.15788	6.36392	48.9402	56.1672	59.557	32.7647	0	-0.763032	0.257807
PF3D7_0814700	8.40524	4.87543	6.44129	4.60626	1.14004	1.17273	0.188163	0.656645	9.34541	8.15881	8.47559	7.15507	0	-0.761627	0.100334
PF3D7_1035500	14.97	17.085	10.1709	14.3675	162.109	105.492	64.1639	76.5048	5306.47	4478.84	6197.99	4505.7	0	-0.761389	0.122414
PF3D7_0103800	3.70474	2.28674	3.04493	3.56548	1.14131	0.531538	0.212264	0.186744	13.8716	16.2504	13.0214	10.8256	0	-0.760957	0.0426594
PF3D7_0720300	6.51141	2.65948	3.38996	3.18138	2.12116	1.82157	0.990276	0.677614	11.9474	7.84834	17.2916	15.9534	0	-0.760704	0.169837
PF3D7_0813100	2.64458	1.80267	2.3861	2.90547	7.48644	3.29211	1.8297	3.27309	203.701	194.391	181.177	166.92	0	-0.759846	0.317257
PF3D7_0112900	5.48452	4.19607	2.79009	4.00618	9.09068	3.27407	2.20061	3.38807	444.587	413.644	342.528	387.715	0	-0.759094	0.450645
PF3D7_0625900	4.38398	2.04951	2.49956	3.67755	0.616238	0.75694	0.883274	1.92198	0.745953	0.596868	1.09633	0.531597	0	0.758769	0.184905
PF3D7_1361600	2.7968	1.53787	1.43295	0.806871	2.68987	4.56558	1.17207	2.32009	21.716	24.9863	15.3355	20.269	0	-0.757397	0.365897
PF3D7_0605200	5.72374	4.41474	5.52438	3.81765	17.5248	17.6264	5.83163	14.5122	57.6353	52.9763	75.3342	27.2412	0	-0.754761	0.574309
PF3D7_1247000.2	4.45337	1.81049	2.49901	1.95777	4.69102	6.79999	2.47569	3.22518	49.4938	52.1898	43.8115	41.7214	0	-0.752583	0.22963
PF3D7_0525900	3.15068	2.25732	3.21541	2.871	0.36954	0.823236	0.120765	0.0413179	3.3592	2.98468	2.69972	2.80818	0	-0.751581	0.0310916
PF3D7_1247000.1	4.40496	1.79081	2.47185	1.93649	4.64003	6.72607	2.44878	3.19013	48.9558	51.6226	43.3353	41.2679	0	-0.751559	0.22963
PF3D7_1416200	3.99326	2.58556	2.47365	2.84106	3.18034	2.5698	0.906632	1.86633	46.0752	45.0457	36.0927	45.1848	0	-0.750473	0.185284
PF3D7_0306400	2.799	1.98119	1.75373	2.57088	8.90302	12.6443	4.64602	6.54561	48.487	54.9284	60.6692	41.0054	0	-0.750044	0.161481
PF3D7_0621100	6.12813	3.96508	4.40737	4.61006	10.0735	5.67111	3.52139	4.27947	223.43	219.135	172.596	199.991	0	-0.747187	0.19486
PF3D7_0805100	3.04547	1.61297	1.71334	2.61286	0.957201	0.690488	0.0834168	0.385286	34.2596	29.75	22.5862	22.0499	0	-0.742634	0.0904306
PF3D7_0929800	6.68327	3.27197	3.46225	1.12473	13.1769	18.0696	7.00195	9.58242	21.3538	24.0958	24.0634	14.2067	0	-0.738978	0.519178
PF3D7_0419700	32.4056	29.4321	30.7742	25.9585	37.6083	14.495	10.3837	15.132	1026.59	952.03	1139.56	573.268	0	-0.738421	0.490525
PF3D7_1013400	9.7146	7.64251	5.91426	5.06509	5.31618	4.25785	2.47569	2.27357	41.0329	37.054	42.1567	37.3289	0	-0.737557	0.0565977
PF3D7_0925000	5.73823	4.09392	4.77219	3.12379	2.63945	4.68363	5.07087	6.22424	4.73032	4.80825	4.91882	1.93067	0	0.736056	0.36883
PF3D7_0409000	6.15352	2.90555	3.54734	3.17828	2.13933	2.13364	0.656842	1.30681	4.45987	4.60663	3.94038	6.20917	0	-0.735071	0.242275
PF3D7_1372400	1.85066	1.87457	1.57161	1.9589	2.89695	2.6825	1.08311	1.5509	5.76745	6.60124	6.13024	4.06047	0	-0.734756	0.0683859
PF3D7_1452300	6.3058	3.58693	4.23347	3.57569	5.94522	9.19087	4.03549	3.64098	14.953	12.859	10.1311	7.25599	0	-0.732282	0.169837
PF3D7_0903100	80.0304	104.123	75.7054	37.0977	54.499	60.8773	97.7449	78.0179	21.506	21.3104	14.9422	18.854	0	0.731025	0.333953
PF3D7_1141400	7.19584	3.81793	4.80404	3.68015	42.1835	45.4803	15.5022	36.3787	109.954	117.712	184.509	74.1041	0	-0.73064	0.519178
PF3D7_0811700	5.8969	2.58468	2.99667	2.68583	1.639	0.864745	0.462885	0.416929	40.8112	42.6454	29.7291	29.2283	0	-0.727875	0.117805
PF3D7_0601100	1.5276	1.98252	2.8535	4.53105	0.229563	0.389641	0.950265	0.513344	0.452554	0.422458	0.500626	1.43663	0	0.726877	0.312643
PF3D7_0728200	2.73192	1.57549	2.02635	2.43637	1.84115	2.36004	1.0446	0.814852	4.13791	4.17645	4.6216	3.62924	0	-0.724581	0.0628083
PF3D7_1127200	3.35616	2.5901	3.24803	2.90473	0	1.14139	0	0	0.168341	0.157146	0.167601	0	0	-0.721851	0.435982
PF3D7_0619700	5.60066	2.97745	3.41016	2.65198	9.95338	9.44081	4.26412	6.17227	52.5815	56.302	47.7353	40.8533	0	-0.719778	0.141734
PF3D7_1133200	5.95256	2.54325	3.11614	3.14224	21.9381	20.9658	8.98956	15.0273	79.0676	74.4057	66.7983	62.6475	0	-0.71881	0.223416
PF3D7_0515200	5.78359	3.74931	4.33293	3.97116	2.89249	3.77652	1.13109	2.23897	8.28522	6.90015	9.94706	9.50385	0	-0.718581	0.174687
PF3D7_1306600	28.1972	27.1652	31.339	21.5127	31.5615	35.3811	53.763	47.0689	16.7865	20.6399	12.5282	17.7783	0	0.717471	0.151619
PF3D7_1458100	102.237	105.829	117.755	135.694	21.5711	23.4552	8.61596	17.2849	57.684	53.1128	58.8024	56.7834	0	-0.716642	0.198658
PF3D7_1019900	2.73479	4.73601	4.95688	2.67236	17.7329	15.0312	27.8202	21.914	249.595	364.501	236.748	327.816	0	0.716327	0.410559
PF3D7_1349100	12.4268	8.78844	9.5026	7.7435	6.08352	5.31133	2.63906	3.25048	80.1886	95.5513	82.3601	63.9336	0	-0.715915	0.0874678
PF3D7_0615500	4.52966	3.06933	4.2948	3.2332	15.2627	15.0437	6.49664	10.2962	37.6272	44.1557	36.0693	27.3529	0	-0.713721	0.129295
PF3D7_0801300	3.90316	2.84044	4.16788	3.25244	1.05693	0.695931	0.198509	0.326	6.30673	5.58922	9.81589	4.99611	0	-0.711861	0.0597692
PF3D7_0915700	4.1788	2.41033	3.05295	2.98882	8.42881	10.8956	4.13484	6.30359	74.2784	90.1689	92.2114	51.4842	0	-0.710409	0.266173
PF3D7_1441300	6.79401	3.70174	4.35725	4.33901	2.19381	2.12706	0.812015	1.17633	17.6248	20.6974	12.6756	24.6464	0	-0.709954	0.331557
PF3D7_1420800	3.59031	1.47199	2.96366	1.94212	0.493292	0.174432	0.850819	0.597508	0.720345	0.462303	0.941294	0.245006	0	0.708841	0.292013
PF3D7_1463800	3.55428	1.10775	1.96113	2.94475	8.41451	8.92632	14.7041	11.7602	17.9513	24.4642	17.1078	23.3779	0	0.708532	0.506459
PF3D7_1422500	3.19384	2.03286	2.32189	2.41872	2.51135	2.42191	1.19828	1.11389	24.8677	35.6485	24.4415	25.3589	0	-0.706282	0.0904306
PF3D7_1318000	2.74256	2.54649	2.86888	3.28852	2.5278	0.641242	0.419029	0.675858	58.4991	89.3853	64.1738	91.8698	0	-0.706251	0.495185
PF3D7_1365100	4.46799	4.04425	4.54592	6.14335	15.4515	21.2409	24.3016	30.3612	1.90255	0.654325	0.398775	0.953624	0	0.705745	0.577245
PF3D7_1020300	3.98132	1.88581	2.49967	2.70417	0.606045	0.409123	0.0600168	0.0616013	26.1275	24.911	23.8498	18.8609	0	-0.703788	0.0264733
PF3D7_1313500	4.49851	2.07586	2.39694	2.44735	1.35471	0.65382	0.285839	0.354792	41.1356	44.4205	34.0147	48.5726	0	-0.702066	0.18518
PF3D7_0611500	2.44374	2.10401	1.3877	2.22079	1.1164	1.71412	0.448048	0.689815	20.2387	19.4034	17.6831	17.5977	0	-0.69948	0.0847758
PF3D7_0216700.2	8.7787	5.34984	4.69735	4.84825	42.6002	41.5417	17.6233	30.9192	457.086	379.146	402.205	453.055	0	-0.699407	0.178577
PF3D7_0216700.1	8.74064	5.32665	4.67698	4.82723	42.4155	41.3616	17.5469	30.7852	455.105	377.503	400.461	451.091	0	-0.699343	0.178577
PF3D7_0911000	6.92505	3.65974	4.85933	4.75035	7.09466	9.29254	3.03617	6.15172	28.4244	30.827	32.3252	20.0098	0	-0.695962	0.370588
PF3D7_1135300	28.0526	35.0351	44.3405	30.4714	9.2348	9.46721	14.4274	13.6514	10.4823	10.6315	5.02067	12.5267	0	0.695466	0.562374
PF3D7_0105500	5.05022	2.07208	2.71306	3.13066	1.96745	2.9024	4.01851	3.54029	0.673366	1.22574	0.871525	0.870305	0	0.695186	0.383495
PF3D7_0805700	2.77576	1.84632	2.05253	2.34457	3.73167	3.31045	1.46594	2.10651	37.2208	51.3746	33.1705	55.2343	0	-0.694258	0.36855
PF3D7_1479000	13.66	14.231	12.8299	8.49013	0.645907	0.753714	0.112577	0.245542	42.812	32.767	21.0301	18.9981	0	-0.693414	0.0432606
PF3D7_0830500	752.44	596.859	611.497	641.718	18.011	23.7001	10.2885	12.7002	335.889	260.571	298.88	334.433	0	-0.691882	0.118787
PF3D7_0107000.1	4.82856	2.84203	3.74434	3.03078	42.8624	55.389	21.5341	34.4521	117.393	105.48	202.823	74.1521	0	-0.691824	0.467657
PF3D7_1321100	7.59252	3.90685	4.52694	3.90429	2.82677	1.82076	0.837676	1.34127	59.2872	63.2095	49.6621	67.584	0	-0.691823	0.277968
PF3D7_1450000	57.009	61.3007	43.3611	26.8476	16.4573	14.0561	25.3129	20.1936	106.604	132.591	111.626	133.591	0	0.690876	0.246233
PF3D7_1008300	9.80212	3.413	2.9296	6.18601	9.42737	17.8139	5.45569	9.22308	101.959	129.515	157.726	45.2139	0	-0.690432	0.834601
PF3D7_0621350	2.93535	1.9286	2.75045	2.24298	0.763006	0.890358	0.332467	0.170622	23.4818	29.799	33.8614	12.5059	0	-0.690137	0.213597
PF3D7_1320100	4.05671	2.72011	2.32243	3.05775	15.4965	20.5198	8.97919	10.8137	53.4436	62.3618	64.4734	45.2799	0	-0.689613	0.133496
PF3D7_0608800	39.6986	55.7953	39.3589	20.9281	329.367	283.685	546.454	367.92	28.4651	60.0681	47.679	43.0296	0	0.687651	0.67351
PF3D7_1358000	9.76743	4.7831	5.3309	5.2051	3.97783	3.72794	1.56109	2.45059	9.88447	9.72808	7.80156	10.3155	0	-0.687041	0.27695
PF3D7_0423700	52.8832	49.8158	33.9683	16.7429	15.9474	22.0912	9.86662	10.9927	245.114	366.449	321.273	773.074	0	-0.685937	0.651612
PF3D7_1019300	5.42925	4.54903	4.43427	4.77477	3.86813	4.21829	1.57931	2.6972	14.5145	14.3365	11.6169	13.9564	0	-0.684548	0.161481
PF3D7_1100900	1.49657	0.837737	1.69498	1.07371	0	0	0.082523	0.423509	0	0.116176	0.0413017	0	0	0.68396	0.0681783
PF3D7_1470500	3.02713	2.27229	2.43953	2.53808	1.01379	1.07545	0.297326	0.465029	5.13874	5.58101	5.25786	4.02819	0	-0.682646	0.0194367
PF3D7_0632000	0.0891702	0.150537	0.106603	0.060026	0.77185	0.636843	0.0311408	0.383555	0	0	0	0	0	-0.681049	0.130236
PF3D7_1361700	2.74481	2.04861	2.24517	2.47981	8.70694	9.48219	4.18741	5.85145	102.815	113.971	110.645	80.3947	0	-0.678497	0.106587
PF3D7_1477300	2.78628	1.23226	2.72108	3.92294	1.35875	1.52147	0.575606	0.633002	0.620047	0.3087	0.288083	0.168714	0	-0.677778	0.17294
PF3D7_1320700	6.38106	3.7465	4.65934	4.05885	7.76141	6.84565	2.68214	5.69492	103.486	110.182	102.614	120.718	0	-0.676849	0.363121
PF3D7_0828500	4.08303	2.67034	2.99792	3.21384	17.13	23.2562	9.19542	13.5523	87.777	87.3454	89.279	50.2192	0	-0.674931	0.239086
PF3D7_0628400	8.07594	6.70189	6.82423	6.71364	1.31013	1.32363	0.713582	0.383649	3.48467	3.02969	2.68704	3.06762	0	-0.674069	0.0745771
PF3D7_0507300	3.76214	1.7242	2.34466	3.51232	1.10329	0.56632	0.142154	0.371399	51.5554	59.5643	46.1673	80.5701	0	-0.673542	0.342339
PF3D7_1318500	7.56026	3.07292	4.3752	5.29998	2.03779	2.11261	0.958565	0.983872	9.43447	6.67632	6.71648	7.52191	0	-0.672937	0.246233
PF3D7_0832400	0.180777	0.183112	0.129671	0.109523	1.84297	1.47553	0.946986	0.544313	0.0380838	0.0355511	0	0	0	-0.670663	0.113838
PF3D7_1208400	6.14433	4.51789	6.28412	6.04766	6.27537	5.90941	2.92337	3.65976	19.6462	19.767	16.375	15.1264	0	-0.669977	0.0760955
PF3D7_1102900	30.5806	29.8379	29.8453	34.8479	11.4405	13.6469	19.2019	17.5129	4.24828	2.76097	2.89112	2.56066	0	0.669631	0.131902
PF3D7_0802700	3.78312	1.79369	2.63022	2.49247	0.541902	1.04023	0.16866	0.288522	12.9439	11.5818	7.54082	9.07418	0	-0.669125	0.115335
PF3D7_1443000	5.15307	2.71984	3.32436	3.76425	3.56869	2.8371	1.22907	2.09318	40.7414	39.7751	34.5932	31.556	0	-0.667396	0.206687
PF3D7_0511600	3.85167	4.06175	4.92004	5.32766	12.9401	6.729	6.02537	4.42556	375.199	332.867	641.524	266.532	0	-0.663499	0.545916
PF3D7_0902800	3.47487	2.57397	2.76946	3.6042	13.1748	16.5447	7.00871	9.77384	18.0645	24.7543	24.8022	14.16	0	-0.662788	0.267506
PF3D7_1249200	2.37607	1.66622	3.49609	2.76832	2.6368	2.79718	3.89363	4.38952	2.2461	2.51608	1.98065	0.78578	0	0.66179	0.263971
PF3D7_0406400	46.1981	64.3957	91.9826	66.8089	19.8859	17.2173	31.1149	23.1775	59.7937	74.957	69.2554	66.0251	0	0.659719	0.280222
PF3D7_1334000	5.56314	2.15382	2.60117	2.92102	7.01504	8.50123	3.49705	5.13148	15.1054	16.7752	19.3692	15.4132	0	-0.659324	0.369038
PF3D7_0929900	7.63876	3.43239	4.66904	4.6975	5.96576	7.44199	3.18917	4.13803	21.4162	22.7027	27.2849	10.8645	0	-0.658413	0.559646
PF3D7_0217000	3.69085	1.9893	2.67172	2.14263	1.13982	1.54311	0.331106	0.849618	6.01584	6.41485	5.44489	3.72024	0	-0.65781	0.186265
PF3D7_0419000	3.85083	2.5835	2.66055	2.65115	0.81768	1.83688	0.340571	0.726015	3.52944	3.36849	4.11705	1.89922	0	-0.657064	0.287552
PF3D7_0922300	7.18874	3.35802	4.29705	5.35599	1.14113	1.35295	0.292487	0.788048	16.872	17.0539	18.7374	15.4028	0	-0.656029	0.210423
PF3D7_0518600	5.65618	3.61248	3.71648	4.52543	4.80873	5.07479	2.18941	3.1851	16.3455	15.3943	12.1622	10.5683	0	-0.655532	0.147467
PF3D7_1116500	4.42546	2.98842	3.26688	1.9779	6.04716	7.00713	11.5532	7.9055	50.9454	75.5212	42.7327	86.916	0	0.655518	0.669155
PF3D7_0609800	3.28887	3.01781	3.97808	3.28184	1.15361	0.86849	0.202688	0.58251	46.3807	59.1234	32.4211	64.4315	0	-0.655013	0.378045
PF3D7_1362000	2.20548	1.84302	1.84565	1.89292	2.28024	2.25018	0.924258	1.30441	36.8213	41.4748	31.2819	27.9712	0	-0.653371	0.0577152
PF3D7_1341700	6.34595	2.21289	7.83529	4.51695	0.400218	1.0614	0.435971	0	1.53413	0.409173	0.763691	0.298168	0	-0.653162	0.700601
PF3D7_1125000	3.37264	2.26467	1.85742	2.71674	6.74251	7.73257	2.97764	5.25675	28.1807	30.0328	33.4217	18.0294	0	-0.652902	0.39582
PF3D7_1230100	5.23013	2.31907	3.64107	3.37226	0.707053	0.81435	0.154043	0.31622	22.3019	22.0993	19.0538	16.2544	0	-0.652579	0.0712106
PF3D7_1348100	3.13668	1.48931	2.57804	2.67236	1.97975	0.850067	0.256738	1.00136	45.3781	50.3602	38.8566	29.4285	0	-0.650085	0.483855
PF3D7_1218100	3.89761	2.5758	1.84678	2.30376	0.84572	0.921409	0.174294	0.460018	23.156	24.397	14.9291	28.9834	0	-0.649436	0.270157
PF3D7_1131600	3.68245	2.27114	2.4325	2.33654	0.57173	0.47625	0.0752381	0.115837	0.260552	0.196149	0.0585754	0.0400219	0	-0.647069	0.0205007
PF3D7_1372800	0.512902	0.185545	0.131394	0.258949	2.00841	2.09319	3.99181	2.44256	0.0771798	0	0.192101	0	0	0.646634	0.34463
PF3D7_0525700	3.09101	2.03088	3.89503	3.62725	17.3549	24.5474	29.1456	30.1846	16.8074	20.3719	14.806	9.21837	0	0.646582	0.149572
PF3D7_0716900	27.5173	27.1811	25.9174	24.1312	81.924	144.241	159.098	151.367	9.52979	9.26531	12.7102	10.4211	0	0.646125	0.210423
PF3D7_1306200	3.40721	2.02876	2.75223	3.81234	5.88964	5.87207	2.7255	3.81246	17.9447	26.7569	19.5799	25.0405	0	-0.640542	0.390351
PF3D7_1204000	5.64817	5.17626	7.15429	6.45005	1.16405	3.08713	3.66322	2.38611	7.22431	8.92572	8.60283	4.7216	0	0.64052	0.541032
PF3D7_0421900	2.29737	2.63732	2.9296	3.093	0.883816	1.56262	0.481384	0.494093	0.967963	3.31317	4.33667	2.8533	0	-0.639435	0.437299
PF3D7_1214000	3.15068	2.5835	1.79363	2.04517	11.5437	15.5369	5.73732	10.0835	42.1953	47.5031	41.3803	18.9205	0	-0.639351	0.478733
PF3D7_1219200	9.58631	4.90266	7.92114	4.65005	6.41771	5.56152	9.6988	7.78197	2.42541	5.49856	4.73092	3.56912	0	0.639273	0.565862
PF3D7_1025900	7.08667	5.2411	5.40392	5.60921	14.2286	10.3809	6.42713	7.41585	169.542	173.807	136.117	135.499	0	-0.638933	0.133496
PF3D7_1455700	4.89992	2.49715	2.49478	2.29307	10.5566	12.2319	5.15501	8.06317	41.4734	41.5719	37.193	35.8717	0	-0.634928	0.260915
PF3D7_0502300	2.91001	1.93921	1.831	3.51829	0.331431	0.585984	0	0.123523	4.11384	3.84026	4.17606	2.24972	0	-0.633962	0.122414
PF3D7_0501400	366.73	222.021	149.489	174.838	5.36144	8.20445	3.45053	3.95504	33.0581	22.7636	21.4154	39.0528	0	-0.633365	0.631939
PF3D7_0523000	877.547	764.74	568.102	506.148	362.442	396.261	590.435	484.994	321.514	320.421	328.928	579.533	0	0.632371	0.410559
PF3D7_0909500	2.7906	1.29935	2.01783	2.74962	0.757556	0.551064	0.047156	0.338807	21.7377	24.2974	21.7129	19.286	0	-0.631793	0.161481
PF3D7_1416400	11.9137	7.09551	8.04846	9.24173	1.22942	1.93021	0.714264	0.696466	2.15435	1.42452	2.03763	1.68532	0	-0.631144	0.161456
PF3D7_0114000	6.20667	4.08187	4.62852	3.34653	1.79661	1.93663	0.978552	0.809989	3.17365	3.17738	2.19598	3.67008	0	-0.629729	0.223541
PF3D7_1373400	0.116692	0.0295498	0.0348761	0.0883716	0	0.0595285	0.305641	0.188226	0	0	0	0	0	0.629532	0.0216846
PF3D7_1440800	3.59383	2.31827	2.93965	2.94127	21.157	22.8877	37.5331	25.8929	3.52651	6.119	4.20526	6.36996	0	0.62743	0.376799
PF3D7_0404200	1.21032	1.70272	1.20578	1.90107	1.55207	1.85228	0.563572	1.0846	7.64927	8.39679	10.5067	2.69806	0	-0.626912	0.625648
PF3D7_1235600	7.61711	3.4039	5.11853	4.04674	12.928	15.5938	6.05045	10.9749	37.9144	47.8271	55.6034	28.5737	0	-0.626609	0.580135
PF3D7_1409300	9.5302	4.84123	5.57618	3.7213	44.7492	39.1284	20.3614	29.4444	517.848	482.249	628.406	352.038	0	-0.625547	0.336291
PF3D7_0824700	3.86238	2.96728	3.70289	4.27682	1.88428	2.70326	0.70375	1.72557	6.07311	7.7241	4.69623	6.36395	0	-0.624941	0.415376
PF3D7_1243900	2.9673	2.25574	2.90501	2.64053	2.42894	1.33403	0.688064	1.08503	39.6325	43.1023	30.849	36.1747	0	-0.623749	0.223416
PF3D7_0104200	14.7819	11.7917	10.5861	7.9875	67.8135	68.5413	114.468	80.2399	657.087	766.586	499.402	1246.84	0	0.62355	0.537989
PF3D7_0615100	4.71147	2.65703	3.19685	1.69722	0.416394	0.701557	0.0800454	0.164317	2.01193	2.17864	2.7509	1.20438	0	-0.623501	0.175443
PF3D7_1365800	38.529	36.8604	31.9193	24.5978	23.2363	27.9568	41.8017	30.9392	82.6816	96.2735	60.8711	108.513	0	0.622851	0.452158
PF3D7_1246100	2.76122	1.64627	2.00568	1.87051	2.84054	3.12029	4.43087	4.32234	4.34433	3.66019	3.5738	3.55628	0	0.62221	0.156124
PF3D7_1420200	5.68185	3.32585	4.02055	3.39585	10.6058	8.20791	4.78448	5.91009	200.914	193.862	153.419	184.79	0	-0.622108	0.268082
PF3D7_1002000	230.519	219.142	208.378	243.592	2.50477	4.78761	1.67153	2.06889	42.2361	23.8317	29.8216	25.0493	0	-0.621408	0.479561
PF3D7_0805600	144.534	207.202	219.89	142.699	150.678	157.075	240.487	193.147	420.942	498.782	328.97	515.871	0	0.62017	0.503739
PF3D7_0305600	4.56798	2.62075	3.58378	3.1891	25.0214	26.0154	12.1701	18.2863	102.548	92.2014	119.425	68.3259	0	-0.618209	0.284742
PF3D7_1315300	3.3682	1.86943	2.48219	1.88686	3.55005	2.96572	1.47437	2.00945	63.4238	80.9149	60.7013	84.139	0	-0.618201	0.381809
PF3D7_1017500	4.65601	3.47506	3.41786	2.96928	5.65642	3.91698	2.65296	2.54733	331.775	246.821	209.445	422.582	0	-0.615724	0.590115
PF3D7_0716400	21.9918	25.0842	27.2704	31.0502	14.7875	17.8728	7.19601	12.4003	45.8648	42.1332	49.6281	31.1543	0	-0.614853	0.355797
PF3D7_0525400	2.52122	1.62297	1.831	2.26027	2.67411	2.6204	1.28369	1.46961	15.5122	20.0412	16.383	18.8757	0	-0.613613	0.173625
PF3D7_1446600	7.30809	4.82484	4.13437	4.01908	51.6483	52.5263	24.8155	38.2411	922.234	952.973	655.206	529.07	0	-0.612769	0.141734
PF3D7_1113900	5.71951	3.07225	4.19583	3.28138	0.750115	1.19361	0.31777	0.419349	1.62024	1.49119	1.0224	1.17979	0	-0.612737	0.130419
PF3D7_0404900	16.1774	17.0937	15.4441	15.8062	39.4849	33.8714	21.125	22.1208	631.102	614.852	825.44	417.922	0	-0.610619	0.18948
PF3D7_0902000	32.5135	24.7258	26.9976	25.4891	46.2905	50.1835	70.2768	64.2922	9.0058	9.48521	8.00781	8.26524	0	0.610284	0.0717944
PF3D7_1350900	6.31645	4.49361	3.73776	3.4343	0.893974	0.905244	0.354122	0.318037	1.44638	1.97336	1.15202	1.48342	0	-0.608557	0.0706747
PF3D7_1246200	31.8829	36.413	16.75	19.7296	452.307	416.641	238.756	281.515	5890.07	6235.13	7181.35	6130.19	0	-0.608412	0.180359
PF3D7_1353100	1709.55	1727.89	1704.87	928.2	125.415	134.185	204.928	158.386	30.4198	25.9704	25.0698	37.6839	0	0.607469	0.462854
PF3D7_1313600	5.23122	2.52009	3.38347	2.95649	1.65095	0.903396	0.352857	0.771078	45.1633	46.7802	35.753	51.231	0	-0.607127	0.411957
PF3D7_0618900.2	4.68234	3.34901	3.40432	4.28411	11.7454	12.3818	5.48628	8.91937	64.258	61.6196	53.6736	44.6425	0	-0.607074	0.223416
PF3D7_0826200	3.27347	2.05614	2.20813	2.43747	0.86183	1.54863	0.344872	0.688289	5.10468	5.23274	4.64113	3.669	0	-0.604616	0.173625
PF3D7_1142200	4.64524	2.45491	2.12476	3.18138	11.3439	19.1636	19.6363	21.675	12.2538	11.0417	14.5297	8.79869	0	0.604022	0.431808
PF3D7_0927500	6.34319	4.84355	3.38329	3.84299	5.25597	3.08653	3.06723	1.5741	144.835	128.966	135.192	73.1409	0	-0.602085	0.568175
PF3D7_0715100	4.14792	1.33218	3.50745	1.83878	0.681106	0.825753	0.105993	0.435165	3.83633	4.17807	4.88042	2.46467	0	-0.601621	0.452158
PF3D7_0105800	3.56107	2.27956	2.57966	2.60659	23.3506	25.2436	12.0525	17.1254	186.309	172.526	162.666	118.323	0	-0.600972	0.161481
PF3D7_1003700	8.39059	4.77	4.91474	4.35525	11.9508	12.9441	17.193	17.5201	4.87161	4.27428	4.04624	4.70828	0	0.599221	0.203136
PF3D7_1476800	38.1512	38.7341	34.8362	36.4276	3.70632	6.32106	2.67091	2.7733	13.1456	14.5741	12.7147	10.9176	0	-0.598963	0.261293
PF3D7_1437500	12.9734	8.54163	9.35424	6.18146	3.74322	3.55727	5.94651	4.57763	13.1102	18.3775	16.9215	18.2431	0	0.597864	0.384664
PF3D7_0504800	5.98099	3.02021	3.50617	3.38783	4.58644	4.81554	2.09966	3.27994	11.6567	13.5942	11.8987	21.2527	0	-0.596666	0.599494
PF3D7_0805900	10.8509	13.7165	12.8141	14.6089	17.1814	22.3218	28.0974	26.2779	3.67052	3.55654	2.9605	2.52847	0	0.596417	0.179819
PF3D7_0525000	6.53822	5.6879	5.60986	4.67504	39.8056	31.2471	56.4551	42.1178	5.37116	7.78242	6.1021	9.36967	0	0.596276	0.353066
PF3D7_1352900	118.124	123.577	115.528	105.275	3.34728	4.59299	2.39784	1.95264	35.3647	20.5889	30.3691	22.3355	0	-0.595622	0.436651
PF3D7_0932600	5.02458	3.10773	3.13632	2.51431	13.0862	13.247	16.7708	19.9391	15.9714	16.9205	22.8491	15.3569	0	0.594056	0.173475
PF3D7_0527400	680.252	916.243	821.552	543.645	196.448	283.51	351.323	299.758	168.096	169.731	147.644	180.656	0	0.593753	0.458091
PF3D7_0509100	7.07198	3.58166	5.27636	4.01349	27.3057	28.6703	12.7363	21.8014	50.2004	50.9924	41.8865	36.0073	0	-0.593276	0.34463
PF3D7_0321200	4.37771	2.5539	3.31236	2.93758	14.6296	19.053	23.7451	22.5247	5.34082	6.02091	4.15507	5.75734	0	0.592292	0.267506
PF3D7_0700400	0.256451	0.037109	0.0437979	0.258949	0.563763	1.15873	0.422211	0.196981	0	0	0	0	0	-0.591226	0.328248
PF3D7_0106600	4.19041	2.2712	2.59269	2.3012	0.636347	0.412533	0.0770215	0.15811	9.79578	6.21671	8.51916	7.16399	0	-0.591106	0.102653
PF3D7_1469900	3.20596	2.88344	2.64324	2.65115	2.33912	2.39681	0.95553	1.57516	34.0315	28.779	40.4611	15.5653	0	-0.590242	0.537386
PF3D7_1346200	13.7027	16.92	19.1897	20.7542	28.7423	35.5501	41.701	46.4506	2.1994	2.24561	2.80558	2.71174	0	0.589698	0.151053
PF3D7_0500900	4.42196	2.78781	2.63225	4.18714	4.2529	1.72227	1.46097	1.47981	129.704	162.033	111.257	129.395	0	-0.587554	0.57656
PF3D7_0521700	47.5933	41.721	39.7531	38.4693	18.113	20.8983	30.3924	23.632	5.18699	5.71774	5.58995	6.92551	0	0.586198	0.184325
PF3D7_0612800	56.5005	50.6245	44.0857	32.3568	18.8452	24.8608	31.026	28.5618	5.40186	7.37447	6.31072	10.6627	0	0.584821	0.426011
PF3D7_0220300	47.2676	52.388	46.9148	30.3202	98.0911	93.5989	159.467	107.448	20.5045	21.1771	14.1162	26.8575	0	0.583514	0.62217
PF3D7_1021800	5.42069	2.94453	2.96066	3.08019	18.8604	16.8899	8.95862	12.6697	172.291	197.303	143.132	209.84	0	-0.582044	0.435984
PF3D7_1363600	3.48233	1.46971	3.874	2.19766	16.3738	19.3436	19.0527	31.3099	9.57774	10.748	13.3397	4.78246	0	0.581978	0.694157
PF3D7_1309600	12.4392	10.2422	12.6358	9.24691	9.32135	8.87613	11.7131	13.4585	0.602883	0.825426	1.84071	1.69512	0	0.579012	0.18948
PF3D7_1205300	4.55099	2.30488	1.75776	1.76743	7.77758	12.0724	5.64824	5.79736	23.7474	23.7171	33.2249	16.5554	0	-0.578835	0.54583
PF3D7_0819200	16.5818	9.15695	12.2095	9.17759	5.67104	6.26527	8.31081	8.26749	1.38975	1.68172	2.06691	1.63398	0	0.578324	0.30438
PF3D7_0831600	3.88132	1.69749	1.85226	2.94534	1.07959	0.741994	0.298148	0.416526	57.9945	92.7454	60.0192	159.921	0	-0.57807	0.696035
PF3D7_1416500	130.245	147.01	127.213	69.9768	39.6985	41.2771	63.6041	47.6596	597.4	625.7	388.527	579.507	0	0.573812	0.506459
PF3D7_0318000	4.99763	2.53109	4.48098	3.78474	4.28411	3.49165	4.83756	6.07516	0.114439	0.854628	0.455742	0.700622	0	0.573566	0.812191
PF3D7_1142400	156.467	167.642	219.748	187.708	104.009	171.128	185.146	176.892	68.7069	78.7103	58.1415	68.0767	0	0.573084	0.381809
PF3D7_1316700	2.7215	1.34253	1.77466	2.81939	1.12177	1.65878	2.03663	2.03338	1.2658	1.07736	1.20463	1.79809	0	0.573077	0.476851
PF3D7_0829600	3.74028	2.2209	3.54635	3.38603	1.42651	1.64487	0.608065	0.901504	9.84945	14.8379	11.6997	7.57801	0	-0.572714	0.213597
PF3D7_0510700	4.43631	2.92084	2.31084	3.03968	3.68764	3.65331	2.32392	1.806	3.30443	2.71077	2.79142	1.72561	0	-0.572435	0.279772
PF3D7_0624300	3.73508	1.38121	3.47299	2.45445	1.36849	1.39124	1.67708	2.48641	1.06164	1.574	1.18132	0.764657	0	0.572264	0.479561
PF3D7_1339500	2.26455	2.39353	1.88331	2.28661	30.1129	33.9536	45.8003	41.2921	2.69647	5.71199	9.80915	3.24524	0	0.572124	0.62217
PF3D7_0614600	2.77926	1.48931	1.67201	1.84675	2.06942	0.603706	0.563572	0.501324	50.674	50.0545	41.5004	45.3017	0	-0.571976	0.519397
PF3D7_0728600	4.63426	2.65948	3.42531	3.18652	7.43337	7.99994	3.58935	5.69612	24.0151	24.0373	17.6595	14.3271	0	-0.571483	0.300487
PF3D7_0217800	678.593	1270.15	1810.86	1928.39	1501.41	1604.4	2030.69	2174.12	219.943	218.167	440.306	150.274	0	0.571338	0.834601
PF3D7_0613600	2.52511	1.97495	2.17809	2.31303	7.95178	6.39181	3.81759	4.57144	212.739	183.442	163.523	164.198	0	-0.571258	0.202928
PF3D7_1013800	4.73249	3.25691	3.84397	3.38389	12.74	7.11555	4.93444	6.47699	497.251	475.582	607.764	321.769	0	-0.570738	0.519178
PF3D7_1105500	28.4019	26.4309	25.9831	37.8066	49.2676	54.2921	26.8008	37.0915	121.761	124.254	243.123	64.4979	0	-0.570081	0.763929
PF3D7_0407500	18.1185	16.271	17.7506	13.8235	36.5218	37.5915	52.9144	47.7131	3.38406	3.55745	3.39953	2.9449	0	0.568919	0.102653
PF3D7_0827400	13.2429	9.02767	10.5345	8.49093	4.31011	4.16129	6.11952	5.68546	10.1835	9.30823	7.34	5.41196	0	0.568824	0.210423
PF3D7_1433800	4.04761	1.87341	2.18657	2.50109	3.28152	3.36397	1.59829	2.13881	9.23542	9.81887	6.5671	11.8889	0	-0.566898	0.58283
PF3D7_0113900	122.296	112.064	86.285	44.3111	6.78075	4.42658	9.7066	5.88052	4.09401	3.4218	3.74423	3.4326	0	0.564086	0.669155
PF3D7_0730500	4.95716	2.64548	2.78491	3.03056	6.0752	5.52405	2.68631	4.22776	67.4029	73.4157	58.7645	75.8756	0	-0.563292	0.48229
PF3D7_0808900	0.794767	0.536688	0.91055	0.835947	16.2112	13.9538	10.443	7.9055	0.139526	0.0325618	0.104184	0	0	-0.562373	0.261293
PF3D7_0204700	70.8155	86.3062	80.4305	55.4315	34.4846	27.0912	47.4025	35.9739	23.0701	32.1857	21.0908	38.3338	0	0.56235	0.650149
PF3D7_1228700	5.90198	3.1071	4.05011	2.90133	4.89211	5.5264	2.08487	4.3007	17.6687	19.0709	16.7359	15.5247	0	-0.560992	0.537644
PF3D7_0618900.1	5.13604	3.68757	3.97301	5.03355	11.8988	12.8538	5.8874	9.38913	64.4106	62.6523	53.0698	44.2698	0	-0.560146	0.28389
PF3D7_0629900	177.41	178.48	155.994	92.2261	34.6864	32.8293	48.8817	42.3148	43.5672	47.0307	34.834	48.8017	0	0.559592	0.438284
PF3D7_1425300	4.54701	3.95296	4.02344	4.15748	29.7857	34.4832	16.8422	22.831	377.543	357.998	471.515	238.173	0	-0.559231	0.30438
PF3D7_1471700	5.13972	2.4088	3.23275	2.98219	0.479566	0.567436	0.140648	0.123738	1.45447	1.2446	0.985494	1.59403	0	-0.558808	0.18961
PF3D7_0324800	0.0889305	0.0600528	0.248071	0.0598646	0.399143	0.937574	0.248456	0.159385	0	0	0	0	0	-0.558404	0.239097
PF3D7_1316000	7.80967	3.87039	4.44782	5.7874	1.773	1.94924	2.28255	3.09972	0.56489	1.21944	0.843608	0.91263	0	0.557536	0.565163
PF3D7_0905100	34.486	31.506	27.6703	16.1252	14.7066	16.1016	24.3148	17.807	34.0826	37.6045	23.6653	54.6782	0	0.557427	0.774403
PF3D7_0902400	2.6906	1.58979	2.48555	2.65507	1.52912	2.55797	0.896923	1.20555	1.39558	1.2226	0.49165	0.408948	0	-0.556753	0.25793
PF3D7_0631800	0	0	0.0768699	0.129852	0	0	0.134731	0.207433	0	0	0	0	0	0.556346	0.0290275
PF3D7_0601200	0.234625	0.855561	0.39269	1.84791	50.2308	49.2166	75.268	59.1398	0.395423	0.322986	0.442894	0.201739	0	0.555359	0.834601
PF3D7_0603800	5.93922	3.79053	3.49964	3.33374	3.71522	3.64561	1.51134	2.85584	37.2308	43.8768	31.212	37.9201	0	-0.555137	0.459407
PF3D7_0816100	123.021	137.881	174.5	214.734	61.7531	44.0962	34.3491	30.1556	520.14	490.854	756.975	230.587	0	-0.554593	0.67028
PF3D7_0924800	6.8759	5.12498	6.82423	3.01295	0.748644	0.529454	0.271841	0.139509	8.19922	5.48533	6.12236	3.53242	0	-0.554313	0.344518
PF3D7_0517900	5.46455	3.88256	3.68941	3.59252	5.25563	5.05387	3.19207	2.83245	54.1645	60.2845	55.2456	49.3806	0	-0.553972	0.175913
PF3D7_0530300	3.07121	2.00702	1.90414	2.63942	3.7527	3.39004	1.94816	2.10613	30.7367	37.1977	17.5745	41.14	0	-0.55299	0.759727
PF3D7_0106500	5.9979	3.58352	4.17343	3.76944	4.77711	4.2151	2.00463	3.34248	12.6274	13.216	13.3417	8.81919	0	-0.551939	0.387827
PF3D7_1439500	4.86231	3.30419	3.27433	2.15446	1.07538	0.879139	0.34391	0.496392	44.2256	60.5196	42.4174	102.976	0	-0.551318	0.628751
PF3D7_0826400	2.94757	3.1964	2.36302	3.4665	4.03554	2.86579	1.63489	2.27469	19.2497	27.0736	27.5292	12.6721	0	-0.550069	0.623694
PF3D7_1403600	7.63435	5.1553	4.16904	4.6633	41.7886	40.3878	24.1927	26.6557	537.79	446.698	582.968	262.436	0	-0.548689	0.378045
PF3D7_1423100	3.08692	2.42986	2.31206	2.47858	3.02256	1.61269	1.07155	1.3398	97.5863	92.2852	75.0033	72.0858	0	-0.548686	0.290231
PF3D7_1034600	4.18402	2.47819	2.79772	2.1482	14.9709	18.7756	7.68977	13.6122	131.805	128.932	155.246	101.118	0	-0.548358	0.477735
PF3D7_1215400	6.38051	2.73362	3.58959	2.63482	15.6422	16.8307	9.28752	10.5898	87.3896	98.572	72.7418	51.3531	0	-0.548311	0.452158
PF3D7_1114200	129.94	157.214	186.679	135.226	26.0891	26.1719	36.4514	33.5455	98.2353	110.46	105.75	140.114	0	0.547854	0.369903
PF3D7_1217600	10.216	4.85645	7.31909	5.51155	0.673946	1.16648	0.347756	0.396597	4.19559	3.22754	4.29316	3.27686	0	-0.547353	0.268702
PF3D7_1348300	43.3507	34.4223	37.2626	25.9653	22.9526	21.5662	31.6285	28.0433	5.46223	6.11722	4.7833	5.26764	0	0.547028	0.231071
PF3D7_1321400	25.8476	25.8969	33.9656	29.0073	17.6651	21.2119	25.3509	26.5111	67.8437	76.1089	56.607	114.194	0	0.54652	0.621592
PF3D7_0411800	5.9796	2.83154	3.62896	2.60909	7.63683	9.20951	3.97086	6.3748	16.0233	16.363	13.9865	12.2638	0	-0.546332	0.509204
PF3D7_1461700	3.99417	3.34215	2.1799	3.85773	5.84571	11.0737	4.18463	5.60232	20.5787	20.4055	20.2151	12.6921	0	-0.546159	0.62217
PF3D7_1425500	3.50871	0.761579	1.27338	0.885724	0.482081	1.15066	1.31287	1.07802	20.4592	26.3068	23.1289	17.9579	0	0.545798	0.721983
PF3D7_1105600	190.527	160.929	152.894	95.1612	102.609	96.7171	146.702	119.756	260.947	266.13	201.07	351.32	0	0.545189	0.56463
PF3D7_0808100	10.1781	8.88036	7.78708	6.26593	20.1246	16.492	26.5365	22.3907	7.4455	9.14592	7.14698	9.28544	0	0.544407	0.293066
PF3D7_0625600	44.9122	42.311	28.1603	15.6804	3.25557	2.5813	5.26476	3.03961	3.45526	6.3137	4.13539	7.42637	0	0.543714	0.798187
PF3D7_1245000	3.23341	2.98188	2.45201	2.33904	5.3145	5.12075	2.19941	4.25547	11.4122	13.3819	15.5627	9.92437	0	-0.54052	0.452158
PF3D7_1430800	4.39437	1.84764	3.32058	1.63255	1.23601	2.19942	1.12926	0.624118	4.84709	6.80751	4.91272	5.16862	0	-0.540103	0.650149
PF3D7_1469400	25.504	29.4547	25.4935	13.194	35.619	39.4809	59.2169	41.91	6.9216	6.36227	6.70633	6.45827	0	0.539732	0.515668
PF3D7_1423500	3.88202	2.38271	2.77156	2.69103	3.52436	3.12833	1.74509	2.06167	14.566	15.4223	11.9923	13.3575	0	-0.53833	0.250729
PF3D7_1327900	16.4221	17.1967	20.0119	13.538	0.305203	0.48565	0.415584	1.02373	0.417826	0.0780079	0.166395	0.56845	0	0.538302	0.67351
PF3D7_1129000	105.788	209.66	240.204	170.515	234.513	186.478	310.071	246.74	46.3179	59.2666	39.0391	39.7527	0	0.537726	0.724583
PF3D7_1023500	4.38845	3.64729	1.88331	3.40862	6.16867	8.26596	4.24404	4.35609	13.0379	11.9495	16.8747	9.19149	0	-0.537235	0.552846
PF3D7_0617800	492.584	468.041	486.093	604.964	2475.69	2857.98	1501.83	1861.48	11306.3	10992.9	17971	30185.6	0	-0.535568	0.588019
PF3D7_0523900	65.7859	83.7737	64.2357	36.1882	5.19892	6.78362	11.893	5.34784	34.8467	42.6282	35.317	26.8804	0	0.535369	0.78947
PF3D7_0914200	87.0611	88.1856	75.0403	41.0846	11.9473	14.0703	18.9429	15.7638	71.1626	95.0259	71.8984	119.37	0	0.53488	0.715803
PF3D7_0417600	3.90326	2.29479	2.39843	2.93529	0.774433	0.626596	0.257374	0.249493	8.58229	8.60201	7.97204	4.59614	0	-0.534635	0.121468
PF3D7_0630800	5.68248	3.27686	3.90115	4.4312	1.48806	1.60727	0.70734	0.877268	10.2229	8.87917	11.181	6.57111	0	-0.532664	0.227627
PF3D7_1006100	3.69633	4.68009	2.65137	3.48352	3.85126	4.14837	5.48617	5.36602	3.69881	3.93744	4.78084	2.64853	0	0.532399	0.430497
PF3D7_0422600	15.5635	13.3087	19.2605	16.5838	16.0215	23.0603	26.5478	24.4734	5.18993	5.99831	5.08508	3.81063	0	0.531788	0.234626
PF3D7_0109200	6.67323	4.79392	6.45014	6.97718	29.2228	35.5393	46.3121	39.1882	10.2695	9.54006	8.38796	7.39278	0	0.53157	0.169837
PF3D7_1322000	3.42901	2.36816	2.14285	2.18368	21.6988	24.907	12.2268	17.096	58.9397	59.1964	55.8609	43.9187	0	-0.531019	0.215305
PF3D7_1146300	3.37573	1.59569	1.72188	2.40876	0.129867	0.68883	0	0.096802	9.38727	9.51537	8.02432	6.90168	0	-0.529885	0.385405
PF3D7_1477700	2.94567	1.45361	2.75402	1.75412	1.30756	1.15591	0.870449	0.365494	0	0.111402	0.356439	0.270598	0	-0.529838	0.477735
PF3D7_0106900	3.07567	1.58049	2.27791	1.84823	16.3344	21.2466	10.0285	13.3587	41.1839	40.0383	38.5482	24.9407	0	-0.528584	0.436264
PF3D7_1368200	20.8809	30.0144	28.8754	17.3667	15.8745	18.074	26.6283	18.8776	5.47055	6.97806	2.57403	5.50553	0	0.528395	0.768457
PF3D7_1036300	2.00892	1.09795	1.57231	1.60528	0.291902	0.412877	0.0757092	0	6.85059	5.71288	5.4109	7.51829	0	-0.52808	0.138398
PF3D7_1248000	12.8237	9.19868	12.0498	12.7975	10.9897	15.8836	7.58017	8.79978	24.3349	25.0716	25.4837	18.4487	0	-0.527892	0.312643
PF3D7_0422900	3.44889	1.42496	2.54983	2.29111	3.40433	3.6577	5.2774	4.34314	3.34604	3.8821	3.18856	3.25163	0	0.527198	0.510789
PF3D7_0528100	66.6979	67.043	70.7781	68.8443	54.7738	59.7507	76.537	73.9674	66.2836	69.3259	40.5378	61.9712	0	0.526876	0.384664
PF3D7_1230400	6.68005	4.02758	4.50003	4.92502	19.019	21.5281	27.3278	26.1109	29.2064	37.9508	28.5776	24.0843	0	0.526496	0.239097
PF3D7_0701600	1.40179	2.46115	3.51924	6.79413	203.847	185.926	287.362	226.965	1.18124	0.827016	2.5971	0.736577	0	0.525866	0.832248
PF3D7_1408000	87.879	76.5404	120.101	59.6473	148.995	164.922	225.542	187.46	71.8936	84.8341	55.1477	158.621	0	0.525433	0.834601
PF3D7_1477600	2.31383	1.57201	1.81488	1.98307	1.20496	1.12279	0.502571	0.60687	0.101057	0.183123	0.0887753	0.0808747	0	-0.525006	0.110571
PF3D7_0607400	38.2828	43.3756	56.7251	34.3528	11.6764	12.919	16.6556	15.8609	12.0553	17.3592	12.1117	17.0991	0	0.524529	0.62217
PF3D7_1027500	9.21467	6.12045	9.39076	8.38925	9.00766	13.871	15.1933	14.4573	3.6597	2.67364	3.32676	1.08239	0	0.524505	0.676606
PF3D7_1205200	3.57821	1.44977	1.82776	2.69338	0.563139	0.298696	0.136321	0.0349801	11.7183	19.6071	10.7799	28.8555	0	-0.523307	0.687647
PF3D7_1239300	24.8384	26.1894	19.6468	12.8104	6.79594	8.13778	11.7215	8.34682	0.845793	1.21064	1.51573	1.61098	0	0.523182	0.537386
PF3D7_0711100	264.148	330.402	210.654	105.594	12.6111	19.4291	23.8831	17.887	144.804	142.281	108.21	143.687	0	0.523039	0.72454
PF3D7_0521600	116.527	127.359	146.51	211.447	217.473	219.682	299.788	272.617	53.1681	44.1549	81.6666	37.6337	0	0.521346	0.647058
PF3D7_0509200	5.95284	3.65738	5.28883	3.74445	0.187713	0.365073	0.374883	0.664621	0.82234	0.223899	0.545816	0.233081	0	0.521043	0.48229
PF3D7_1344300	11.5761	7.29522	5.32131	5.08753	11.5868	8.39677	5.6997	6.49004	297.161	335.68	302.889	586.314	0	-0.520933	0.6749
PF3D7_0408800	6.87467	3.14593	3.50439	3.52368	0.302064	0.391645	0.0365608	0.0375261	0.257307	0.720585	0.51235	0.600111	0	-0.520183	0.26953
PF3D7_1003200	3.03253	2.12227	1.97748	1.94859	18.9844	26.3271	27.901	30.8907	6.67894	5.47576	5.20401	4.42482	0	0.51965	0.233106
PF3D7_1413600	4.5246	2.60061	3.19516	2.97495	1.1132	0.944731	0.286626	0.701537	5.78561	5.48363	7.56987	2.92535	0	-0.519422	0.478733
PF3D7_0623400	1.75201	1.2005	1.87891	1.3008	0.322138	0.814901	0.0269935	0.332474	1.49265	1.6214	2.43178	1.29229	0	-0.519094	0.431808
PF3D7_0315100	160.042	186.899	228.219	149.685	48.0051	51.6653	71.7516	59.1352	39.8903	53.6923	48.6418	52.6071	0	0.518659	0.432266
PF3D7_0630200	5.67586	3.86016	3.10192	4.58492	1.16976	1.15818	0.509701	0.610351	8.11381	6.69721	2.89112	9.64443	0	-0.518082	0.720411
PF3D7_0920000	3.82443	1.98034	2.95238	1.92218	0.74224	1.31231	0.46716	0.442609	4.22712	4.33387	5.23369	3.88314	0	-0.516889	0.295515
PF3D7_0513700	4.27012	2.26128	2.36437	2.42061	1.0087	1.28407	1.56973	1.70784	1.46773	1.7237	1.05274	0.79444	0	0.516212	0.227627
PF3D7_0316000	4.69022	3.33644	4.28025	3.10907	8.02321	8.29205	5.06391	4.9666	364.193	335.502	321.59	295.535	0	-0.515957	0.268844
PF3D7_0914700	359.041	414.666	292.758	152.011	30.1762	46.244	59.6209	39.9786	24.9386	25.713	17.5145	23.9031	0	0.515916	0.696035
PF3D7_0803700	4.06528	1.89862	3.08481	3.12168	5.36142	6.60648	8.62029	7.25107	5.56418	8.9282	4.00799	7.74447	0	0.515748	0.755814
PF3D7_1022500	12.5329	13.685	10.8925	9.27901	16.7549	17.016	9.68914	11.5429	358.496	342.999	329.546	296.725	0	-0.515457	0.223416
PF3D7_0101600	0.506664	0.211321	0.391932	0.300941	3.52571	3.07119	2.31065	1.57042	0	0	0.0625106	0	0	-0.515444	0.361956
PF3D7_1329300	4.38826	2.77809	4.00244	2.78848	2.74695	2.37369	1.26828	1.64754	4.62231	6.39798	6.6451	3.65934	0	-0.515132	0.445841
PF3D7_1472600	3.30424	1.83475	2.47482	1.9295	2.81417	1.32005	1.10527	1.02743	127.687	153.154	150.756	168.526	0	-0.514781	0.528806
PF3D7_0902500	222.001	257.887	258.453	285.574	11.1074	13.4935	7.61108	7.65177	297.864	244.391	273.425	205.732	0	-0.513917	0.343526
PF3D7_0221400	3.04327	2.39353	1.84051	2.56679	4.09769	3.2876	2.66324	1.73254	0.26399	0	0.150188	0	0	-0.513904	0.6749
PF3D7_0532100	4784.25	6563.19	3939.31	4689.04	9089.1	11255.3	13372.7	12922.4	1237.63	1168.31	1208.55	628.036	0	0.512873	0.788511
PF3D7_1116400	64.213	60.2389	40.933	30.6322	36.662	40.8829	56.9579	44.6758	74.1149	107.048	52.0401	95.8905	0	0.512132	0.67028
PF3D7_1354000	3.33042	1.76168	2.10135	2.55951	3.77253	3.8321	5.35015	4.83482	0.740589	0.982428	1.04779	1.48484	0	0.511316	0.553026
PF3D7_0822300	84.5433	94.0127	113.156	109.492	50.63	59.469	72.7578	70.0201	9.95619	10.8431	8.94869	9.4065	0	0.51089	0.210423
PF3D7_0935600	402.661	460.075	463.441	526.028	9.13793	14.3652	6.73375	7.60499	243.451	171.735	220.672	145.646	0	-0.510027	0.563236
PF3D7_1108100	5.67077	3.0923	3.6208	3.15581	2.57979	1.41355	0.911431	1.21268	86.8324	94.9107	72.8925	146.601	0	-0.509806	0.735469
PF3D7_1348000	3.15068	1.61362	1.95737	1.57282	0.791604	0.45148	0.157628	0.266477	17.992	13.5843	14.5252	10.1971	0	-0.509553	0.241274
PF3D7_1472800	27.2049	29.1827	29.0102	35.5152	12.558	14.6818	7.2049	10.0339	55.2377	49.628	58.6801	28.5668	0	-0.5093	0.616201
PF3D7_0812800	3.32332	2.90721	3.97301	3.3557	0.29057	0.462365	0.791317	0.487325	1.11382	3.86192	1.10892	1.9483	0	0.509163	0.662975
PF3D7_1473000	5.51369	2.48218	1.36017	1.8558	0.0841729	0.357171	0.366769	0.470565	0	0.172113	0	0.37626	0	0.508516	0.687647
PF3D7_1319200	10.2406	7.14663	8.1314	7.54707	4.57672	3.59925	5.70349	5.13084	0.761895	0.511584	0.71862	0.600111	0	0.508011	0.381809
PF3D7_1348900	12.3139	14.8931	17.5776	24.0326	32.3477	40.7845	40.2437	55.3385	12.2931	13.0117	21.2979	7.90146	0	0.507779	0.682552
PF3D7_1148900	1189.98	1251.52	1233.36	790.201	17.4406	20.8766	29.2682	21.0813	40.7835	29.9992	23.1289	35.8199	0	0.505954	0.654615
PF3D7_1370300	5082.26	5755.45	5343.78	2165.37	30.2053	44.7785	53.607	42.4999	26.5764	17.8694	15.0338	15.3604	0	0.505805	0.666444
PF3D7_0107300	4.025	1.84302	3.13101	2.7837	1.40527	1.43449	0.346597	1.30441	7.81146	8.51183	10.1767	4.42482	0	-0.505761	0.730627
PF3D7_0602300	5.88127	2.09213	3.97588	2.22696	2.35684	4.25034	5.17144	3.50101	2.65498	2.7538	4.29537	2.05689	0	0.505468	0.834068
PF3D7_1404200	5.80907	3.98922	7.29783	4.57323	2.27267	2.51136	1.23785	1.48228	10.9933	10.4558	9.9124	4.09183	0	-0.504737	0.581735
PF3D7_1323300	13.7764	14.5556	16.3949	18.1059	17.7564	20.0476	10.7023	13.3027	40.9341	38.7648	47.9287	16.4297	0	-0.504418	0.750371
PF3D7_0810100	1.87072	0.797845	2.23643	2.28661	16.2875	28.1272	26.3042	29.4339	9.74877	12.0049	13.1133	11.8522	0	0.504197	0.562374
PF3D7_0604400	2.95706	1.56003	2.57772	2.1772	0.177751	0.628541	0.322716	1.05995	0.129783	0.30288	0.258424	0.617991	0	0.504079	0.72523
PF3D7_1304000	3.69014	2.26666	3.27972	2.71581	8.32942	8.17747	4.4973	5.83079	63.4946	66.1905	55.4869	58.0314	0	-0.503428	0.36169
PF3D7_0721900	124.651	148.601	239.634	281.612	228.494	335.533	360.051	354.096	627.24	441.273	631.215	458.084	0	0.50098	0.556884
PF3D7_0217900	4.00803	2.16952	2.38311	2.26979	13.196	19.3861	8.10948	12.6108	41.3246	53.8401	35.3383	37.927	0	-0.500271	0.591962
PF3D7_0317200	5.89688	3.2992	4.10596	3.0524	26.9649	30.1254	15.2407	21.6867	163.56	180.949	135.73	175.602	0	-0.49876	0.500775
PF3D7_0607100	6.55115	2.83378	3.73477	4.47276	0.874473	1.52232	1.88076	1.42901	0.0491144	0.0916964	0.562331	0.23387	0	0.498738	0.580135
PF3D7_0521400	19.4889	19.1256	22.9008	22.5861	254.708	263.906	323.203	344.921	37.0336	40.002	53.0979	28.0972	0	0.498728	0.470166
PF3D7_1458200	174.352	176.705	220.314	217.58	41.2766	48.247	27.7902	29.4854	88.0061	89.3823	102.413	76.1672	0	-0.497199	0.181053
PF3D7_1456000	3.17589	1.93339	2.37777	2.34843	11.6008	12.9119	5.93206	10.004	37.5246	41.8425	37.6455	34.7894	0	-0.497045	0.452158
PF3D7_0101100	0.106717	0.0720634	0.170106	0.323269	0.102637	0	0.260879	0.15301	0.0374695	0.0349777	0.373047	0.203909	0	0.496566	0.105686
PF3D7_1347700	222.046	196.036	125.056	84.1319	23.8353	26.2847	29.9096	34.893	320.622	277.443	233.747	357.465	0	0.496382	0.515668
PF3D7_0317600	1145.21	1499.24	1723.09	2094.93	1698.04	1297.05	1903.86	1909.98	176.671	150.933	317.166	108.182	0	0.496078	0.834601
PF3D7_0207100	6.44843	4.56133	4.43215	3.60319	29.2904	25.6077	15.2521	20.1441	448.376	417.863	336.383	440.174	0	-0.493852	0.388469
PF3D7_1030400	12.6084	14.0123	16.4908	16.7621	2.66095	2.54052	1.11805	1.99763	1.24898	1.94321	2.52843	1.86916	0	-0.493298	0.481781
PF3D7_1427400.2	14.5772	16.7441	22.1729	17.1582	40.8474	46.1608	63.2897	49.2174	24.5807	32.7565	17.578	26.4586	0	0.493172	0.578714
PF3D7_1427400.1	14.5637	16.6806	22.1387	17.1354	40.6924	45.9856	63.0495	49.0306	24.4874	32.6322	17.5113	26.3582	0	0.493147	0.578049
PF3D7_0811600	19.414	19.6371	12.8239	6.92363	7.79451	8.37081	11.2956	9.74315	118.314	184.046	106.372	206.103	0	0.491901	0.832248
PF3D7_0404500	7.98852	7.62533	6.93562	5.11411	1.37277	2.70115	2.46019	2.82221	2.25521	2.24106	1.73829	3.36513	0	0.491718	0.72523
PF3D7_1315500	42.1917	51.7818	64.6262	56.2187	112.686	117.767	155.215	140.43	174.233	161.762	141.539	139.907	0	0.491367	0.337303
PF3D7_0532200	26.6212	25.1444	14.577	15.7948	7.75577	9.41704	12.9274	9.50749	10.7968	17.8171	14.723	18.2395	0	0.491157	0.612453
PF3D7_0923100	2.47251	1.60284	2.48293	1.49796	0.998751	3.12805	3.73019	1.59528	0.0520877	0.194495	0.414869	0.496056	0	0.490806	0.834601
PF3D7_0211300	4.32816	2.4017	3.50952	4.0663	2.49761	1.95835	1.65609	0.930852	6.69976	7.73449	6.63082	6.79579	0	-0.490722	0.515668
PF3D7_1456200	3.45175	1.73086	2.4378	2.08203	13.0381	18.2478	19.2753	20.5314	0.911965	1.33298	1.44556	1.2244	0	0.490713	0.477722
PF3D7_0410700	5.36138	3.71505	4.06421	4.0233	26.9188	22.1412	13.8128	17.7284	248.059	261.696	241.09	254.261	0	-0.490186	0.291824
PF3D7_1252700	40.7353	41.5834	36.2464	34.4661	79.2024	113.207	115.225	127.732	63.1773	77.6327	56.8479	59.2171	0	0.490155	0.36883
PF3D7_1019500.1	3.54261	2.4552	2.84468	2.51026	4.69661	5.5258	2.17669	4.43013	45.5083	62.4744	44.2001	44.6731	0	-0.489693	0.62217
PF3D7_1019500.2	3.54261	2.4552	2.84468	2.51923	4.69661	5.5258	2.17669	4.43013	45.5083	62.5006	44.2001	44.6731	0	-0.489693	0.62217
PF3D7_1410500	25.1819	26.0074	28.2356	26.1751	18.9954	27.9593	27.2449	32.2119	12.049	11.976	12.6864	9.55251	0	0.489585	0.334883
PF3D7_1460700	1138.22	1157.94	1500.64	1951.02	1252.42	1656.71	1747.05	1942.09	151.713	123.626	218.702	124.811	0	0.489034	0.686921
PF3D7_1432100	40.0788	45.9889	47.7777	27.7219	37.8151	43.7233	56.6905	47.9237	7.89057	13.9465	10.8467	10.1357	0	0.488907	0.62217
PF3D7_1335200	4.05523	2.39868	2.38148	2.53484	0.674469	0.819189	0.223611	0.404383	5.48126	5.12674	5.3932	5.68031	0	-0.488522	0.159294
PF3D7_1445000	6.23169	3.89709	4.79388	3.39243	4.66446	6.33035	2.92379	3.84592	23.0313	25.2562	23.1289	19.7634	0	-0.488424	0.477735
PF3D7_0103200	83.9602	94.0576	109.799	93.8396	341.482	418.585	514.929	452.849	41.3354	48.7067	54.2599	34.9844	0	0.487618	0.518335
PF3D7_1021400	64.9371	79.2697	69.1692	69.1616	38.0269	45.8201	53.3498	53.5534	25.5355	29.5737	23.1849	22.3025	0	0.487402	0.296602
PF3D7_1127100	1.58439	2.2468	2.42449	2.04778	24.7468	37.2443	14.4083	26.4425	41.9896	42.0014	95.6395	20.4348	0	-0.487296	0.850541
PF3D7_1365700	53.4383	48.2569	36.2618	27.3062	30.2615	34.0553	44.6028	37.9232	123.199	181.337	115.956	210.345	0	0.486939	0.672013
PF3D7_0709400	5.84056	2.47444	3.78425	3.29181	15.4537	17.789	9.31828	12.0617	21.1653	24.748	20.4498	21.8923	0	-0.486238	0.578049
PF3D7_1360700	38.3862	27.7715	26.6461	16.018	25.8627	32.6385	42.4027	32.6495	27.8938	28.6177	20.2455	37.097	0	0.48576	0.739789
PF3D7_1428500	42.0062	26.0977	23.0286	27.0376	1.66701	2.06951	0.961951	1.11328	7.01177	5.08529	5.08463	11.2379	0	-0.48545	0.713387
PF3D7_0403800	24.7554	17.8261	13.5419	9.16539	7.24368	6.6893	4.27548	4.43676	204.734	252.681	172.193	322.401	0	-0.48532	0.751046
PF3D7_1133000	4.77853	2.97862	4.39439	4.82509	17.6763	24.3769	15.0192	11.8582	528.121	574.684	718.153	502.006	0	-0.484975	0.433639
PF3D7_1234300	7.79857	3.5386	4.2819	4.75679	5.6847	8.40666	7.98559	10.0368	4.20018	4.85771	4.51477	4.02026	0	0.484147	0.616953
PF3D7_1455100	71.9986	68.7723	79.329	65.5142	85.3396	114.602	120.772	131.268	240.347	266.728	262.419	392.133	0	0.481266	0.507723
PF3D7_0936500	65.3585	95.0724	98.1133	113.875	3.01857	3.76472	4.71016	4.15039	1.87636	0.79238	0.489266	0.303902	0	0.480124	0.794148
PF3D7_1144300	1192.61	1028.18	1556.93	859.051	851.645	1185.56	1055.68	1546.02	205.015	169.423	525.894	148.942	0	0.480003	0.846734
PF3D7_0212800	5.58121	3.0546	3.28234	2.87233	4.58863	6.41989	6.67729	7.41503	2.13347	3.15114	1.49158	2.14146	0	0.479563	0.654615
PF3D7_1451500	33.6782	38.1887	49.3479	56.276	36.2603	33.6766	47.8522	41.4237	8.0838	8.20559	11.7207	3.09652	0	0.479512	0.772165
PF3D7_0925400	2.78636	1.24375	1.10095	2.24127	1.18094	2.09599	2.00388	2.31071	2.28829	2.48439	2.32775	4.19606	0	0.479053	0.808727
PF3D7_0916700	522.766	532.763	362.114	219.519	69.9328	81.8509	98.6331	93.738	276.862	272.778	236.968	355.098	0	0.478483	0.574309
PF3D7_0204100	4.49068	2.81678	3.02593	3.21532	9.10453	7.94814	4.418	6.55406	88.346	109.465	76.9118	136.039	0	-0.478224	0.759727
PF3D7_1471100	534.024	451.757	410.006	230.197	2268.61	2289.67	3006.29	2778.41	728.069	905.022	856.373	1494.75	0	0.477356	0.834601
PF3D7_0730300	212.244	152.419	134.742	134.103	150.647	125.263	171.668	176.805	209.202	205.009	228.754	245.693	0	0.476161	0.294385
PF3D7_0929700	5.08956	2.10031	2.55401	2.98197	10.3943	12.4048	6.02348	8.7501	15.7521	20.3887	22.5029	13.5068	0	-0.475271	0.713303
PF3D7_1213900	269.725	267.428	187.588	115.399	47.6049	48.1277	74.4259	49.5483	41.7364	46.6882	33.2707	64.517	0	0.475192	0.78947
PF3D7_1473500	45.0067	43.8366	48.9884	47.4547	34.0923	42.9731	51.9553	45.4683	3.04135	4.02606	4.36234	3.29617	0	0.475008	0.28394
PF3D7_1326400	67.6998	95.2498	88.3885	53.7478	30.0497	37.7641	46.286	39.4524	9.82666	11.0032	7.80723	7.83478	0	0.472954	0.62217
PF3D7_0402000	21.9777	29.5779	35.7697	35.6885	2834.61	2578	3361.56	3469.93	43.8088	46.3043	73.7268	33.1898	0	0.471741	0.834601
PF3D7_1103900	4.62439	1.44127	2.33895	1.79594	0.171061	0.362932	0	0	11.9903	10.8431	14.5488	4.84283	0	-0.471065	0.602963
PF3D7_0107400	3.43711	2.97378	2.56815	3.75981	15.22	21.4059	11.1031	12.3203	35.7518	44.9214	60.9012	27.2959	0	-0.470935	0.72454
PF3D7_1221400	5.39817	2.36162	3.54063	2.65115	0.585844	0.900071	0.264074	0.361394	5.57547	3.5524	4.42754	4.00341	0	-0.469845	0.424401
PF3D7_1226900	4.02411	2.18442	2.28579	2.62656	11.2259	14.3131	19.5427	13.3166	7.30656	12.9636	9.48939	13.4452	0	0.469757	0.755814
PF3D7_1231400	6.53706	3.57779	3.25343	4.36805	9.73333	8.4454	5.15589	6.50527	169.014	161.085	131.437	197.995	0	-0.469414	0.694149
PF3D7_1129900	56.8724	57.3506	60.513	38.9719	58.2275	46.848	81.99	53.0511	20.1273	31.1072	21.3279	42.0461	0	0.468753	0.834068
PF3D7_0824500	4.42275	2.59833	3.84216	5.18037	87.5119	104.146	123.749	117.092	7.54701	8.05984	9.15263	4.26763	0	0.467572	0.567114
PF3D7_1122100	6.95903	4.07753	6.32281	3.99989	5.84863	6.66315	3.09582	4.99658	14.683	16.7594	14.6633	12.6423	0	-0.466764	0.62217
PF3D7_0820700	5.69943	4.39698	4.52974	5.05836	10.2996	13.8064	6.63838	8.90224	18.3233	21.4775	20.6469	14.3276	0	-0.466688	0.459905
PF3D7_1361100	215.368	262.77	184.074	230.577	34.0828	44.2264	23.131	27.9507	106.935	115.091	99.5576	113.375	0	-0.466269	0.477735
PF3D7_1435800	3.5375	1.37134	2.19285	2.05057	7.26654	9.29034	10.844	10.1206	1.21906	1.71772	1.3969	1.12654	0	0.466268	0.654615
PF3D7_0521200	12.1	4.85497	6.33113	7.47962	6.28611	7.3866	8.14696	9.29917	5.71951	5.3062	7.66278	6.00415	0	0.466062	0.6749
PF3D7_1404700	16.939	17.3497	13.7268	10.4078	2.66056	1.3532	2.3027	2.81175	138.748	168.571	162.419	139.674	0	0.465744	0.605779
PF3D7_0918600	5.61202	5.11759	4.59332	3.55886	10.3294	13.782	16.688	13.7452	6.05475	6.81226	5.21908	5.63616	0	0.465159	0.437642
PF3D7_1011400	19.7033	22.4218	19.7748	16.0063	26.1246	35.2004	39.7567	36.839	23.4019	34.2833	28.486	31.4315	0	0.464983	0.529259
PF3D7_1403500	7.44654	5.48187	4.52412	6.73841	30.3693	34.0848	18.8006	23.5852	247.313	230.506	288.087	128.523	0	-0.464814	0.64107
PF3D7_0109600	8.76349	6.36162	6.19871	8.48016	26.6198	30.7723	33.8181	38.5589	8.92321	9.47873	11.1815	8.58172	0	0.46476	0.3024
PF3D7_0922600	240.798	313.494	312.882	240.729	47.882	61.8178	68.0239	68.9914	29.8289	35.0009	30.3992	32.9421	0	0.464187	0.477722
PF3D7_1408400	20.4401	14.2485	11.1506	12.3624	69.7735	72.215	87.3905	91.2094	62.8	61.6964	44.9331	64.7498	0	0.463263	0.48229
PF3D7_1404600.1	5.52643	4.19191	5.02361	6.81461	1.53086	1.59799	0.613682	1.17761	8.54401	9.06513	8.29276	7.15328	0	-0.462699	0.381809
PF3D7_0627800	90.3848	79.6438	74.5814	44.0818	55.4413	49.1522	72.6534	59.315	53.6783	53.2811	45.4931	63.8767	0	0.46251	0.635597
PF3D7_0512100	4.7016	3.46351	3.78122	3.19371	16.6897	22.1529	19.2554	30.5189	8.73418	9.24605	20.3499	5.14514	0	0.462294	0.834601
PF3D7_1413300	2.87671	2.5901	1.33742	2.58199	31.51	49.243	38.8456	63.244	30.1331	30.4864	52.4591	18.7803	0	0.462224	0.834601
PF3D7_0214800	75.5601	73.5238	62.8123	33.3639	20.3226	23.9122	36.9249	20.8729	66.7471	96.7975	50.8179	114.076	0	0.460597	0.834623
PF3D7_0312100	4.04469	2.13521	2.56733	2.30146	5.94279	6.68063	3.21613	4.95864	15.8482	16.3748	15.5575	11.3849	0	-0.46032	0.565163
PF3D7_0310800	19.8493	33.2048	32.958	33.202	23.7184	18.8197	26.1523	27.0584	30.2004	34.4022	45.9425	33.1861	0	0.459849	0.631615
PF3D7_0930900	7.02782	5.67172	7.65034	4.67316	20.2224	17.5467	23.6452	23.7779	52.8417	42.1364	46.1979	32.2609	0	0.458707	0.48229
PF3D7_0215900	4.90106	4.10844	2.52551	4.09556	0.528258	0.948351	0.221326	0.408905	7.47668	8.68279	9.03889	7.14461	0	-0.458568	0.344518
PF3D7_1117300	319.11	335.095	359.931	170.389	22.3626	30.7873	32.152	33.8282	194.133	283.602	223.759	255.052	0	0.458452	0.726447
PF3D7_1211700	4.54753	2.855	3.42172	3.21281	17.8999	23.3764	11.0052	16.2641	95.2506	115.745	62.2866	69.0206	0	-0.458448	0.543453
PF3D7_0732200	0.210332	0.152177	0.0718429	0	1.30044	0.950347	0.944405	0.290802	0	0	0	0	0	-0.457651	0.62217
PF3D7_1422900	5.92787	4.85075	5.63225	6.14245	1.66805	1.18847	0.759367	0.779415	14.6967	12.6503	11.8088	11.0175	0	-0.457538	0.226709
PF3D7_0705800	4.60422	4.31823	5.70818	4.93605	6.34161	8.58315	8.93291	9.77999	1.85609	3.35353	3.21898	1.54771	0	0.455521	0.676357
PF3D7_1459700	5.05422	3.413	4.25707	3.51829	12.2261	19.5328	17.8112	21.2048	12.9062	12.0479	16.5035	9.05375	0	0.455002	0.616201
PF3D7_0420500	4.54395	2.69423	3.5111	2.40602	5.75591	3.90106	3.25116	2.7411	56.6769	52.8533	54.568	25.1735	0	-0.454781	0.790804
PF3D7_0315900	14.0421	16.0717	16.645	15.4606	1.03006	0.364237	1.12208	0.7678	2.59052	0.702071	2.24634	1.98958	0	0.454487	0.832248
PF3D7_0730200	19.1278	15.0578	14.856	11.2385	10.4453	10.8056	13.8935	12.8936	4.75981	5.56671	4.2946	4.39685	0	0.454007	0.383656
PF3D7_0309800	42.736	48.5748	65.3529	66.0956	26.8353	21.3006	30.3426	29.5823	32.7798	27.7444	24.0343	25.026	0	0.453835	0.410559
PF3D7_0508300	56.6158	64.9999	84.6337	48.1751	84.2897	104.309	127.119	107.831	12.3267	18.0824	16.2847	15.5265	0	0.453703	0.676357
PF3D7_1421900	3.69863	2.56698	2.21084	2.21313	47.8249	58.2111	33.4398	36.5322	278.052	316.403	389.744	232.823	0	-0.452766	0.374268
PF3D7_1001100.1	35.681	48.8769	45.3854	44.3265	10.3694	16.1239	15.9317	16.5789	26.6714	15.1941	19.8511	12.7329	0	0.451965	0.778311
PF3D7_1356300	6.46433	4.56697	4.22122	6.52731	33.9072	26.4922	20.0901	19.5106	573.511	623.718	464.8	407.528	0	-0.451895	0.446779
PF3D7_0913100	5.46376	4.33499	4.63884	3.80284	11.9641	14.5694	16.3658	16.7826	1.80319	1.82355	2.19919	1.51283	0	0.451424	0.325595
PF3D7_1243400	5.71239	4.30189	4.42409	4.16302	24.1019	18.1687	11.7094	16.1849	710.799	515.291	671.208	453.764	0	-0.45109	0.522493
PF3D7_1367200	2.12757	1.63905	2.50767	2.84422	0.0576402	0.214011	0.251157	0.322235	0.15782	0.17679	0.125701	0.128828	0	0.450992	0.139441
PF3D7_0306600	2.56451	3.50681	3.21915	1.5537	21.5815	25.3799	12.7623	18.6147	83.3349	96.0749	107.442	50.1651	0	-0.450932	0.811881
PF3D7_1326000	5.64817	6.81087	6.59159	5.7032	41.2591	32.655	21.2748	27.7656	420.356	408.203	595.358	151.477	0	-0.449856	0.834601
PF3D7_1200800	111.439	120.095	154.693	117.406	29.8381	33.4555	42.0228	37.0153	21.4111	19.2427	16.8988	26.9039	0	0.449831	0.628751
PF3D7_0807300	39.7423	46.2829	60.1727	54.5165	11.6034	13.3674	16.3575	14.9109	10.6955	12.1851	9.90422	20.7315	0	0.449227	0.800015
PF3D7_1357300	5.42331	2.56357	3.89012	3.92457	0.347731	0.368882	0.189397	1.16638	0.285628	0.266633	0	0.129532	0	0.44919	0.789538
PF3D7_1462200	4.02351	3.32076	3.38487	3.91223	68.651	79.9725	86.9614	97.9106	75.1872	90.701	179.562	38.226	0	0.448988	0.840297
PF3D7_0303900	2.50622	1.2975	1.66454	2.36193	0.428517	1.02281	0.233398	0.359341	7.33305	4.32629	6.3663	2.55401	0	-0.448944	0.687647
PF3D7_0702500	470.183	542.836	498.158	289.768	217.21	201.896	305.979	221.525	14.3137	11.4407	9.01482	11.0745	0	0.448854	0.717676
PF3D7_0830700	109.921	135.517	165.482	151.82	387.329	402.463	507.603	474.709	17.609	17.1806	20.119	12.3393	0	0.448592	0.591962
PF3D7_0606800	6.61643	5.58491	6.15215	3.63737	12.126	14.8887	9.12705	8.49841	35.9695	36.3605	31.3012	25.8114	0	-0.44841	0.510724
PF3D7_0524600	9.9161	8.91854	9.55525	6.86215	68.0333	73.3924	45.4069	48.674	114.67	122.972	172.571	54.0239	0	-0.448295	0.819552
PF3D7_0114800	19.8598	26.9452	30.9274	26.4914	187.285	147.648	261.399	163.262	2.6424	1.54167	1.58943	2.09707	0	0.447898	0.798187
PF3D7_1437600	2.57368	1.33201	1.45981	2.1435	4.264	5.61586	5.80614	6.62607	0.89046	0.942075	1.16236	0.323058	0	0.447144	0.80954
PF3D7_0829500	5.98374	2.66524	3.75813	2.66693	0.282247	0.466884	0.052112	0.112324	1.8652	1.59932	1.40839	1.69648	0	-0.446768	0.344518
PF3D7_1404600.3	5.70571	4.34845	5.32902	7.22932	1.62253	1.69323	0.689745	1.25367	8.85614	9.53491	8.75965	7.29214	0	-0.446763	0.411957
PF3D7_1027000	5.57455	3.40889	4.11065	3.85909	2.40562	2.70717	2.75441	3.91348	1.13463	0.957448	0.874355	0.976781	0	0.446288	0.545916
PF3D7_1455600	5.17506	2.12256	2.60895	2.44323	0.935314	0.519726	0.188005	0.45441	25.042	27.6456	21.587	30.4776	0	-0.446165	0.62217
PF3D7_0509300	33.3674	30.043	25.7981	27.837	73.3262	83.1208	93.7206	100.386	42.4569	33.3706	46.4573	27.3826	0	0.445811	0.455084
PF3D7_0310700	104.836	138.399	143.119	130.567	91.5294	93.9372	122.179	108.511	123.395	134.796	116.358	159.653	0	0.445681	0.599369
PF3D7_1461800	3.67043	2.22174	2.25173	2.54394	0.716084	0.989585	0.442733	0.35921	2.22985	1.63042	1.32105	2.97602	0	-0.444993	0.62217
PF3D7_0728500	8.34712	3.95598	5.40144	5.25811	3.16701	4.21908	2.72784	1.89403	10.2443	12.1232	14.7768	3.51176	0	-0.444977	0.839649
PF3D7_0425000	4.13163	2.18092	2.01748	1.64525	0.0559672	0.504657	0	0	0	0	0	0	0	-0.444739	0.470166
PF3D7_0617300	4.48972	3.98922	4.99078	3.34045	13.7118	10.608	6.02418	10.3336	111.177	128.8	83.7598	81.7236	0	-0.444413	0.640963
PF3D7_1351300	5.95418	5.04642	5.59286	6.13489	0.934946	0.774855	1.11395	1.24136	0.959963	0.687028	0.987599	0.609479	0	0.443862	0.257807
PF3D7_0906600	275.267	141.092	100.436	77.2445	77.759	62.3731	94.5339	78.8348	55.2289	57.2474	51.3687	105.846	0	0.442633	0.834601
PF3D7_0419300	3.68639	1.96357	1.70963	1.92533	9.50548	12.8396	5.89314	8.88514	29.926	36.904	45.8246	23.3173	0	-0.441874	0.773032
PF3D7_1458900	7.39933	8.0268	9.18828	11.1348	6.65731	3.21454	7.00195	4.9281	3.01703	3.84906	5.05632	3.7626	0	0.441799	0.76988
PF3D7_1202800	56.6148	62.6431	92.5541	108.593	83.4249	100.098	117.438	109.047	10.4181	12.0727	26.944	9.28625	0	0.441639	0.794089
PF3D7_0931300	8.72101	9.27168	13.1401	13.7548	4.64436	5.51514	3.13372	3.33271	4.55512	3.93328	3.81703	1.96245	0	-0.441421	0.565163
PF3D7_1016600	140.497	169.277	171.115	162.748	13.0698	15.9482	8.24675	10.9799	33.8689	35.377	39.5606	33.3617	0	-0.441323	0.492879
PF3D7_1024800	752.083	509.489	364.945	214.153	84.1948	77.5198	107.22	93.3037	57.6576	60.6399	51.4441	114.957	0	0.441152	0.834601
PF3D7_1119500	14.3331	16.1285	16.1698	12.154	11.8435	12.2807	15.6246	14.4633	7.07034	10.3965	6.64229	7.44943	0	0.440669	0.574591
PF3D7_1401700	9.39973	10.4691	10.7509	11.1348	6.22258	7.63898	9.03795	8.27014	4.75766	4.84138	4.82208	3.20723	0	0.440486	0.471932
PF3D7_0521500	16.9026	11.7649	18.7752	23.6387	151.654	157.697	187.906	194.738	20.8985	19.4865	32.2288	12.0789	0	0.440418	0.780636
PF3D7_0908000	4.31047	3.83042	4.83699	3.79171	6.53642	8.39095	3.87878	5.94334	83.8437	128.427	80.9235	144.993	0	-0.439858	0.834601
PF3D7_1236100	333.616	315.36	253.495	160.032	118.043	113.922	154.855	132.701	28.518	37.0027	28.6	36.0703	0	0.439594	0.627322
PF3D7_1364200	71.4835	58.2013	59.7749	43.9868	16.0899	17.112	17.3553	24.4356	54.3511	50.904	49.4327	90.8188	0	0.439066	0.788548
PF3D7_0529500	36.4516	47.2235	63.2793	49.4881	30.1087	22.1267	34.0178	30.1068	8.00183	9.45759	6.68169	4.21411	0	0.438995	0.60765
PF3D7_0623500	13.2989	16.943	18.6145	18.9751	10.8441	9.69178	12.4619	13.1018	8.22225	7.75667	8.14277	5.32683	0	0.438921	0.516624
PF3D7_1478700	4.95348	5.73424	5.04063	6.81784	685.151	803.626	912.736	919.807	4.62759	6.29131	10.2349	3.08453	0	0.438716	0.834601
PF3D7_0927200	2.92619	1.57119	2.59939	2.50328	0.377847	0.428474	0.0709658	0.145679	8.89004	7.20653	8.375	11.1145	0	-0.438501	0.250729
PF3D7_1028200	2.92727	1.66532	2.349	1.61961	5.01365	6.09594	3.52899	3.57903	23.1044	26.8514	22.2038	16.8948	0	-0.438469	0.571528
PF3D7_1231000	8.74742	6.19657	5.38392	6.05178	6.24189	6.24154	3.81954	4.26023	15.7173	16.8806	14.8077	15.8191	0	-0.437675	0.436651
PF3D7_1441600	4.56573	3.03741	4.78758	3.28184	11.2012	9.73103	13.8841	12.1703	19.9706	36.0295	25.0969	29.0552	0	0.437261	0.749149
PF3D7_1236500	5.88127	2.23396	3.75965	3.17548	0.392807	0.33336	0.171159	0	3.22654	3.93564	4.2403	1.52176	0	-0.437123	0.62217
PF3D7_1477000	36.435	35.1524	32.0144	20.1372	18.2277	14.8161	11.3137	10.5003	0.814121	0.588717	0.582219	0.343202	0	-0.436775	0.616455
PF3D7_1010300	1319.3	1475.64	1502.99	1747.14	263.54	237.592	166.502	170.101	6797.93	5891.81	9346.42	5794.09	0	-0.436394	0.432672
PF3D7_1209600	4.60318	2.79246	3.90053	3.95848	1.07031	1.00639	0.476968	0.598352	22.3786	21.7608	17.665	19.8986	0	-0.436327	0.257807
PF3D7_0308800	9.61103	4.20149	5.80544	4.80125	27.828	29.9336	19.3967	19.1473	400.577	395.425	358.498	248.497	0	-0.436154	0.597427
PF3D7_1105000	1224.15	1760.64	1494.01	1426.97	2273.82	2667.54	1609.01	1709.3	6472.99	6129.69	16166.9	28386.4	0	-0.435904	0.80954
PF3D7_1310300	29.4805	27.4291	34.7653	26.8044	41.0547	44.0962	53.7598	51.3538	163.976	170.735	147.354	178.484	0	0.435708	0.409974
PF3D7_0407200	99.8269	118.283	111.571	85.6795	113.482	125.418	153.962	140.489	29.8948	26.5941	31.8327	25.5342	0	0.435561	0.477735
PF3D7_1402500	2655.47	2955.98	3312.58	3786.95	2460.97	2917.66	3209.72	3395.41	286.517	295.655	550.237	207.756	0	0.435438	0.834601
PF3D7_0322200	7.35647	3.22947	4.80819	2.77632	1.04089	1.37279	0.628226	0.660539	2.31079	1.75445	1.93252	2.15875	0	-0.435361	0.616953
PF3D7_1359600	3.59778	3.19217	3.68296	3.18216	142.131	143.396	153.824	201.444	42.1164	46.1661	40.6982	38.7429	0	0.435269	0.351489
PF3D7_0712800	0.241224	0.174528	0.182446	0.248545	2.21585	2.15475	1.08311	1.57228	13.6379	12.9681	11.0275	7.1607	0	-0.435148	0.413109
PF3D7_0210100.2	7588.68	9119.23	11892	13664.3	8357.66	8860.7	10241.6	10952.4	1651.99	1447.55	3879.56	1081.18	0	0.433934	0.855865
PF3D7_0933200	4.49874	1.83385	2.68911	3.04684	31.3425	41.4772	45.8106	43.1852	22.3643	25.4084	20.9426	15.2526	0	0.433384	0.621592
PF3D7_0533000	1.09309	1.04208	1.34522	1.00635	4.32889	2.65692	3.36829	1.27917	0.101594	0.0316125	0.101147	0	0	-0.433353	0.834601
PF3D7_1016000	6.04806	4.96983	4.84932	3.36007	17.7308	15.5381	10.1282	12.015	458.124	416.552	422.791	308.296	0	-0.433343	0.452158
PF3D7_0409500	2.57029	1.70767	1.78419	1.08837	6.43258	8.6567	4.11167	5.76566	21.5426	24.8386	28.5199	18.0605	0	-0.433177	0.691677
PF3D7_1110000	17.6704	17.8986	21.919	18.6475	53.1567	61.6766	62.0812	80.1503	49.4011	43.3724	77.886	27.7979	0	0.432936	0.808102
PF3D7_0629000	5.36263	3.21324	3.74727	3.2413	43.2949	57.6801	66.5102	56.9358	5.96689	5.19874	3.6436	5.84491	0	0.432164	0.640246
PF3D7_1345100	82.2169	114.314	161.953	98.9448	57.9962	49.7033	71.8055	60.7923	149.385	157.843	102.177	127.924	0	0.431494	0.720411
PF3D7_1029500	7.7747	5.06258	4.17309	5.20693	1.44971	2.26637	2.16104	2.55933	0.250695	0.0780079	0.33279	0.56845	0	0.431118	0.760237
PF3D7_1355300	66.4238	71.5964	70.4137	66.9836	30.6736	39.7752	47.119	39.2252	19.4731	17.838	18.027	26.3072	0	0.430019	0.62217
PF3D7_1246900	4.36001	2.41305	3.09876	2.5719	5.44699	6.38977	3.17086	4.60796	38.6659	39.3652	41.7326	25.9159	0	-0.429592	0.666444
PF3D7_0420200	7.11683	4.6932	5.80503	3.70537	3.70757	5.18108	6.66009	4.52407	1.11275	1.62191	1.03011	1.56701	0	0.429082	0.816244
PF3D7_1327400	8.18865	6.15631	5.43861	5.91652	53.274	49.3108	30.046	39.6449	477.963	440.237	622.458	262.86	0	-0.428851	0.647058
PF3D7_1143600	2.88636	1.68672	1.94651	1.79353	0.462669	0.641829	0.310154	0.119378	5.96369	2.87451	4.69564	1.96211	0	-0.42863	0.640963
PF3D7_0927800	4.38681	2.93514	1.25096	2.80402	10.9542	16.8763	9.02332	9.08843	58.9256	64.1088	60.5657	39.1612	0	-0.427721	0.803356
PF3D7_0112800	22.9197	24.1465	27.5296	38.0985	3.06736	2.59212	1.699	1.80199	18.5621	14.6701	22.562	10.5353	0	-0.427476	0.749149
PF3D7_1434700	14.9512	19.9412	13.9111	11.613	99.291	119.756	142.041	125.712	20.8795	25.6775	22.4195	24.0437	0	0.426918	0.592441
PF3D7_0901900	23.0183	29.6597	23.7745	28.837	13.077	11.797	15.3389	15.2833	5.52585	4.3425	5.83837	2.72332	0	0.425621	0.718668
PF3D7_0523100	16.0361	15.2411	17.594	16.4629	49.302	58.3153	64.806	66.65	12.0064	12.3429	14.3745	8.56607	0	0.425611	0.387869
PF3D7_1404600.2	5.94162	4.56796	5.35198	7.81099	1.83623	1.66244	0.706988	1.43361	8.91104	9.40274	8.8028	7.24104	0	-0.425595	0.565862
PF3D7_0401500	4.2904	2.69369	2.84011	2.00498	14.664	18.9565	11.999	10.3712	0.149396	0.139461	0.260293	0	0	-0.425244	0.646913
PF3D7_0532600	19.8085	28.2004	54.6044	57.9423	904.045	824.162	1096.34	1016.22	9.53623	8.43352	13.9916	10.4377	0	0.424816	0.742566
PF3D7_1466400	176.601	93.1185	73.3173	46.1944	20.8207	17.8715	25.647	21.9101	58.1349	62.9406	59.8113	99.9622	0	0.424677	0.834068
PF3D7_1315600	10.7648	10.6379	13.5598	7.42321	15.0501	18.6443	19.8605	21.3448	49.5044	70.5834	48.9562	55.7617	0	0.424135	0.715803
PF3D7_0517200	39.3014	28.1804	24.3045	18.8922	13.4541	13.757	15.5868	17.9653	4.64255	3.64862	4.62213	6.76554	0	0.423949	0.631615
PF3D7_1015200.1	66.6685	64.6301	59.7326	47.7089	90.7749	92.3469	116.095	108.036	11.1016	10.0115	10.9504	7.41199	0	0.423932	0.394751
PF3D7_1015200.2	66.7344	64.6926	59.7819	47.7794	90.909	92.4833	116.249	108.196	11.118	10.0263	10.9666	7.42293	0	0.423829	0.394751
PF3D7_1004600	6.10591	3.33026	4.02819	2.86618	4.20303	4.09407	2.35343	2.9975	34.3627	34.4369	28.5685	21.4217	0	-0.423205	0.616201
PF3D7_0312800	1432.43	2585.07	3312.72	3950.93	2592.82	2208.72	2911.87	2933.56	579.68	489.305	939.18	301.624	0	0.422897	0.858474
PF3D7_0816700	9.26607	7.13628	7.87329	6.57264	77.3339	75.7091	99.3256	87.9486	27.103	31.9269	29.9552	13.7178	0	0.421698	0.646913
PF3D7_1214400	20.3232	28.5246	34.4288	29.0794	14.2871	16.7369	20.433	17.6404	3.45587	1.97147	5.161	2.61205	0	0.421552	0.780486
PF3D7_0604900	6.89212	5.35221	7.82751	5.33543	21.2116	27.1896	23.2268	37.1805	6.29176	4.96975	6.14362	3.45689	0	0.421306	0.683988
PF3D7_1364500	42.6561	52.6244	43.3556	38.3662	22.8535	25.7264	27.457	32.0768	8.45651	10.1626	9.2419	8.16594	0	0.420831	0.475119
PF3D7_1364400	48.6711	30.2262	23.2179	18.1341	27.742	24.6204	29.7144	34.4092	12.6825	13.778	12.1487	25.4318	0	0.420722	0.819443
PF3D7_1252600	74.7385	81.3626	64.493	45.741	9.85824	11.6226	13.7672	12.5896	62.7854	52.8302	39.8898	60.427	0	0.420455	0.774533
PF3D7_0614100	5.99673	3.13853	3.91552	3.58075	7.41045	6.46686	4.29543	4.82691	54.9009	56.4976	50.2733	65.2546	0	-0.420118	0.696035
PF3D7_1364900	19.1016	28.4815	20.8828	25.9178	14.3223	15.9307	17.9059	19.1556	2.31649	2.81117	2.96525	1.3957	0	0.420023	0.749008
PF3D7_0513100	6.6952	6.73735	9.25961	5.39067	3.28274	5.08969	5.31815	4.89388	28.624	42.5979	31.2975	22.4502	0	0.419297	0.78947
PF3D7_0823400	4.47779	3.52019	3.24919	4.07152	2.99962	3.27299	4.55127	3.3778	0.281589	0.722873	0.256988	0.319251	0	0.419138	0.774979
PF3D7_0221700	10.7372	10.8533	10.8881	9.37669	10.434	6.87807	5.84677	5.40102	8.95856	6.45318	6.1802	4.86244	0	-0.419012	0.640963
PF3D7_1302200	2.4452	1.60263	1.94882	2.08173	0.737794	0.293501	1.00463	0.464018	32.8266	35.6879	18.4026	29.7507	0	0.418657	0.750371
PF3D7_1350200	128.105	162.081	199.15	194.622	137.875	146.98	168.382	178.631	42.7551	46.1408	38.6302	31.1015	0	0.418422	0.477722
PF3D7_1033200	122.478	159.233	135.72	64.2129	182.563	190.728	258.52	199.525	72.3362	111.781	95.1795	126.823	0	0.418044	0.834601
PF3D7_1356700	30.9764	32.2185	37.8271	33.3485	21.2649	23.8021	29.7829	25.385	63.798	77.2639	43.759	48.4411	0	0.417958	0.48229
PF3D7_1333500	20.1453	19.4384	22.1717	17.9314	19.949	22.8914	23.7566	28.6959	2.89132	3.00415	4.73092	2.66802	0	0.417802	0.481622
PF3D7_1100300	0.517414	0.294805	0.231962	0.555108	0.217714	0.164969	0.406565	0.278199	0	0	0	0	0	0.417742	0.348426
PF3D7_0810400	5.7693	7.39723	6.91899	4.97748	33.7664	36.3605	45.8495	39.8351	7.40395	10.861	8.21383	8.55555	0	0.417239	0.592441
PF3D7_0319000	4.79529	2.90475	3.32937	3.54045	7.48376	7.52271	4.83811	5.08665	37.8175	52.3899	33.4222	55.628	0	-0.416919	0.819552
PF3D7_1351200	13.1106	8.0947	7.60732	7.04272	17.9977	19.0489	27.0022	18.9457	7.14458	8.55703	6.60614	7.72315	0	0.415952	0.616455
PF3D7_1301900	3.79631	3.02135	2.91759	2.6468	4.5205	2.85883	3.31445	6.02632	26.1826	21.3307	28.532	17.8754	0	0.415582	0.77613
PF3D7_1138300	5.62777	2.38803	3.18215	4.37714	9.80121	14.3546	15.3777	13.7392	4.88654	8.37536	5.50309	7.08407	0	0.415569	0.834601
PF3D7_1015200.3	71.0654	68.9746	63.8297	51.2502	98.2017	98.1517	124.012	114.849	12.0262	11.0439	12.0122	8.11429	0	0.415076	0.421375
PF3D7_0111000	3.75527	2.45535	2.98502	2.60147	1.35041	1.63526	0.763276	0.961479	13.3457	17.7462	9.1335	13.2118	0	-0.414974	0.562658
PF3D7_0510300	2.99123	1.35666	2.24167	1.03685	0.25763	0.819903	0.280645	0.0960182	0.188106	0.0438992	0	0.191938	0	-0.414562	0.834068
PF3D7_1473600	3.06849	1.65119	3.09518	3.38886	20.566	38.84	34.2578	34.6467	1.41407	1.13145	3.8213	1.649	0	0.414279	0.80371
PF3D7_1216600	4.45916	2.07527	3.60196	3.16399	0.521596	0.491842	0	0.453594	16.0587	13.2132	14.9137	10.8807	0	-0.414141	0.679493
PF3D7_1304300	7.9356	7.67273	6.46838	6.50398	5.60025	8.30673	9.93361	7.09278	5.10216	6.02957	5.24184	6.12917	0	0.41408	0.6749
PF3D7_1472400	25.1772	21.3725	19.2298	18.0658	35.6973	29.5138	37.94	41.0969	33.5057	37.6802	23.0568	28.6721	0	0.413347	0.470166
PF3D7_0316300.2	5.48817	4.21454	4.63853	5.05191	85.7792	100.763	54.7976	73.4827	276.219	296.202	504.875	147.128	0	-0.412991	0.834601
PF3D7_0625200	4.22812	2.6333	2.93719	2.91351	15.2767	16.6432	8.29079	13.8858	81.2186	72.3622	74.5399	32.0971	0	-0.412897	0.832248
PF3D7_1346100	196.115	205.166	184.342	120.2	136.978	133.869	165.727	162.756	40.765	62.9496	57.0644	64.5481	0	0.412056	0.711801
PF3D7_0205600	6.69272	6.86698	5.70027	3.86917	6.6036	9.11039	9.35521	9.67677	8.72993	11.866	8.05512	11.7031	0	0.411922	0.760237
PF3D7_1415000	3.99444	2.07489	2.53052	3.37837	11.8535	22.5018	8.97789	13.547	33.6959	36.3898	49.0505	32.8779	0	-0.411802	0.825573
PF3D7_0503600	7.78242	5.84953	7.47924	6.33102	12.5233	8.96424	7.14514	7.06763	358.026	362.635	304.411	378.186	0	-0.411039	0.62217
PF3D7_1308900	115.788	82.2133	57.2918	44.2832	44.519	42.6077	53.1704	52.5237	9.81485	11.1109	10.7469	15.3318	0	0.410653	0.589317
PF3D7_1121700	64.6643	52.0437	44.9941	43.4749	46.1404	44.6451	54.3115	55.7744	5.89319	6.88324	6.88766	9.62506	0	0.409908	0.479561
PF3D7_1232800	3.39304	2.49954	3.22665	3.89329	66.2306	81.1952	87.1743	90.5539	7.22926	7.81006	8.08704	5.636	0	0.409654	0.401603
PF3D7_1331300	1.37097	0.905661	1.06891	0.481506	13.9882	14.0484	9.18013	9.74299	31.5818	32.0604	59.8852	27.7619	0	-0.409463	0.829278
PF3D7_0529000	87.5452	82.2533	65.2934	54.2358	61.7198	48.8007	82.6537	53.4774	98.0708	124.575	117.62	171.637	0	0.409438	0.751851
PF3D7_0216900	3.92976	3.39156	2.85236	2.44966	2.37184	2.45474	1.28136	1.7464	7.11717	7.43245	7.23305	6.14877	0	-0.409092	0.381809
PF3D7_1123500	113.276	77.8045	55.6119	36.5442	11.7084	10.3926	15.8392	11.4236	42.5353	62.4715	42.9883	93.21	0	0.409039	0.840356
PF3D7_1323200	266.614	293.388	294.07	290.493	197.49	229.282	264.513	250.553	80.4658	106.857	129.261	96.3468	0	0.408947	0.554871
PF3D7_1408800	11.1014	6.44701	7.12246	7.3983	0.818568	0.943866	0.775384	0.198964	0.23387	0.327476	0.465683	0.318179	0	-0.408205	0.69327
PF3D7_1444900	12.8122	10.5242	9.75403	10.0406	38.6222	60.6117	59.2353	57.9889	4.9685	5.57824	6.8852	7.39905	0	0.408169	0.542309
PF3D7_1032400	5.46596	3.09467	3.96637	3.567	10.2614	10.6908	5.40151	9.11185	31.3268	28.5863	34.6433	13.1691	0	-0.408026	0.834601
PF3D7_0210100.1	3224.54	3946.06	5174.06	6017.51	3713.34	3859.87	4444.54	4712.12	704.956	606.431	1595.54	461.217	0	0.407989	0.858474
PF3D7_1341800	3.28678	1.71287	1.85077	1.7075	0.939173	0.510299	0.349342	0.307341	26.1413	24.0984	23.1539	19.4891	0	-0.40732	0.421375
PF3D7_0518200	6.76681	5.41567	4.39439	5.82047	73.5174	75.8583	51.7269	50.5772	419.216	402.755	766.759	200.889	0	-0.407076	0.834601
PF3D7_1469600	4.43322	2.61005	3.16271	3.23994	0.699075	0.768321	0.367041	0.32744	1.60714	2.25683	1.53483	3.08269	0	-0.40683	0.599369
PF3D7_0831900	7.81107	9.11427	10.6198	7.92582	1.98859	1.1329	1.043	0.74114	0.241991	0.225898	0.281081	0.109742	0	-0.406819	0.62217
PF3D7_1341900	82.3497	81.5667	78.1954	68.2457	108.538	142.95	153.546	147.511	50.7244	64.1404	64.8636	49.0655	0	0.406567	0.519178
PF3D7_0510800	5.48797	2.53623	3.21891	2.77072	0.31339	0.612412	0.125774	0.184421	1.93292	1.18043	0.737392	1.3763	0	-0.405218	0.669155
PF3D7_1312000	2.51119	2.8754	2.44737	2.53565	1.26009	0.807613	0.428956	0.675098	6.58406	6.5488	10.1332	3.79426	0	-0.4052	0.687647
PF3D7_1253200	26.2294	28.0841	40.397	25.6896	1.66662	1.52691	0.577661	1.43993	4.72919	2.32352	1.32165	1.35454	0	-0.404692	0.832248
PF3D7_1040300	0.14548	0.0884155	0.0347841	0.0587589	1.76297	1.18743	0.944987	0.750918	0	0	0	0	0	-0.404022	0.452158
PF3D7_1219400	4.31422	2.74347	2.40535	2.77394	0.483773	0.315814	0.68914	0.478491	0.132458	0.0665804	0.0507213	0	0	0.403865	0.346684
PF3D7_0819300	5.07006	2.54638	2.50026	3.10367	6.27814	7.34972	8.08947	8.49614	0.967963	0.965908	0.886166	1.12013	0	0.403672	0.715803
PF3D7_0605400	5.61643	2.56698	5.3224	3.87298	12.7138	13.3473	8.18054	9.50133	21.4275	24.0434	19.9685	18.6494	0	-0.403137	0.687647
PF3D7_1421300	3.15533	2.4053	3.14996	2.41966	1.39742	1.60411	0.681606	1.1077	5.74496	4.9471	4.1391	3.27868	0	-0.403023	0.430559
PF3D7_1135400	217.993	213.362	188.262	76.1784	92.0462	124.446	139.202	119.45	44.3846	63.1632	45.9288	50.8134	0	0.402553	0.834601
PF3D7_0514500	3.42053	2.68903	2.86856	3.29921	0.736513	1.04175	0.588359	0.329396	2.47368	2.61037	2.30219	2.19485	0	-0.402414	0.39053
PF3D7_1403900	69.6311	99.7066	95.9418	62.9732	245.104	244.848	318.313	273.335	18.2974	21.3598	19.7253	18.7627	0	0.402407	0.779007
PF3D7_1216100	4.12589	3.34335	2.06267	2.84051	3.28274	5.58718	4.55842	6.09046	6.24237	7.41314	7.86698	5.26764	0	0.401554	0.735469
PF3D7_1353800	17.4563	19.4907	20.4419	15.733	31.388	34.6181	41.2081	38.3593	18.0112	17.1646	19.3365	18.4261	0	0.401088	0.461641
PF3D7_1238000	12.5816	8.69597	8.31691	6.12789	7.18916	7.17338	4.18708	5.4914	156.381	166.212	164.619	160.681	0	-0.400995	0.590636
PF3D7_1132300	4.42705	6.03334	6.68782	6.624	48.3067	44.4697	51.2305	60.8925	20.4756	20.9739	29.9241	15.1108	0	0.400952	0.6749
PF3D7_0927400	4.56573	3.07007	3.31507	3.04742	0.22328	0.328973	0.0405376	0.0277386	2.67633	2.14326	1.69071	2.71699	0	-0.400703	0.322217
PF3D7_0418300	377.352	322.631	197.708	132.384	201.328	176.23	235.66	217.747	352.958	339.597	253.545	412.419	0	0.400272	0.771438
PF3D7_1409800	4.47519	3.51361	4.45412	3.5026	23.8476	31.0656	38.3388	28.1144	4.62367	4.48462	2.91919	3.71292	0	0.400143	0.62217
PF3D7_1442100	9.92465	3.85867	8.62899	6.68089	104.901	116.907	134.333	132.058	49.1021	63.0871	66.5482	40.2256	0	0.399819	0.803269
PF3D7_1365200	234.12	305.452	351.129	570.445	684.889	894.446	954.919	926.311	43.1116	40.4531	85.6215	16.1068	0	0.399582	0.891815
PF3D7_1351400	1862.28	2576.45	3083.77	3018.74	1749.75	1943.2	2193.98	2236.96	275.186	260.925	395.233	178.635	0	0.399251	0.834601
PF3D7_1409700	3.09131	2.1445	2.36024	2.22959	27.2827	33.1961	34.5508	38.0469	4.93901	5.30022	5.51662	3.23876	0	0.399177	0.471932
PF3D7_1302300	77.8193	81.0039	77.277	62.3731	179.695	247.885	261.497	245.938	314.848	321.238	237.495	381.968	0	0.399151	0.779007
PF3D7_1475800	2.98807	2.27	3.01937	2.51431	1.36849	1.16138	0.708101	0.726796	19.2593	21.8611	27.0086	8.20732	0	-0.398772	0.810786
PF3D7_0622700	17.5514	15.9652	16.1166	19.4714	23.5715	26.2423	31.726	28.3108	5.0476	4.08745	4.17774	3.7232	0	0.398491	0.437299
PF3D7_1116800	786.507	681.729	571.412	291.408	107.145	89.0644	135.633	101.442	390.613	460.276	362.043	693.952	0	0.39783	0.834601
PF3D7_0515600	4.64543	2.35718	2.96121	2.64352	0.288247	0.656527	0.0646463	0.274891	1.84772	2.3229	2.72703	1.50323	0	-0.396998	0.585599
PF3D7_1136800	109.32	113.208	95.0614	70.5406	70.7721	79.3644	117.062	69.0022	46.6506	51.2849	30.6302	39.0802	0	0.396082	0.773467
PF3D7_0316300.1	5.44134	4.16303	4.39439	5.08519	92.5292	107.902	59.8584	79.6152	292.096	313.681	537.581	156.909	0	-0.3959	0.834601
PF3D7_1214500	18.8114	18.4571	15.0866	17.8038	12.9878	17.9292	17.6696	19.1507	0.745383	0.52186	1.85526	0.253523	0	0.395747	0.850541
PF3D7_1232100	6.18086	6.16748	6.83912	4.66145	91.3071	95.8438	116.529	108.011	104.863	120.36	108.471	104.159	0	0.395597	0.490769
PF3D7_0215400	75.6957	77.1211	64.9268	53.5684	54.2825	60.29	70.5899	66.7133	73.5612	75.9017	46.6739	71.0725	0	0.395014	0.677744
PF3D7_0302800	97.4348	102.284	97.1161	79.4814	56.7157	60.0583	74.6008	65.6721	36.7826	40.3518	38.8786	34.0515	0	0.394816	0.431808
PF3D7_0208100.1	5.28575	3.36343	4.03597	4.66543	15.0851	17.0838	9.08122	13.2229	25.6775	24.4485	20.3961	18.884	0	-0.394609	0.591962
PF3D7_0208100.2	5.28575	3.36343	4.03597	4.67165	15.0851	17.0838	9.08122	13.2229	25.6775	24.4485	20.3961	18.884	0	-0.394609	0.591962
PF3D7_0704800	3.65314	2.08251	2.60007	3.24265	3.39908	2.87773	1.98488	2.04641	92.0654	108.372	62.4463	136.236	0	-0.394224	0.834601
PF3D7_0812300	28.2607	25.3618	24.3118	24.487	4.31578	4.55393	6.27675	4.64576	14.1046	11.2656	8.96121	7.5252	0	0.393737	0.592441
PF3D7_1404400	6.96785	4.17334	5.7948	2.69193	13.9857	10.6327	6.7288	10.2294	32.2938	28.4184	33.8038	16.4975	0	-0.392928	0.834601
PF3D7_0303200	5.85978	4.42759	4.08078	3.86798	23.7376	22.4728	14.2751	17.6395	212.785	232.963	141.826	203.604	0	-0.392443	0.640963
PF3D7_1322400	6.95528	4.0946	6.14741	4.622	2.00109	2.30476	1.24563	1.43833	1.69067	1.16907	1.52738	0.894505	0	-0.391837	0.645172
PF3D7_1012300	1.88551	2.14137	2.25412	2.13465	19.5081	25.0667	13.4688	17.1422	170.261	183.883	354.724	126.915	0	-0.391803	0.834601
PF3D7_1226100	2.95687	1.44468	2.78635	2.63442	1.43864	1.20672	1.23915	0.411485	8.02463	7.21733	7.25971	4.88544	0	-0.391767	0.803356
PF3D7_1227000	5.71541	5.31248	4.50157	3.32687	25.2858	21.2669	15.8505	16.052	188.186	188.498	228.962	104.453	0	-0.391707	0.749149
PF3D7_0917700	21.2561	19.9439	25.8523	19.5092	7.47427	6.61264	10.6521	6.77142	1.87661	0.785294	1.7395	1.32058	0	0.391656	0.834601
PF3D7_0933800	5.01926	3.09598	3.56447	3.49476	1.26808	1.60509	0.627893	1.0956	5.36588	5.0827	2.78113	3.30659	0	-0.391653	0.565163
PF3D7_1143800	46.4253	47.4718	51.3119	37.4501	17.6292	16.9138	23.1321	18.5911	71.0485	85.6123	60.1352	100.612	0	0.391454	0.819416
PF3D7_1149300	12.0495	8.4819	8.55379	8.75304	9.1879	8.74401	11.512	10.1461	13.2927	14.6314	10.843	14.2818	0	0.391151	0.640963
PF3D7_0831400	10.2267	12.4232	15.9242	18.9623	1759.9	1754.58	2032.45	2167.24	18.5542	15.71	32.1744	12.1521	0	0.390589	0.852635
PF3D7_0517500	9.46145	6.09142	6.5444	5.92617	0.531555	0.765275	0.937493	0.792436	1.02572	0.841052	0.662404	1.11262	0	0.3903	0.615488
PF3D7_0616500	3.49629	1.84807	2.40218	2.19937	0.556572	0.385417	0.58103	0.734658	0.575698	0.482091	0.362443	1.41673	0	0.390024	0.834601
PF3D7_0810000	73.1928	134.774	188.476	247.046	351.506	328.254	394.841	416.342	127.388	131.428	254.927	83.5297	0	0.389423	0.859239
PF3D7_1332800	81.6827	109.221	108.177	107.173	96.6495	96.676	120.657	110.406	15.222	12.6357	17.7197	15.9941	0	0.389368	0.603271
PF3D7_0301000	6.97953	4.90383	5.61089	3.85645	0.362149	0.205809	0.0563572	0.0289225	5.48198	4.16534	0.310266	0.250534	0	-0.389004	0.278803
PF3D7_1349200	282.87	359.451	302.13	302.29	134.058	153.984	158.87	185.065	32.7494	26.8944	24.8823	25.7712	0	0.388574	0.62217
PF3D7_0601500	0.918949	0.596679	0.732399	0.547224	2.60612	2.64444	3.23392	3.21794	0.297835	0.162183	0.0988416	0	0	0.388188	0.592441
PF3D7_1104800	25.4316	28.8866	25.9879	19.0464	60.8184	69.1472	80.6791	74.2133	8.69777	8.4047	7.33154	4.30989	0	0.387696	0.616953
PF3D7_1471400	4.16835	3.21691	3.1376	3.31818	22.8237	20.7241	14.5109	15.4869	218.674	254.965	163.614	154.142	0	-0.387695	0.417783
PF3D7_1433100	20.6322	19.3981	17.1475	14.3148	14.7386	13.8434	21.6366	13.5462	5.06372	7.69821	4.69163	8.64661	0	0.387404	0.834601
PF3D7_1351100	141.881	180.852	177.427	233.547	114.097	130.854	165.498	128.099	20.0498	23.2056	36.3876	13.9911	0	0.387157	0.834601
PF3D7_1126400	51.6833	63.8276	64.6845	57.5707	113.633	136.432	152.16	144.71	16.8489	15.9668	22.43	7.46731	0	0.386864	0.834601
PF3D7_0410500	3.34944	3.81027	3.3266	2.96582	2.08151	2.78643	2.32144	3.76804	8.41314	7.34696	8.32209	6.3507	0	0.386597	0.687647
PF3D7_1211900	87.0074	104.158	76.3582	46.6694	60.8009	61.7153	93.403	57.0227	131.793	179.335	95.3954	166.287	0	0.38607	0.834601
PF3D7_1012900	308.796	308.739	323.351	286.583	243.85	208.629	283.585	254.283	266.091	292.792	291.722	304.32	0	0.385946	0.544955
PF3D7_1109200	10.7417	7.00284	7.85526	5.36548	13.6282	14.9526	16.0129	18.2175	4.84483	4.635	4.82352	3.39804	0	0.385503	0.599369
PF3D7_0311600	10.4784	8.72295	7.87615	8.72729	17.7115	22.1977	21.348	26.2804	17.2664	14.0821	15.6441	12.2512	0	0.385443	0.51777
PF3D7_0909100	2.76056	1.48831	1.50817	1.31879	0.428228	0.469418	0.0932966	0.239399	10.6932	8.90214	7.53325	6.69976	0	-0.385219	0.31011
PF3D7_1442500	9.26301	5.94697	9.23732	7.63311	30.3691	38.641	39.7112	42.0354	3.30042	3.45483	2.45645	2.74644	0	0.385197	0.540314
PF3D7_1012500	31.9312	28.1314	25.1235	24.6691	71.0802	88.2456	95.071	93.4685	11.5373	11.7376	13.083	7.71523	0	0.384371	0.519178
PF3D7_1203600	5.06664	2.65661	4.34689	4.39374	9.00059	8.39255	11.241	9.67889	5.08573	4.63029	8.68898	2.13553	0	0.384346	0.842067
PF3D7_0925900	1579.24	1619.68	1693.37	1630.59	1649.35	1847.21	2215.62	1942.68	774.672	703.16	706.122	813.488	0	0.384124	0.730627
PF3D7_1349900	4.7176	3.16578	5.14638	3.63221	10.2088	12.2737	11.7386	15.2825	5.7146	5.68248	7.54473	2.36621	0	0.383954	0.834601
PF3D7_1014800	4.9128	3.13023	2.63664	2.97373	0.533465	0.714128	0.193707	0.38344	4.78533	3.58407	4.63964	4.39075	0	-0.383859	0.384664
PF3D7_1355600	7.14919	4.74172	6.22864	4.72686	9.09875	10.1318	11.4506	11.5634	2.76463	2.58077	2.97841	1.20697	0	0.38363	0.772165
PF3D7_1407700	2.62815	1.09777	2.26738	2.35281	0.0781753	0.387008	0	0	4.16676	3.75645	5.00085	3.18388	0	-0.383283	0.536348
PF3D7_0312500	19.355	18.0643	19.002	14.7248	35.6391	36.255	43.8624	41.7696	4.34582	4.43071	3.17026	3.10609	0	0.383172	0.422135
PF3D7_1460900.1	3.56648	2.61598	2.98949	3.89098	13.9571	17.5246	9.74938	11.9023	45.9009	51.5954	45.441	29.6084	0	-0.383033	0.64107
PF3D7_1218500	120.709	147.627	125.762	73.7393	20.7622	20.722	26.4897	23.1024	140.732	149.455	94.3125	152.375	0	0.382943	0.834601
PF3D7_1468500.1	8.77062	8.31243	7.11279	7.35416	27.575	30.6652	20.151	20.1866	86.5494	118.467	111.718	60.3451	0	-0.382755	0.6749
PF3D7_1137700	4.36001	2.88351	2.63305	3.10141	0.734912	0.657321	1.1616	0.708917	1.05739	0.545101	0.832767	0.536784	0	0.382371	0.640246
PF3D7_1022000	57.2775	43.0981	36.2792	28.473	48.2723	42.7013	54.7786	53.2416	6.92701	7.89487	9.0279	11.5061	0	0.382326	0.574309
PF3D7_0905200	50.3216	60.5591	60.7085	37.8584	25.4804	23.7487	33.0037	26.019	9.00206	9.83107	6.90977	9.42907	0	0.382137	0.78947
PF3D7_1029400	39.6503	40.1402	41.2828	39.8591	50.9796	70.0379	73.0477	69.0707	43.6162	47.0011	45.2212	46.4014	0	0.381985	0.534127
PF3D7_1360200	78.7304	104.165	120.744	72.2468	62.196	54.9898	88.3956	54.6031	19.4043	22.2746	17.8398	15.2517	0	0.381813	0.824554
PF3D7_0824100	5.14792	2.74443	4.27563	4.86977	14.6448	21.6448	19.3311	23.3086	10.7594	7.29977	9.74597	6.71721	0	0.38148	0.759727
PF3D7_0820500	79.648	76.6305	75.3126	54.3165	23.2755	22.5545	27.4406	27.1224	30.8296	35.6309	31.7514	48.8353	0	0.381279	0.755814
PF3D7_0812000	8.66109	8.02831	6.20708	7.58559	27.3762	37.4092	39.2328	36.9088	2.34731	2.48488	2.96339	1.67906	0	0.380449	0.592844
PF3D7_0513500	54.6076	66.4828	74.1422	86.4062	80.8585	112.239	119.507	106.914	8.54905	11.6238	16.7453	5.68905	0	0.380311	0.834601
PF3D7_0411700	5.07736	2.65183	4.26794	1.76235	0.457804	0.647533	0.415584	0.0853111	0.0835651	0.390039	0.0831976	0.11369	0	-0.379739	0.834601
PF3D7_1323000	69.4582	72.5313	91.8257	65.4592	37.6942	46.7569	47.5133	52.3097	3.82157	4.08376	3.65457	3.48896	0	0.379662	0.565163
PF3D7_1407800	804.338	847.368	764.068	555.603	175.915	247.92	283.413	216.004	198.419	209.73	169.278	292.53	0	0.379408	0.834601
PF3D7_1146500	2.04596	1.01863	2.36302	2.34601	0.43357	0.742983	0.326978	0.18645	7.12275	7.02414	5.23674	4.07497	0	-0.379329	0.478733
PF3D7_1137400	5.12541	4.37878	3.34221	4.33892	36.5476	47.6182	48.1384	50.9403	7.44377	8.14505	7.35674	7.23373	0	0.378998	0.498747
PF3D7_1449900	18.2388	19.8502	20.5673	18.3839	17.977	17.5197	21.4802	20.7606	38.9343	37.0446	30.8951	35.684	0	0.378882	0.565862
PF3D7_1460300	1926.87	1990.2	2489.68	2992.32	1777.56	1949.22	2049	2372.87	221.379	204.903	489.109	195.677	0	0.37857	0.836355
PF3D7_0629500	127.66	133.817	128.465	90.7845	284.399	321.494	368.238	348.07	271.234	258.126	244.092	266.332	0	0.378055	0.687647
PF3D7_0202300	21.0672	16.4213	17.6596	13.2122	132.533	150.795	173.212	161.591	1.86369	1.49699	2.45961	1.94588	0	0.376941	0.562102
PF3D7_0317800	56.064	60.8904	63.5826	81.1462	85.9257	91.0525	98.458	111.394	11.8211	11.6107	20.9798	9.57964	0	0.376756	0.756129
PF3D7_0719000	56.3542	53.8182	59.3243	69.2672	106.609	97.1668	115.007	126.206	14.3309	7.2522	23.5044	6.2596	0	0.376591	0.854442
PF3D7_0716700	2.18136	1.22135	1.48081	1.51637	16.8153	20.142	20.89	22.8678	13.8671	15.4347	12.6106	14.4677	0	0.376483	0.61133
PF3D7_1460900.2	3.56886	2.55891	2.92427	3.84657	13.7297	17.2241	9.62069	11.772	45.1106	50.588	44.786	29.0199	0	-0.376198	0.669155
PF3D7_1038200	41.8667	52.82	57.8719	51.8996	50.8718	72.4633	76.9562	67.1297	19.0968	22.4213	17.0527	12.0531	0	0.37613	0.690249
PF3D7_0408100	58.7046	43.8032	50.1243	48.6677	8.89487	8.97464	5.75602	6.51041	32.1861	28.2481	23.2423	32.2115	0	-0.37603	0.732471
PF3D7_0514700	5.67264	3.98565	3.84263	3.91609	0.740571	0.800031	1.10277	0.903992	0.312526	0.257011	0.222251	0.121483	0	0.375942	0.337634
PF3D7_0705400	4.4673	2.47312	3.86514	4.07735	24.4501	29.1401	15.4465	22.3316	107.069	112.27	104.516	73.4393	0	-0.375835	0.668488
PF3D7_1113700	26.0704	34.1352	54.9484	53.0853	42.5123	45.9175	52.5235	52.0833	5.98673	6.07456	6.9322	4.47085	0	0.37541	0.599494
PF3D7_1407500	123.664	162.14	163.534	133.529	145.114	170.371	192.004	179.662	37.3357	34.6807	30.1961	25.9619	0	0.374334	0.666444
PF3D7_1362300	19.0368	16.6372	22.7583	14.7683	21.0441	22.2649	26.694	24.6527	6.78593	5.93517	3.65194	4.74087	0	0.374231	0.675537
PF3D7_0309300	33.8896	40.6016	40.9147	39.7056	11.3269	15.1581	17.0761	14.2026	8.50511	8.00756	6.39917	6.7774	0	0.374165	0.687647
PF3D7_1339900	3.3106	1.71287	2.36329	3.04223	6.34515	9.69569	9.50708	9.22023	4.21472	5.45668	4.54586	4.12992	0	0.37381	0.774979
PF3D7_1106100	12.1301	7.40518	9.52119	9.23777	25.611	26.4188	27.5138	34.4328	17.5094	18.9152	28.3544	14.3982	0	0.373433	0.718668
PF3D7_1120300	5.59692	4.72083	5.17378	5.12622	37.9407	40.9702	46.1475	47.0526	48.5004	48.6303	38.2937	43.0555	0	0.372796	0.451712
PF3D7_0717500	30.4556	41.7443	35.2631	34.7726	62.0108	68.2922	39.6173	52.5663	1040.26	970.98	871.357	497.179	0	-0.372586	0.724583
PF3D7_1238700	2.35367	1.50108	2.24062	3.19081	19.7653	22.5018	23.3804	26.6459	26.9729	27.0006	21.3234	16.6462	0	0.372535	0.565862
PF3D7_1228300	5.20101	3.14613	3.48893	2.69425	9.00189	11.3891	5.84213	8.31646	40.6325	47.6666	34.759	41.3744	0	-0.372496	0.774979
PF3D7_1310800	33.6152	36.717	32.2921	32.2556	59.1353	63.1625	75.171	69.233	4.14841	4.28717	3.4126	3.03288	0	0.372103	0.452158
PF3D7_0826600	23.6074	27.0173	31.078	26.6914	202.62	202.11	246.455	231.043	73.2577	71.3217	77.8201	45.5261	0	0.371991	0.705993
PF3D7_1137900	4.36471	2.2691	2.31526	2.88951	0.319703	0.339149	0.0605674	0.108791	0.502377	0.326856	0.348601	0.39352	0	-0.371488	0.390351
PF3D7_1132800	5.49241	3.83828	4.58103	4.94403	38.3283	32.9707	21.3222	29.0275	614.907	699.024	695.833	595.752	0	-0.371077	0.536546
PF3D7_0323800	152.839	157.6	152.793	151.14	70.3257	71.7618	83.5069	84.0262	15.1905	14.6792	11.6472	14.0255	0	0.370741	0.519178
PF3D7_0503800	1198.8	1856.41	2308.47	2677.33	1918.51	2020.7	2248.2	2392.52	210.616	201.09	332.311	145.099	0	0.37062	0.850541
PF3D7_0424300	4.05339	3.09102	2.93881	3.3848	3.93548	4.02547	2.72078	2.59373	60.0259	61.6564	37.4492	72.9076	0	-0.370465	0.834601
PF3D7_1403200	2.98344	2.86896	2.39284	3.0125	0.472175	0.308243	0	0.284273	0.159117	0.594142	0.158417	0.378837	0	-0.370426	0.795248
PF3D7_1413900	60.2754	81.1713	70.0917	39.584	20.8506	26.0655	33.1777	22.8783	10.6121	17.0594	11.2012	14.9755	0	0.370424	0.834601
PF3D7_0628500	8.45317	6.09583	5.28159	4.5312	29.6092	34.7109	38.0491	37.6322	4.98333	6.32799	7.73396	5.48366	0	0.370185	0.506459
PF3D7_1336700	493.111	598.464	464.645	420.672	261.009	330.451	368.541	324.274	294.845	248.709	217.616	418.33	0	0.369868	0.834601
PF3D7_0911800	28.5438	28.7512	29.6503	26.6512	42.8443	40.82	27.8195	30.9513	197.255	200.93	278.466	94.7034	0	-0.36928	0.834601
PF3D7_1475700	13.0208	16.0674	16.1747	15.6958	7.09772	7.72417	5.08786	5.06256	4.19947	3.27378	3.86965	2.21849	0	-0.369226	0.735469
PF3D7_0703100	24.1871	29.9302	39.0397	33.8966	30.6455	31.5149	40.2129	33.4127	4.55638	4.91234	4.47245	2.70658	0	0.369085	0.642582
PF3D7_1369500	116.131	109.882	104.036	94.9628	102.676	103.809	130.185	113.409	10.178	10.9313	11.4078	9.87861	0	0.368833	0.449604
PF3D7_0913400	5.22007	2.0489	3.82234	3.4261	12.4885	18.4408	16.8171	19.1556	2.40559	3.4005	4.85844	1.40263	0	0.368829	0.845745
PF3D7_0631900	1.08823	0.845085	1.08414	1.17209	3.27942	3.70095	3.11633	1.67732	0.114627	0	0.114123	0	0	-0.368052	0.803269
PF3D7_1401900	3.35728	3.40065	2.71691	3.57253	9.61227	10.4604	6.68301	7.19271	189.739	152.286	276.139	115.247	0	-0.367567	0.834601
PF3D7_1433900	3.76049	1.96336	2.33461	2.20644	4.51741	4.25889	2.60119	3.34123	8.91622	9.95081	8.1233	10.0706	0	-0.367421	0.755814
PF3D7_1338900	2.87517	1.51008	2.5744	2.25803	4.95013	6.83262	3.71885	4.22418	13.323	15.9971	12.2469	13.2256	0	-0.367406	0.756129
PF3D7_0921500	1.88145	1.77341	1.49951	1.21375	10.1283	10.8243	10.3212	14.8369	0.71565	1.46459	2.13751	0.48682	0	0.36703	0.854442
PF3D7_1218600	147.573	178.642	152.577	113.835	90.1402	90.8828	114.242	99.0996	14.7406	15.7968	14.5387	12.2199	0	0.367015	0.62217
PF3D7_0729700	6.55052	3.714	3.84167	2.8565	2.2321	1.27501	1.09346	1.01895	54.3892	50.6776	43.5792	31.3697	0	-0.366607	0.715803
PF3D7_1409000	84.66	114.515	107.721	87.9592	115.71	114.969	141.063	130.211	11.1239	11.1873	8.95379	6.91203	0	0.366524	0.673278
PF3D7_0608400	5.8744	3.86246	5.29791	5.20319	15.76	26.0768	22.0267	25.933	30.7215	38.5082	56.5254	23.7782	0	0.365863	0.834601
PF3D7_0815900	4.16627	2.83014	3.02403	3.58918	0.44522	0.455433	0.103927	0.248899	1.41058	1.39806	1.97654	1.11355	0	-0.365773	0.34463
PF3D7_1252900	24.1829	23.3195	23.1284	25.9812	4.65166	1.87515	4.15511	3.12059	9.37396	4.28017	9.94138	4.57453	0	0.365526	0.858578
PF3D7_0920800	267.592	292.798	316.035	323.346	270.416	317.997	354.781	333.748	15.8435	11.4797	18.1727	10.7002	0	0.365177	0.763706
PF3D7_1001900	326.761	366.104	311.494	190.015	18.7994	28.0257	29.9049	24.4442	58.581	54.9201	44.3792	63.4969	0	0.365142	0.834601
PF3D7_1318600	4.79092	2.782	2.51814	2.81498	3.21749	4.25595	2.03371	2.99787	8.22225	8.50797	8.12111	3.28488	0	-0.36487	0.834601
PF3D7_0902600.1	32.9751	37.0882	33.0006	28.3956	18.5001	20.2079	23.8542	21.7401	1.72918	1.21064	1.29118	1.3297	0	0.36478	0.652003
PF3D7_0728100	5.74963	2.86977	3.43445	2.62255	3.1825	3.43676	1.7656	2.71192	3.83008	4.03351	3.86106	4.67382	0	-0.36472	0.803356
PF3D7_0308000	3.97782	2.26083	2.93253	2.85623	39.9152	55.826	52.0706	59.0773	8.79896	7.82267	10.3594	5.5421	0	0.364607	0.72454
PF3D7_1364700	4.55867	2.99238	2.13123	2.72584	6.71128	11.2769	9.0985	11.6665	3.46052	3.08014	3.20493	1.78832	0	0.364549	0.816244
PF3D7_0628000	26.1742	21.2483	25.1541	27.1331	67.5967	78.8855	85.122	86.3471	13.7517	13.772	12.7608	8.35556	0	0.364544	0.495185
PF3D7_1368800	5.40024	2.55442	3.10785	2.51368	6.86477	7.74532	4.35368	5.7653	9.79913	10.5562	9.58607	10.4331	0	-0.364284	0.790987
PF3D7_1319400	8.59745	6.4349	6.25309	7.70392	30.8667	36.9357	19.1259	29.4518	64.9755	64.4511	59.388	52.1304	0	-0.363819	0.640963
PF3D7_0213700	92.4166	101.826	137.7	74.5674	114.543	114.759	149.67	120.648	6.89439	9.37403	5.14805	5.30162	0	0.363158	0.82177
PF3D7_0202100	275.248	343.315	308.739	396.186	244.983	214.807	272.969	264.795	969.841	526.624	657.877	330.662	0	0.363105	0.834601
PF3D7_0527000	5.59958	4.02485	5.94133	5.631	42.5113	53.135	29.6689	37.8528	110.969	125.974	96.3465	92.717	0	-0.363054	0.545916
PF3D7_1147200	3.16897	1.65359	2.06167	2.40392	0.384825	0.273516	0.0503043	0.124778	6.01851	6.19268	5.45074	11.1756	0	-0.363024	0.660564
PF3D7_0205000	3.79134	1.93113	3.21162	3.06262	2.10449	3.00613	1.0668	2.4462	2.98947	2.3646	3.11264	1.33502	0	-0.361752	0.834601
PF3D7_1419300	177.218	226.663	265.032	255.996	201.61	250.438	260.656	265.356	20.3272	20.1518	24.1654	12.9703	0	0.361143	0.798187
PF3D7_1227300	4.19098	2.8813	2.84521	2.89141	6.17379	5.93018	4.1226	4.17027	32.5295	32.1936	27.5539	28.9969	0	-0.361069	0.60824
PF3D7_1201400	7.807	6.15823	7.05825	5.50829	3.81058	2.91727	3.79314	4.19761	0.853178	0.690887	0.58334	1.03488	0	0.361069	0.834601
PF3D7_1431600	4.28711	2.62961	2.44871	2.90996	16.4012	22.6962	11.6281	15.7512	40.0649	40.5855	48.7306	27.4759	0	-0.360946	0.79663
PF3D7_1253700	3.34341	1.90125	2.66469	1.89529	2.454	2.96233	3.10339	0.914599	0	0	0	0	0	-0.360635	0.850541
PF3D7_1147600	5.76306	2.54455	4.54897	3.39453	1.13697	2.01649	1.85781	1.88699	8.11338	12.6594	6.06311	9.37057	0	0.360107	0.834601
PF3D7_1457300	535.69	799.498	780.753	710.28	540.365	603.083	696.66	639.382	85.3199	71.2934	67.8328	61.3104	0	0.360083	0.80954
PF3D7_1112900	9.02792	3.22206	5.25154	4.3438	0.611872	0.339999	0.0952189	0.293198	25.5287	24.8736	21.9852	15.4556	0	-0.359833	0.7285
PF3D7_0204900	3.60332	1.66761	2.56236	2.38379	16.2821	21.4876	19.9171	24.1841	10.274	11.9427	12.7698	7.12244	0	0.359636	0.79663
PF3D7_1332000	13.2954	14.2197	14.7259	14.7675	11.3956	11.5701	13.6426	13.3721	23.0252	29.607	21.1605	22.3594	0	0.359533	0.634016
PF3D7_1359400	426.76	484.573	414.779	339.415	129.099	143.327	139.205	181.873	70.741	62.4222	52.6977	67.9835	0	0.359443	0.749149
PF3D7_1107400	3.04745	1.90937	2.44133	3.23576	6.43599	9.74436	8.82127	9.89876	6.05597	7.32141	5.50218	5.85293	0	0.35857	0.769397
PF3D7_1319600	3.57007	2.19432	2.28326	2.46683	1.29814	0.826259	0.5515	0.64589	4.94763	4.49252	3.67317	4.49716	0	-0.358569	0.57656
PF3D7_1475300	5.97116	3.51191	4.26007	5.25135	39.4591	41.7118	44.3462	50.7989	21.963	20.6918	25.4014	8.00497	0	0.358397	0.834601
PF3D7_1034800	4.45022	2.8836	3.83368	4.16317	11.487	12.6865	15.05	13.3713	10.3403	13.3849	9.84867	6.6588	0	0.358307	0.656269
PF3D7_0401000	1.20946	0.756665	0.46779	0.933888	0.92373	0.834743	0.633564	0.344272	0	0.139911	0.0373047	0	0	-0.357995	0.720411
PF3D7_0602700	10.4843	9.68689	10.4167	12.3508	3.74723	3.56559	4.89837	3.85964	5.27301	6.06006	4.72979	3.24856	0	0.357886	0.666444
PF3D7_0613000.1	3.43476	4.21157	4.32235	4.92853	79.8042	84.1972	88.0697	104.197	51.2227	61.2368	76.9701	24.352	0	0.357872	0.840297
PF3D7_1454400	201.54	168.481	173.042	127.836	310.008	350.31	424.856	348.218	64.423	72.1108	70.784	81.7567	0	0.35787	0.751046
PF3D7_1105900	3.39942	1.0078	1.58595	1.08837	0.239228	0.169186	0	0	0.34934	0.081527	0	0.475276	0	-0.357739	0.834601
PF3D7_1211300	5.96023	3.82488	3.51629	3.8717	9.66284	10.8745	5.50202	9.22772	30.133	30.143	25.0733	24.7616	0	-0.357685	0.751046
PF3D7_1363200	53.3506	66.0057	100.739	79.3867	82.6244	76.3991	78.1028	110.387	10.7375	9.13349	12.2139	6.86044	0	0.357658	0.777164
PF3D7_1234900	8.05289	5.6584	6.41813	4.39532	67.891	80.5327	44.9968	61.0856	578.944	607.071	926.983	556.949	0	-0.357503	0.693485
PF3D7_1222800	4.34412	2.32705	3.19592	2.10887	4.45925	5.32712	6.08295	5.47995	5.36779	3.98402	4.73092	3.23241	0	0.357375	0.810261
PF3D7_0522300	413.667	528.84	724.5	1014.08	781.82	756.101	932.114	863.496	367.558	279.121	485.329	244.457	0	0.357276	0.834601
PF3D7_1356600	16.0482	15.8375	14.3617	9.65326	5.31392	5.42662	7.22977	5.57165	17.5562	21.4608	19.5225	20.3697	0	0.357124	0.769397
PF3D7_0610700	329.944	448.443	432.498	553.578	297.324	303.774	359.332	341.868	85.6647	72.5748	100.926	59.2609	0	0.356249	0.830459
PF3D7_1034200	4.25708	2.70154	3.80166	2.38233	1.67719	4.08172	3.00921	3.36443	5.78076	8.57361	7.3152	7.4972	0	0.356209	0.834629
PF3D7_0613000.2	3.11029	4.39155	4.50707	4.94881	82.9427	87.6992	91.6358	108.143	53.2131	63.6684	79.9628	25.3927	0	0.356158	0.846734
PF3D7_0822800	42.7184	48.7348	53.5034	48.9589	43.6958	48.1192	53.5003	53.5993	15.9401	20.3517	19.8909	15.1222	0	0.356073	0.579087
PF3D7_1221200	71.9357	81.7381	80.9472	100.838	112.402	130.069	140.69	141.412	20.8429	21.8889	26.9117	8.41838	0	0.355969	0.837591
PF3D7_1476100	14.3728	15.5625	14.9607	18.0784	6.6733	9.29146	9.28152	9.26009	0.978839	1.09649	1.10447	1.33171	0	0.355784	0.756129
PF3D7_0101300	0.841072	1.65654	1.89927	2.64216	96.98	95.4419	120.281	104.664	0.344529	0.459453	0.686028	0.401769	0	0.355632	0.834068
PF3D7_1341500	2.20981	1.73363	2.09791	2.03446	1.3127	0.574702	0.522051	0.465943	64.9239	60.585	67.0466	41.8513	0	-0.355556	0.686921
PF3D7_0319800	4.54476	2.45362	3.5578	2.98171	0.488133	0.517823	1.01514	0.396929	6.48819	8.80151	6.87094	7.00882	0	0.355492	0.744784
PF3D7_1445100	154.208	136.897	121.395	84.9804	54.2458	53.6229	68.1671	58.0771	7.99659	9.60853	10.1049	10.8514	0	0.355133	0.631939
PF3D7_0105200	5.2133	4.78987	5.25937	5.87073	140.746	167.616	179.308	178.77	27.9263	32.2816	31.7261	28.2175	0	0.35509	0.54014
PF3D7_0609100	97.8949	119.01	113.471	107.874	81.7443	79.6024	98.7978	89.5479	67.6549	71.3409	65.2635	63.3877	0	0.355062	0.594042
PF3D7_1146200	6.24442	4.03729	5.79742	7.71388	33.0313	42.2925	48.9968	38.8608	98.3824	81.9111	71.9644	109.573	0	0.354921	0.832248
PF3D7_0624000	317.294	401.774	461.385	309.048	265.209	283.732	344.352	296.216	123.468	144.692	114.404	113.691	0	0.354072	0.788548
PF3D7_1113000	6.20349	2.81367	3.24293	3.05864	0.739522	0.330517	0.234068	0.212219	14.7258	18.2299	15.0945	35.0903	0	-0.354058	0.834601
PF3D7_0623200	65.4232	62.0045	86.3994	83.1519	157.177	162.079	185.597	186.066	12.927	10.7265	14.7354	7.26424	0	0.353394	0.739088
PF3D7_1450900	3.84162	1.76366	2.90757	2.84649	4.91747	10.123	7.35469	9.42121	2.35805	3.50566	3.30413	1.98032	0	0.353361	0.834629
PF3D7_1128300	4.63979	2.97909	2.67692	2.45944	5.52905	6.63881	7.06725	7.201	0.347505	0.234669	0.265004	0.23136	0	0.353065	0.685518
PF3D7_1109100	6.50526	3.68269	4.63387	3.95938	4.21197	4.98932	5.09192	5.75949	0.66465	0.524428	0.48054	1.0119	0	0.352753	0.834601
PF3D7_1212900	275.786	230.422	191.949	128.894	120.822	118.294	151.974	127.337	175.865	185.239	128.845	268.94	0	0.352729	0.834601
PF3D7_1009600	5.38966	3.72327	4.66399	3.66606	21.8405	27.4945	33.6437	24.2985	1.87654	2.77175	2.69601	3.264	0	0.352464	0.769397
PF3D7_1215500	5.82876	2.5531	4.51995	2.86324	0	0.482181	0	0	0.663746	0.309803	0.330413	0.677268	0	-0.351793	0.834601
PF3D7_0937500	0.47686	0.271698	0.391932	0.270847	0.343972	0.425709	0.780623	0.320493	0	0.0293057	0	0	0	0.351706	0.62876
PF3D7_1411900	185.079	187.639	178.495	166.411	145.927	158.336	184.358	169.378	56.2363	42.9757	65.0149	38.881	0	0.351388	0.730627
PF3D7_1116900	4.24529	1.83542	2.90896	2.35243	0.946056	1.0036	0.216962	1.05778	47.6074	47.394	39.8513	36.9477	0	-0.351214	0.834601
PF3D7_0115100	1.16275	1.17777	1.16586	2.38603	0.144296	0.420952	0.47156	0.322673	1.06673	0.700744	1.6914	1.18253	0	0.351162	0.729649
PF3D7_0402900	26.1349	27.9246	26.1027	32.5137	9.96944	12.376	12.9396	13.0441	166.451	127.84	153.114	104.615	0	0.351022	0.755814
PF3D7_0925600	4.7016	2.33787	1.73732	3.79792	13.2367	12.908	8.50819	9.92783	75.6362	73.9684	97.6256	32.4634	0	-0.350997	0.870748
PF3D7_1363700	2.48151	1.77926	1.39998	1.35138	10.0158	11.578	10.1072	15.6361	7.37169	7.38866	9.26912	5.49406	0	0.350617	0.751046
PF3D7_0504300	3.87184	2.28361	3.6327	1.97952	2.02688	2.30018	2.00256	3.32031	1.85849	3.18064	4.67718	1.82611	0	0.350463	0.840356
PF3D7_1028800	2.24286	0.757276	2.79305	2.26471	15.1896	26.7924	12.1407	16.7824	136.237	150.149	158.08	120.799	0	-0.350347	0.834601
PF3D7_0709900	4.10843	2.05416	3.05193	2.74155	0.357963	0.447893	0.149977	0.138543	7.18747	6.60157	5.56455	7.38518	0	-0.350228	0.485527
PF3D7_0912400	25.2372	23.5141	23.3286	19.4299	53.3848	63.6544	72.7052	63.1644	33.3915	43.9303	32.0028	30.4038	0	0.35017	0.616201
PF3D7_1408600	1800.99	2166.74	2730.12	3153.29	3035.77	3580.56	3842.85	3812.78	261.164	234.983	366.261	188.769	0	0.35	0.834629
PF3D7_0210700	3.08067	2.05667	2.17627	2.05022	9.19168	8.1435	4.98806	7.30317	202.406	219.099	221.377	215.622	0	-0.349219	0.691639
PF3D7_1459100	8.20836	3.98922	4.7248	3.893	8.5059	9.26295	10.4819	10.2831	1.70303	1.46749	1.68105	1.56445	0	0.349165	0.772165
PF3D7_1431100	4.02436	3.11343	3.63674	3.39164	1.37144	1.51952	0.829973	0.954112	6.30845	7.29105	7.51026	4.04155	0	-0.349127	0.565862
PF3D7_1436300	670.951	596.619	467.738	328.208	189.731	150.755	223.335	172.434	778.581	866.968	684.084	1396.79	0	0.349078	0.834601
PF3D7_0523800	49.4542	43.0161	39.6265	24.9192	1.91988	2.57867	2.42871	2.92561	5.30755	7.80386	7.41139	10.7737	0	0.348971	0.834601
PF3D7_0304600	2.16115	1.06647	1.29182	1.0911	0.852727	0.848057	0.174169	0.893837	1.10902	1.52566	0.958863	0.992645	0	-0.348716	0.834601
PF3D7_0502700	12.364	10.9724	9.52119	8.85724	18.5066	20.3425	23.2523	21.9497	1.02663	1.3417	1.57697	1.15728	0	0.348646	0.529259
PF3D7_1016900	15.3776	20.2901	17.0535	18.1835	83.1922	134.185	68.1534	83.5517	272.166	310.67	272.667	308.229	0	-0.348599	0.812191
PF3D7_0105600	38.1593	27.61	29.8855	22.0697	26.64	26.5613	33.0941	28.9051	6.04009	7.28479	5.01284	5.88255	0	0.348118	0.673836
PF3D7_0727200	37.5011	46.0503	42.1195	47.534	38.4795	45.2879	49.2993	47.6898	4.88524	5.85214	5.34387	3.70827	0	0.348054	0.654615
PF3D7_1456700	74.1974	77.7159	55.5041	32.104	41.0142	45.6934	53.6002	47.156	22.7394	33.6532	26.6574	25.6538	0	0.348013	0.810786
PF3D7_0907000	96.796	136.796	172.521	186.68	80.0017	81.3953	92.2832	95.0123	19.2159	18.2057	23.5572	15.0225	0	0.347885	0.743123
PF3D7_0211400	3.76473	1.74153	2.16176	1.9456	0.484673	0.151222	0	0.159385	0.905514	1.22422	0.746095	0.339848	0	-0.347789	0.694149
PF3D7_1435500	150.967	125.803	142.533	158.027	155.51	172.293	181.907	198.102	66.0948	65.4413	76.5976	65.1948	0	0.347586	0.519178
PF3D7_0323200	7.80899	5.88817	4.86167	4.38339	18.0202	22.0436	20.9631	25.6213	13.35	14.3757	13.4221	6.79311	0	0.347426	0.732685
PF3D7_0312900	15.4544	22.0951	29.4456	26.6992	42.1909	42.8683	50.2186	48.5149	3.90011	3.95733	3.41869	2.71072	0	0.347074	0.6749
PF3D7_1022200	6.84398	5.97497	5.48253	5.56741	48.2816	51.2898	58.3713	57.1078	16.2249	22.7017	16.2453	13.9718	0	0.346942	0.54583
PF3D7_1357600	9.46517	2.88554	5.60285	5.93857	21.9186	31.2212	27.7277	33.3019	15.9714	17.4393	25.2491	10.7987	0	0.346634	0.854442
PF3D7_0415000	43.0358	48.0302	50.5471	37.9756	11.3035	11.547	14.5327	12.2015	4.61565	5.70689	5.05185	7.61035	0	0.346548	0.832248
PF3D7_1003500	602.8	985.573	1183.38	1283.31	966.82	951.598	1109.11	1112.78	106.297	94.9454	184.74	63.2117	0	0.346383	0.876347
PF3D7_0617000	61.8467	83.6259	93.8168	46.5718	115.99	115.694	173.604	103.618	11.0932	9.72436	6.08817	6.56364	0	0.346312	0.840356
PF3D7_1472900	26.5395	26.0733	31.3973	24.3477	37.6373	39.3624	44.2498	45.0547	13.4922	13.2594	13.0785	9.46414	0	0.346113	0.545916
PF3D7_1322900	6.93389	3.04632	4.44433	3.5429	0.281214	0.639255	0.218811	0.134753	1.36395	1.4786	1.75219	0.897893	0	-0.345892	0.715803
PF3D7_0514600	39.2705	38.9294	44.6671	47.5931	109.19	135.248	149.509	132.492	12.3997	11.7124	13.4675	9.2017	0	0.34589	0.625887
PF3D7_0411900	5.96044	3.9471	3.21827	3.12566	13.4942	14.7679	8.37654	11.8582	28.2647	31.2653	24.1566	32.0519	0	-0.345866	0.794089
PF3D7_0812220	6.11382	4.67309	5.47057	5.30229	26.3702	29.8493	33.8344	31.3396	9.64012	14.2362	13.2952	8.38522	0	0.34576	0.669155
PF3D7_1430500	5.42657	3.70647	3.86865	3.39323	1.07734	0.609529	0.417272	0.481825	5.63735	4.87083	4.09847	1.78362	0	-0.345254	0.691677
PF3D7_0913500	4.58413	3.04397	3.89711	4.16591	28.7312	35.5975	19.7445	26.2908	74.2805	70.8683	62.149	26.8978	0	-0.345073	0.834601
PF3D7_0315700	3.55418	1.80005	2.94054	2.43611	0.30561	0.744456	0.18495	0.253111	0.60743	0.694328	0.43197	0.556559	0	-0.344963	0.676357
PF3D7_1459500	5.45708	4.35784	4.76435	4.83576	11.0196	11.3086	12.6208	13.3679	0.298141	0.367374	0.74801	0.470518	0	0.344388	0.556884
PF3D7_1360400	44.8119	33.9363	45.3434	45.9932	56.6768	73.6324	96.7675	57.7428	5.40086	4.9381	8.65493	3.52294	0	0.344373	0.834601
PF3D7_0923700	2.90401	1.94776	1.2198	2.49642	0.301944	0.680659	0.61672	0.633002	0.330692	0.887513	1.02887	0.393667	0	0.344074	0.834601
PF3D7_1203900	26.3018	46.4151	40.6184	29.9436	23.2181	27.367	34.7377	24.5978	62.7868	89.6021	58.8381	101.651	0	0.34399	0.855865
PF3D7_1011000	2.58573	3.15836	1.54561	2.07338	14.6287	13.3459	8.52548	11.4493	148.759	151.429	111.497	90.5671	0	-0.343882	0.729649
PF3D7_0103000	3.68993	2.70653	3.54932	4.92502	5.18052	7.35635	3.15492	5.7923	29.843	29.4432	28.4664	26.3787	0	-0.343877	0.834601
PF3D7_0925700	52.2698	53.3669	49.393	31.7219	14.2589	15.3012	18.023	16.338	17.4491	25.8548	16.4215	26.0573	0	0.343827	0.834601
PF3D7_1313300	7.67795	3.13173	3.01858	4.5788	14.075	24.815	19.8132	23.7719	24.5881	22.4462	32.1535	21.1936	0	0.343775	0.834623
PF3D7_1115500	73.817	103.032	106.431	134.29	29.3945	34.1406	22.2101	23.0009	64.8368	63.9369	113.003	39.7116	0	-0.343667	0.849756
PF3D7_0528000	173.527	176.573	237.297	276.5	253.012	277.942	270.715	347.304	163.64	182.684	234.62	86.0943	0	0.343107	0.839091
PF3D7_1207300	6.81693	3.14786	6.59159	5.06128	3.66382	2.6593	3.04585	1.40143	4.22384	1.18288	2.73342	0.718314	0	-0.342936	0.889873
PF3D7_1318800	144.743	143.169	118.143	83.9039	168.05	165.882	194.934	191.023	392.791	390.268	406.495	346.161	0	0.342884	0.646913
PF3D7_1019700	8.11411	5.94339	6.35245	5.15827	20.521	18.3782	11.1771	17.0097	37.8181	38.551	45.3757	35.5014	0	-0.34281	0.691639
PF3D7_0320200	4.22968	2.50556	2.79917	2.7265	3.10546	3.40994	3.64006	4.04074	1.69062	1.59676	2.17824	0.974152	0	0.342095	0.815609
PF3D7_0112200	7.11971	5.52058	5.6551	4.82529	38.6067	41.3623	46.4918	45.9564	4.21167	4.80594	4.4913	3.98757	0	0.34209	0.477735
PF3D7_1349800	53.5831	69.0244	87.7281	96.8223	80.0737	85.1743	85.6777	106.347	26.9534	17.7925	22.3667	13.0374	0	0.342017	0.832248
PF3D7_1348400	4.46415	2.20152	2.28039	2.27836	7.95434	7.67663	8.14658	10.1545	3.72927	4.19833	3.78784	5.28676	0	0.341955	0.832248
PF3D7_1016300	24.0598	25.5349	21.6364	24.0377	1266.94	1503.27	1469.09	1729.18	131.967	146.283	175.443	101.407	0	0.34194	0.834601
PF3D7_1349700	3.66144	2.70519	2.42035	2.47924	6.13147	7.91078	4.01655	5.8828	42.3333	43.8383	32.9768	32.9639	0	-0.341507	0.729649
PF3D7_1476700	2.55437	1.41989	1.45238	1.76144	5.48265	7.15099	8.09379	6.59908	2.42811	3.2468	3.69148	2.7231	0	0.341446	0.798187
PF3D7_1105800	107.507	147.927	175.233	154.928	224.906	222.279	267.888	248.668	224.437	233.228	173.77	233.019	0	0.341424	0.834068
PF3D7_0522000	1675.96	2213.9	2904.82	3928.94	3441.97	3834.47	4209.87	4174.43	548.512	477.397	1203.78	366.979	0	0.341151	0.884369
PF3D7_0613000.3	3.24335	4.50548	4.65289	4.86563	82.6182	87.3598	90.387	106.525	52.514	62.9628	79.0077	24.9659	0	0.341085	0.854442
PF3D7_1205700	3.61889	2.52445	4.24474	2.61996	37.5964	50.7857	55.4412	46.0012	31.8619	30.6829	36.5194	20.353	0	0.340998	0.80992
PF3D7_1320900	56.2747	72.8698	81.6102	87.4878	42.4232	49.4682	53.64	52.2327	10.7859	12.3921	17.7138	7.02352	0	0.340817	0.834601
PF3D7_1031900	3.85316	1.59834	2.39096	1.94535	1.78234	3.57557	2.92195	3.11748	1.00501	1.02838	1.53936	0.815125	0	0.34081	0.834629
PF3D7_0724500	30.9852	24.4637	19.4938	21.5395	19.2295	18.7761	23.9019	20.2562	13.7102	14.0071	15.9628	14.3522	0	0.340763	0.559646
PF3D7_0220700	312.472	318.804	361.99	240.697	79.1452	90.3184	98.5449	96.647	36.4536	37.8008	32.9107	41.1001	0	0.34045	0.749149
PF3D7_0915400	528.328	564.001	448.563	483.882	420.666	485.937	535.747	507.464	35.215	38.161	41.7755	31.6281	0	0.340273	0.691677
PF3D7_0522800	326.649	402.189	569.46	774.697	509.866	612.489	633.007	656.21	69.2224	57.3658	127.6	49.8646	0	0.340162	0.858474
PF3D7_1314400	5.55852	4.54058	4.82311	2.98739	6.9843	9.9703	9.4868	9.93007	1.98314	0.617087	2.25648	0.385437	0	0.339763	0.887984
PF3D7_1466000	9.79822	2.95253	4.03053	4.60996	1.08084	2.11402	1.7293	1.96379	1.84961	2.27912	1.84148	2.86868	0	0.339679	0.854697
PF3D7_1352500	293.36	450.587	358.847	396.059	365.671	434.801	325.149	253.052	653.639	886.125	902.637	580.776	0	-0.339179	0.834601
PF3D7_1115600	37.0768	40.5761	42.6436	45.7891	202.213	211.7	144.415	153.492	526.315	575.514	913.888	352.099	0	-0.338946	0.834601
PF3D7_1003900	10.6814	14.6303	12.7696	13.3618	4.90778	3.92678	3.17147	2.88318	1.50319	1.78592	2.53965	0.681694	0	-0.338558	0.854442
PF3D7_1337200	19.5128	15.4581	14.6152	12.9722	22.7418	24.5448	27.6569	26.9318	3.19765	3.1828	3.33701	3.27589	0	0.338445	0.515668
PF3D7_1426000	2952.34	3939.91	4141.88	4247.66	4390.73	4411.88	5042.63	5096.41	419.092	381.985	577.938	252.456	0	0.338437	0.858474
PF3D7_1436900	87.0121	115.144	144.556	131.347	19.8924	22.6137	25.1182	23.8935	14.9095	13.8101	14.5563	11.0856	0	0.337757	0.713303
PF3D7_0401900	6.36457	4.28636	3.18729	2.9899	0.698323	0.729224	0.867681	0.927188	1.39817	1.6287	1.22545	2.12982	0	0.337533	0.689213
PF3D7_1438500	54.6717	50.6909	49.6662	41.7841	52.2066	50.9946	59.7685	59.156	12.2248	12.1908	11.8282	9.69438	0	0.337356	0.486692
PF3D7_1026200	4.13761	3.20492	3.26782	3.66749	53.4971	59.5208	64.2587	65.774	3.19477	4.1421	3.14145	2.68301	0	0.337101	0.529259
PF3D7_1460200	5.40628	3.84416	5.30751	5.78432	14.0148	20.4196	19.4679	19.6354	8.63624	6.40728	12.7284	5.43867	0	0.336837	0.834601
PF3D7_1207800	10.925	6.28231	7.04736	4.7458	8.2307	9.61376	9.38327	11.3198	0.982947	0.816869	1.32472	1.09267	0	0.336637	0.798301
PF3D7_0921300	7.3365	5.25234	6.36149	5.89894	20.9502	23.1486	24.9806	25.8349	2.76674	3.18391	3.30074	1.42778	0	0.336289	0.751046
PF3D7_0622300	11.133	9.24353	10.5939	10.268	4.45824	6.06335	6.14327	5.97883	1.48846	1.68815	1.62041	1.05984	0	0.336117	0.691677
[truncated: 4,100 more rows]
